# Supplementary material for: Genetic dissection of serum pro-neurotensin suggests potential causal impact on brain structure
Source: eBioMedicine. 2026 Jan 10;124:106105. doi: 10.1016/j.ebiom.2025.106105 (PMC12818281; doi:10.1016/j.ebiom.2025.106105)
Supplement: Supplementary Table 1 [file mmc2.xlsx]

## Sheet: Cohort description and methods
Supplementary TableS1: Cohort description
COHORT	MDC - Malmö Diet Cancer cohort	MOS - Malmö Offspring Study	Sorbs	LIFE Adult
Ethnicity	Caucasian	Caucasian	European	European
Country (Sample source)	Sweden	Sweden	Germany	Germany
Type (Population-based or case-control)	Population-based	Family/Population-based	Population-based	Population-based
SAMPLES
EXCLUSIONS	missing DNA sample or plasma	Missing DNA sample or plasma sample for pro-NT measurement	missing data for pro-NT or covariables	missing data for pro-NT or covariables
N (all / males / females)	4326 / 2701 / 1625	1721 / 774 / 947	967 / 397 / 570	3082 / 1440 / 1642
Age [Mean (sd) all / Mean (sd) males / Mean (sd) females], years	58 (6.0) / 58 (6.0) / 58 (6.0)	39 (14) / 40 (14) / 39 (14)	48.17 (16.48) / 47.75 (16.86) / 48.46 (16.21)	62.5 (10.91) / 62.86 (11.03) / 62.2 (10.8)
BMI [Mean (sd) all / Mean (sd) males / Mean (sd) females], kg/m2	25.8 (3.9) / 26.2 (3.5) / 26.6 (4.2)	25.7 (4.7) / 26.6 (4.4) / 25.1 (4.9)	27 (4.98) / 27.11 (4.02) / 26.92 (5.55)	27.28 (4.29) / 27.48 (3.69) / 27.1 (4.75)
N (heathy/ overweight/ obesity)	1925 / 1817 / 584	768 / 623 / 330	352 / 379 / 223	969 / 1394 / 710
WHR [Mean (sd) males / Mean (sd) females]	0.85 (0.10) / 0.94 (0.06) / 0.79 (0.05)	0.85 (0.09) / 0.90 (0.08) / 0.80 (0.07)	0.88 (0.1) / 0.94 (0.08) / 0.83 (0.08)	0.93 (0.09) / 1 (0.06) / 0.88 (0.06)
Fasting plasma glucose [Mean (sd) all / Mean (sd) males / Mean (sd) females], mmol/l	5.2 (1.4) / 5.4 (1.6) / 5.1 (1.3)	5.4 (1.0) / 5.5 (1.2) / 5.3 (0.82)	NA	5.52 (0.56) / 5.67 (0.53) / 5.39 (0.55)
% Type 2 Diabetes (N)			11.4% (110)	8% (247)
Pro-Neurotensin [Mean (sd) all / Mean (sd) males / Mean (sd) females], pmol/L	123 (77.8) / 120 (76.1) / 126 (78.9)	131 (58.5) / 132 (59.9) / 130 (56.9)	125 (56.94) / 124.06 (58.5) / 125.65 (55.87)	115.24 (50.11) / 114.59 (50.87) / 115.81 (49.44)
GENOTYPING
Genotyping platform & SNP panel	Illumina Human OmniexpressExome v1.0	Illumina GSA Beadchip	Affymetrix6.0 (N=494), Affymetrix GeneChip® Human Mapping 500K Array Set (N=483)	Affymetrix Axiom Genome‐Wide CEU 1 Array Plate
Genotyping centre			ATLAS Biolabs GmbH Berlin, ICCR University of Leipzig
Genotyping calling algorithm	After quality control procedures that removed low-quality samples (discordance between reported and genetically inferred sex, low call rate (<90%) and sample duplicates), 4326 samples were retained in MDC-CC. With respect to genetic variants, quality control was performed with removal of those not in Hardy-Weinberg equilibrium (P < 1x10-15). Imputation was performed using a reference panel from t…		BRLMM for 500 K array and Birdseed for 6.0 array	Axiom GT1
SAMPLE QC
Call rate [filter detail / N individuals excluded]	0.9	0.9	≥ 90% / 0	CR < 97%
Heterozygosity [filter detail / N individuals excluded]	P < 1x10-15	P < 1x10-15	NA	NA
Ethnic outliers excluded			yes / 3	yes
Other exclusions	duplicates, discordance between genetically and inferred sex	duplicates, discordance between genetically and inferred sex	sex mismatches	dish‐QC < 0.82, sex mismatch, unresolved relatedness, abnormality in X-Y-Intensity plot
Individuals for analysis	4326	1721	974	7669
SNP QC (prior to imputation)
MAF [filter detail / N SNPs excluded]	0.01	0.01	none	none
HWE [filter detail / N SNPs excluded]	HWE p value ≤ 10−6	HWE p value ≤ 10−6	HWE p value ≤ 10−6	HWE p value ≤ 10−6
Call rate [filter detail / N SNPs excluded]	CR < 97.5%	CR < 97.5%	CR < 95%	CR < 97%
Other			ambigous mapping between 500k, 6.0, HapMap	observed batch effect (i.e. plate association P‐value ≤ 10−7)
SNP number in QC'd dataset	636236	686082	822334	541431
IMPUTATION STATS
Reference Panel	Haplotype Reference Consortium Reference Panel	Haplotype Reference Consortium Reference Panel	1000 Genomes Phase 3 ALL	1000 Genomes Phase 3 ALL
Imputation software	IMPUTE4	IMPUTE4	IMPUTE v2.3.2	IMPUTE v2.3.2
Imputation quality metrics			INFO score	INFO score
Other SNP QC filters applied?			no	no
DATA ANALYSIS
Number of SNPs in analysis / N imputed			10243479	11491091
Adjustments	Age, sex, 4PCSs	Age,sex,4PCs	sex, age, relatedness	sex, age
Analysis method			additive frequentist	additive frequentist
Software for analysis	PLINK2	PLINK2	SNPTEST v2.5.2	SNPTEST v2.5.2
REFERENCES
Reference	JAMA 2012 (PMID: 23047361)	PMID: 33222051	PMID: 21559053, PMID: 21798003	PMID: 35640047
			PMID: 19729412, PMID: 22907691	PMID: 27126917
				https://life.uni-leipzig.de/de/erwachsenenkohorten/life_adult.html
ASSOCIATION of ProNT with other clinical phenotypes (adj. for age, sex)
LDL-Cholesterin [beta, SE, p-value]	(-0.07), 0.06, p=0.26	(-0.04), 0.01, p=0.01	(-0.0641), 0.0147, p=1.5e-05	(-0.0091), 0.0081, p=0.2633
HDL-Chol [beta, SE, p-value]	(-0.04), 0.06, p=0.51	(-0.01), 0.01, p=0.41	0.0239, 0.0364, p=0.5112	(-0.0331), 0.0175, p=0.0585
triglycerides [beta, SE, p-value]	0.31, 0.11, p=0.005	(-0.06), 0.02, p=0.01	(-0.0076), 0.014, p=0.5886	(-0.0118), 0.0088, p=0.181
HbA1c [beta, SE, p-value]	0.17, 0.03, p<0.001	MISSING DATA	NA	0.0736, 0.0242, p=0.0024
WHR [beta, SE, p-value]	0.02, 0.02, p=0.20	0.00, 0.00, p=0.48	(-0.2029), 0.2133, p=0.3417	(-0.0411), 0.126, p=0.7443
BMI [beta, SE, p-value]	0.10, 0.04, p=0.007	0.00, 0.01, p=0.96	(-0.0014), 0.0031, p=0.6437	0.0056, 0.0017, p=0.0015
