# Supplementary material for: Genetic dissection of serum pro-neurotensin suggests potential causal impact on brain structure
Source: eBioMedicine. 2026 Jan 10;124:106105. doi: 10.1016/j.ebiom.2025.106105 (PMC12818281; doi:10.1016/j.ebiom.2025.106105)
Supplement: Supplementary Table 2 [file mmc3.xlsx]

## Sheet: MR_SNPs
Supplementary TableS2: Single SNP statistics of all SNPs used in the Mendelian Randomisation analysis.
							pro-neurotensin				nucleus accumbens			amygdala			brainstem			caudate nucleus			globus pallidus			putamen			thalamus
SNP	chr	position	N	MAF	effect_allele	other_allele	Beta	SE	Fstat	Pvalue	Beta	SE	Pvalue	Beta	SE	Pvalue	Beta	SE	Pvalue	Beta	SE	Pvalue	Beta	SE	Pvalue	Beta	SE	Pvalue	Beta	SE	Pvalue
rs2723889:104000470:T:C	12	104000470	10096	0.31739	T	C	-0.0373337	0.00681921	29.9733	4.48616e-08	0.0116387	0.00890488	0.1913	0.00351419	0.0086985	0.6863	-0.0215811	0.0095534	0.02389	0.00553993	0.00869691	0.5244	-0.00113984	0.00870109	0.8954	0.00674001	0.00871929	0.4394	-0.0146043	0.00869304	0.09302
rs41392245:1077445:C:T	11	1077445	10096	0.0721231	T	C	-0.0877652	0.0127847	47.1263	6.67183e-12	-0.00256319	0.0170879	0.8806	-0.00633017	0.0166146	0.7035	-0.016155	0.0186117	0.3856	-0.0191426	0.0166024	0.2488	-0.0262405	0.0166079	0.1141	-0.00609035	0.016595	0.7137	-0.00740208	0.0165966	0.6553
rs6822751:112713661:G:T	4	112713661	10096	0.31032	T	G	-0.0465964	0.00690023	45.6013	1.60491e-11	-0.000198574	0.0090261	0.9827	0.00759373	0.00880944	0.3887	0.00205313	0.00968459	0.8321	-0.0113994	0.0088094	0.1956	-0.0164874	0.00881207	0.06137	-0.00876923	0.00883104	0.3208	-0.00158483	0.00880462	0.8568
For all outcomes the three independent SNPs from the main analysis could be used.
SNP= single nucleotide polymorphism; chr= chromosome; N= number; MAF= minor allele frequency; SE= standard error; Fstat=F-statistics
