# Supplementary material for: Genetic dissection of serum pro-neurotensin suggests potential causal impact on brain structure
Source: eBioMedicine. 2026 Jan 10;124:106105. doi: 10.1016/j.ebiom.2025.106105 (PMC12818281; doi:10.1016/j.ebiom.2025.106105)
Supplement: Supplementary Table 3 [file mmc4.xlsx]

## Sheet: topliste
Supplementary TableS3: Outcome of pro-neurotensin genome-wide association meta-analysis (GWAMA)
SNP	chr	Cytoband	position of SNP	tagSNP	r2 SNP -tagSNP	number Studies	minMAF	nearest genes (functional relevance)	Eigen	EigenPC	CADD	DANN	GWAVA Region	GWAVA TSS	GWAVA Unmatched	regulome score	top log-p prim. statistic	P-value	explained variance SNP	N	counted allele	other allele	minor allel freq.	beta	SE
rs41392245	11	11p15.5	1077445	rs41392245	1	4	0.063	MUC2 (0 kb, intron); MUC6 (41 kb); AP2A2 (65 kb); MUC5AC (74 kb)	-0.128924	0.719621	2.685	0.46128	0.14	0.26	0.23	5	11.1758	6.67183e-12	0.00464613	10096	T	C	0.0721231	-0.0877652	0.0127847
rs149848308	11	11p15.5	1079988	rs41392245	0.439921	3	0.024	MUC2 (0 kb, intron); MUC6 (43 kb); AP2A2 (68 kb); MUC5AC (72 kb)	-0.116856	0.727826	2.268	0.725975	0.17	0.25	0.36	5	10.6163	2.41944e-11	0.00485878	9129	A	G	0.0321557	-0.135044	0.0202275
rs35338528	11	11p15.5	1074635	rs41392245	0.448936	3	0.025	MUC2 (0.24 kb, near upstream gene); MUC6 (38 kb); AP2A2 (62 kb); MUC5AC (77 kb)	1.23399	2.39637	7.944	0.754331	0.59	0.53	0.86	5	10.4342	3.67978e-11	0.00476976	9129	G	T	0.0326616	-0.133854	0.0202364
rs151191319	11	11p15.5	1081287	rs41392245	0.435282	3	0.024	MUC2 (0 kb, intron); MUC6 (45 kb); AP2A2 (69 kb); MUC5AC (70 kb)	-0.962804	0.622171	0.015	0.567633	0.17	0.26	0.32	5	10.3873	4.09915e-11	0.00474649	9129	A	G	0.0322484	-0.133164	0.0201816
rs11245920	11	11p15.5	1062519	rs41392245	0.876248	4	0.061	MUC2 (12 kb); MUC6 (26 kb); AP2A2 (50 kb); MUC5AC (89 kb)	-0.293343	-0.19836	2.621	0.748452	0.25	0.3	0.24	5	10.1973	6.34911e-11	0.00421413	10096	C	T	0.0683612	-0.0827986	0.0126671
rs111452409	11	11p15.5	1064929	rs41392245	0.878584	4	0.061	MUC2 (9.9 kb); MUC6 (28 kb); AP2A2 (53 kb); MUC5AC (87 kb)	-0.350024	-0.222505	1.628	0.549581	0.22	0.2	0	7	10.1689	6.77765e-11	0.00420154	10096	G	A	0.0682962	-0.0828172	0.012689
rs117252725	11	11p15.5	1111169	rs41392245	0.317486	4	0.0287623	MUC2 (6.7 kb); MUC5AC (40 kb); MUC6 (74 kb); AP2A2 (99 kb)	-0.302408	0.0472665	1.897	0.54054	0.27	0.19	0.12	5	10.0481	8.95137e-11	0.00413813	10096	T	A	0.0303999	-0.126502	0.0195308
rs118034733	11	11p15.5	1136237	rs41392245	0.312093	4	0.0281813	MUC5AC (15 kb); MUC2 (32 kb); MUC6 (100 kb); MUC5B (110 kb)	-0.606455	-0.239474	0.071	0.496465	0.29	0.25	0.09	7	9.98093	1.0449e-10	0.00410854	10096	C	G	0.0304032	-0.126684	0.0196295
rs117494431	11	11p15.5	1113255	rs41392245	0.317157	4	0.0284718	MUC2 (8.8 kb); MUC5AC (38 kb); MUC6 (77 kb); AP2A2 (100 kb)	0.62214	0.266513	11.65	0.85653	0.25	0.27	0.17	5	9.91867	1.20595e-10	0.00408113	10096	T	C	0.0303543	-0.125765	0.0195527
rs75194112	11	11p15.5	1114195	rs41392245	0.320762	4	0.028	MUC2 (9.8 kb); MUC5AC (37 kb); MUC6 (77 kb); AP2A2 (100 kb)	0.015546	0.136513	5.069	0.555809	0.41	0.24	0.13	5	9.88848	1.29278e-10	0.00406777	10096	A	G	0.0300526	-0.125858	0.0195994
rs139058053	11	11p15.5	1127213	rs41392245	0.312854	4	0.0278908	MUC2 (23 kb); MUC5AC (24 kb); MUC6 (91 kb); AP2A2 (110 kb)	-0.263593	-0.202304	6.614	0.793319	0.26	0.16	0.03	6	9.83681	1.45609e-10	0.00404505	10096	A	T	0.0303129	-0.125552	0.0196068
rs148428215	11	11p15.5	1122516	rs41392245	0.313566	4	0.0284718	MUC2 (18 kb); MUC5AC (29 kb); MUC6 (86 kb); AP2A2 (110 kb)	-0.521401	0.0721588	0.287	0.132874	0.35	0.49	0.22	5	9.82015	1.51304e-10	0.00403764	10096	G	C	0.0303963	-0.125359	0.0195947
rs113999084	11	11p15.5	1124327	rs41392245	0.324767	4	0.021	MUC2 (20 kb); MUC5AC (27 kb); MUC6 (88 kb); AP2A2 (110 kb)	-0.432103	0.0453959	0.542	0.53726	0.34	0.42	0.17	5	9.69499	2.01839e-10	0.00398168	10096	T	C	0.024655	-0.137574	0.0216552
rs72842465	11	11p15.5	1111347	rs41392245	0.216312	4	0.039	MUC2 (6.9 kb); MUC5AC (40 kb); MUC6 (75 kb); AP2A2 (99 kb)	-0.332478	-0.213588	1.717	0.626709	0.14	0.14	0.05	5	9.5992	2.51651e-10	0.00393504	10096	C	A	0.0415883	-0.106809	0.0169123
rs55810310	11	11p15.5	1122413	rs41392245	0.21333	4	0.0392214	MUC2 (18 kb); MUC5AC (29 kb); MUC6 (86 kb); AP2A2 (110 kb)	-1.08907	-0.0618214	0.111	0.0886145	0.27	0.26	0.26	4	9.53579	2.9121e-10	0.00390727	10096	C	T	0.0426289	-0.105566	0.016775
rs72842466	11	11p15.5	1111826	rs41392245	0.216025	4	0.039	MUC2 (7.4 kb); MUC5AC (40 kb); MUC6 (75 kb); AP2A2 (100 kb)	-0.124686	-0.186676	0.835	0.635541	0.26	0.09	0.06	5	9.51737	3.03829e-10	0.00389913	10096	T	C	0.04165	-0.106147	0.016885
rs146502607	11	11p15.5	1111689	rs41392245	0.216083	4	0.039	MUC2 (7.3 kb); MUC5AC (40 kb); MUC6 (75 kb); AP2A2 (99 kb)	-0.870592	-0.296973	0.604	0.566323	0.2	0.05	0.01	7	9.50657	3.11479e-10	0.00389438	10096	T	C	0.0415901	-0.10627	0.0169149
rs55913171	11	11p15.5	1159209	rs41392245	0.192804	4	0.0368972	MUC5AC (0 kb, intron); MUC2 (55 kb); MUC5B (85 kb); MUC6 (120 kb)	-0.746353	-0.282177	0.188	0.617017	0.24	0.35	0.26	5	9.4868	3.25986e-10	0.00388709	10096	A	G	0.0408761	-0.110931	0.0176734
rs55754006	11	11p15.5	1143404	rs41392245	0.321474	4	0.021	MUC5AC (8.2 kb); MUC2 (39 kb); MUC5B (100 kb); MUC6 (110 kb)	-0.348856	-0.227153	2.227	0.771422	0.43	0.44	0.15	6	9.35219	4.44436e-10	0.00382909	10096	A	G	0.0247614	-0.136053	0.02184
rs56026134	11	11p15.5	1159470	rs41392245	0.189592	4	0.037	MUC5AC (0 kb, intron); MUC2 (55 kb); MUC5B (85 kb); MUC6 (120 kb)	-0.309099	0.10729	1.422	0.39267	0.2	0.37	0.23	5	9.27721	5.28188e-10	0.00379424	10096	G	A	0.0408949	-0.109761	0.0177005
rs2856117	11	11p15.5	1071067	rs41392245	0.59923	4	0.114	MUC2 (3.8 kb, near upstream gene); MUC6 (34 kb); AP2A2 (59 kb); MUC5AC (81 kb)	-0.214309	0.0720592	0.816	0.488575	0.25	0.36	0.28	5	8.06617	8.58669e-09	0.00327594	10096	T	G	0.126436	-0.0598175	0.0103842
rs2071172	11	11p15.5	1073227	rs41392245	0.603254	4	0.118	MUC2 (1.6 kb, near upstream gene); MUC6 (37 kb); AP2A2 (61 kb); MUC5AC (78 kb)	0.0775475	2.57173	1.621	0.441505	0.34	0.62	0.76	4	8.02176	9.51133e-09	0.00325683	10096	A	G	0.124662	-0.0601832	0.0104784
rs2071173	11	11p15.5	1073378	rs41392245	0.60345	4	0.118	MUC2 (1.5 kb, near upstream gene); MUC6 (37 kb); AP2A2 (61 kb); MUC5AC (78 kb)	0.0625369	2.81299	1.769	0.548526	0.43	0.62	0.79	2a	8.00885	9.79831e-09	0.00325116	10096	A	G	0.124668	-0.0601215	0.0104768
rs41486547	11	11p15.5	1077147	rs41392245	0.622931	4	0.12	MUC2 (0 kb, intron); MUC6 (40 kb); AP2A2 (65 kb); MUC5AC (74 kb)	0.0991281	0.756056	1.023	0.357644	0.15	0.23	0.23	5	7.94178	1.14346e-08	0.00322104	10096	T	G	0.12385	-0.059834	0.0104755
rs75201173	11	11p15.5	1062030	rs41392245	0.876127	3	0.061	MUC2 (13 kb); MUC6 (25 kb); AP2A2 (50 kb); MUC5AC (90 kb)	-0.254571	-0.125645	0.899	0.720172	0.25	0.24	0.18	5	7.60793	2.46646e-08	0.00370175	8375	C	A	0.067538	-0.0798209	0.0143092
rs117376786	11	11p15.5	1102789	rs41392245	0.309162	3	0.0220802	MUC2 (0 kb, intron; near downstream gene); MUC5AC (49 kb); MUC6 (66 kb); AP2A2 (91 kb)	-0.300093	0.307877	1.28	0.661353	0.21	0.41	0.39	5	7.52866	2.96031e-08	0.00334729	9129	A	G	0.0242885	-0.128989	0.0232952
rs41377945	11	11p15.5	1087129	rs41392245	0.349072	4	0.067	MUC2 (0 kb, intron); MUC6 (50 kb); MUC5AC (64 kb); AP2A2 (75 kb)	0.225978	0.945465	7.422	0.798501	0.3	0.26	0.3	4	7.19598	6.36826e-08	0.00288069	10096	G	A	0.0849174	-0.0649552	0.0120272
rs41441953	11	11p15.5	1087070	rs41392245	0.346503	4	0.067	MUC2 (0 kb, intron); MUC6 (50 kb); MUC5AC (65 kb); AP2A2 (75 kb)	0.16889	0.93173	3.537	0.763729	0.2	0.29	0.3	2b	7.17134	6.73996e-08	0.00286981	10096	G	C	0.0849113	-0.0649318	0.0120457
rs41431149	11	11p15.5	1091713	rs41392245	0.346422	4	0.058	MUC2 (0 kb, intron; near upstream gene); MUC6 (55 kb); MUC5AC (60 kb); AP2A2 (79 kb)	0.183613	0.6031	11.75	0.89075	0.36	0.25	0.42	5	7.02706	9.396e-08	0.00280908	10096	A	T	0.074287	-0.0681119	0.0127719
rs41350844	11	11p15.5	1091751	rs41392245	0.346375	4	0.058	MUC2 (0 kb, intron; near upstream gene); MUC6 (55 kb); MUC5AC (60 kb); AP2A2 (80 kb)	0.0150032	0.580483	4.265	0.706446	0.38	0.19	0.39	5	7.02417	9.45867e-08	0.00280783	10096	T	C	0.0742829	-0.0680957	0.0127717
rs35911093	11	11p15.5	1094868	rs41392245	0.341798	4	0.058	MUC2 (0 kb, intron; Splice region; LOW; near downstream gene); MUC5AC (57 kb); MUC6 (58 kb); AP2A2 (83 kb)	1.04795	5.37205	0.888	0.289815	0.11	0.22	0.31	5	7.0106	9.75895e-08	0.00280147	10096	G	C	0.0746002	-0.0680055	0.0127693
rs11245946	11	11p15.5	1089836	rs41392245	0.337514	4	0.067	MUC2 (0 kb, intron; near upstream gene); MUC6 (53 kb); MUC5AC (62 kb); AP2A2 (78 kb)	-0.284731	0.29292	7.91	0.800924	0.28	0.31	0.36	3a	6.87387	1.33701e-07	0.0027396	10096	T	C	0.0833906	-0.0639599	0.0121449
rs41493045	11	11p15.5	1090731	rs41392245	0.308859	4	0.066	MUC2 (0 kb, intron; near upstream gene); MUC6 (54 kb); MUC5AC (61 kb); AP2A2 (78 kb)	-0.268159	0.394366	1.847	0.397762	0.35	0.23	0.4	5	6.7918	1.61512e-07	0.00270268	10096	C	T	0.0828973	-0.0643209	0.0122968
rs7121682	11	11p15.5	1088940	rs41392245	0.337939	4	0.067	MUC2 (0 kb, intron; near upstream gene); MUC6 (52 kb); MUC5AC (63 kb); AP2A2 (77 kb)	0.0551561	0.591109	5.285	0.666391	0.26	0.38	0.37	3a	6.78552	1.63862e-07	0.00270062	10096	T	C	0.0836148	-0.0633645	0.0121186
rs7103978	11	11p15.5	1088815	rs41392245	0.338009	4	0.067	MUC2 (0 kb, exon; Synonymous; LOW; near upstream gene); MUC6 (52 kb); MUC5AC (63 kb); AP2A2 (77 kb)	-0.117901	0.694209	2.51	0.434159	0.23	0.34	0.6	5	6.78452	1.6424e-07	0.00270019	10096	G	A	0.0836266	-0.0633547	0.0121177
rs12222144	11	11p15.5	1088207	rs41392245	0.338052	4	0.067	MUC2 (0 kb, intron; near upstream gene); MUC6 (52 kb); MUC5AC (63 kb); AP2A2 (76 kb)	0.0525002	0.717906	0.753	0.589953	0.2	0.36	0.35	5	6.78408	1.64408e-07	0.00269986	10096	C	G	0.083617	-0.0633414	0.0121159
rs41389046	11	11p15.5	1088835	rs41392245	0.337997	4	0.067	MUC2 (0 kb, exon; Missense; MODERATE; near upstream gene); MUC6 (52 kb); MUC5AC (63 kb); AP2A2 (77 kb)	-1.92663	-1.98749	0.07	0.16086	0.21	0.33	0.55	4	6.78339	1.6467e-07	0.00269969	10096	T	C	0.0836266	-0.0633562	0.0121191
rs11245941	11	11p15.5	1088328	rs41392245	0.336333	4	0.066	MUC2 (0 kb, intron; near upstream gene); MUC6 (52 kb); MUC5AC (63 kb); AP2A2 (76 kb)	-0.132331	0.698786	1.46	0.376752	0.26	0.28	0.37	5	6.75927	1.74074e-07	0.002689	10096	A	G	0.083204	-0.0633289	0.012138
rs11245940	11	11p15.5	1088145	rs41392245	0.335231	4	0.066	MUC2 (0 kb, intron; near upstream gene); MUC6 (51 kb); MUC5AC (63 kb); AP2A2 (76 kb)	-0.0635197	0.707992	2.011	0.469242	0.35	0.32	0.35	5	6.7512	1.77336e-07	0.00268548	10096	A	G	0.083315	-0.0632576	0.0121323
rs12222912	11	11p15.5	1090193	rs41392245	0.313136	4	0.067	MUC2 (0 kb, intron; near upstream gene); MUC6 (53 kb); MUC5AC (61 kb); AP2A2 (78 kb)	-0.351851	0.384346	2.222	0.367083	0.17	0.24	0.38	5	6.54106	2.87703e-07	0.00259309	10096	A	G	0.0830549	-0.0628723	0.0122719
rs12225760	11	11p15.5	1090101	rs41392245	0.313487	4	0.067	MUC2 (0 kb, intron; near upstream gene); MUC6 (53 kb); MUC5AC (61 kb); AP2A2 (78 kb)	-0.195679	0.260853	7.542	0.964373	0.3	0.32	0.51	5	6.02466	9.44804e-07	0.00236601	10096	T	C	0.0793975	-0.0610736	0.0124812
rs12221951	11	11p15.5	1090151	rs41392245	0.316739	4	0.066	MUC2 (0 kb, intron; near upstream gene); MUC6 (53 kb); MUC5AC (61 kb); AP2A2 (78 kb)	-0.240227	0.394401	1.113	0.430437	0.26	0.34	0.43	5	6.01461	9.66911e-07	0.00236201	10096	C	T	0.0794107	-0.0611377	0.0125049
rs2856111	11	11p15.5	1075747	rs41392245	0.617983	3	0.123	MUC2 (0 kb, exon; Missense; MODERATE); MUC6 (39 kb); AP2A2 (64 kb); MUC5AC (76 kb)	0.234273	0.0842899	22.6	0.992295	0.19	0.38	0.69	5	6.00454	9.89603e-07	0.00285553	8375	C	T	0.125244	-0.0584659	0.0119384
rs6822751	4	4q25	112713661	rs6822751	1	4	0.299245		0.11639	-0.0532493	2.781	0.543601	0.35	0.37	0.13	5	10.7945	1.60491e-11	0.00449646	10096	T	G	0.31032	-0.0465964	0.00690023
rs1381008	4	4q25	112709990	rs6822751	0.99883	4	0.299245		0.148258	-0.139174	8.776	0.793757	0.41	0.46	0.3	7	10.7617	1.73087e-11	0.00448187	10096	T	C	0.310282	-0.0464879	0.00689541
rs979724	4	4q25	112705433	rs6822751	0.994516	4	0.298954		0.205515	-0.150657	13.68	0.609127	0.48	0.3	0.28	5	10.7493	1.78131e-11	0.00447644	10096	A	G	0.309313	-0.0465027	0.00690181
rs10005698	4	4q25	112706493	rs6822751	0.994836	4	0.298954		0.903723	-0.0271699	12.47	0.528364	0.29	0.41	0.16	7	10.7457	1.79593e-11	0.00447483	10096	A	G	0.309303	-0.0465018	0.00690292
rs13141170	4	4q25	112675738	rs6822751	0.9923	4	0.299826		-0.235853	-0.199449	1.454	0.652364	0.3	0.16	0.03	6	10.7288	1.86745e-11	0.0044676	10096	C	T	0.31027	-0.0463974	0.00689302
rs28663372	4	4q25	112685941	rs6822751	0.994182	4	0.299826		-0.386616	-0.228875	0.544	0.211431	0.32	0.14	0.02	7	10.7037	1.97845e-11	0.00445646	10096	A	C	0.310504	-0.0463465	0.0068941
rs7666731	4	4q25	112673399	rs6822751	0.99219	4	0.300988		-0.176234	-0.189578	1.74	0.506142	0.39	0.22	0.05	6	10.7011	1.99039e-11	0.00445522	10096	G	A	0.31043	-0.0463018	0.00688841
rs1381011	4	4q25	112681876	rs6822751	0.994368	4	0.299826		-0.147861	-0.190082	3.676	0.409556	0.39	0.26	0.04	7	10.6778	2.09975e-11	0.00444508	10096	A	T	0.31036	-0.0462845	0.00689372
rs4440293	4	4q25	112684751	rs6822751	0.994685	4	0.299826		-0.371963	-0.222638	2.354	0.274065	0.34	0.13	0.02	6	10.6366	2.30867e-11	0.00442685	10096	G	A	0.310295	-0.046202	0.00689565
rs1460980	4	4q25	112691924	rs6822751	0.995549	4	0.299826		-0.575538	-0.24233	1.024	0.55093	0.18	0.11	0.04	7	10.6284	2.35282e-11	0.00442318	10096	T	C	0.310142	-0.0461624	0.00689261
rs1381010	4	4q25	112677085	rs6822751	0.991274	4	0.301569		-0.719932	-0.269799	2.219	0.249989	0.21	0.11	0.03	6	10.6033	2.49268e-11	0.00441131	10096	A	G	0.311669	-0.0460332	0.0068826
rs6837348	4	4q25	112708803	rs6822751	0.995637	4	0.299535		-0.324	-0.234873	1.597	0.67223	0.38	0.42	0.15	6	10.563	2.73526e-11	0.00439391	10096	A	G	0.309589	-0.046076	0.00690269
rs4833976	4	4q25	112680800	rs6822751	0.991878	4	0.300697		-0.44058	-0.233994	0.71	0.574797	0.35	0.13	0.01	6	10.5162	3.04628e-11	0.00437262	10096	T	C	0.311468	-0.0458367	0.00688361
rs7656401	4	4q25	112689514	rs6822751	0.993915	4	0.299535		-0.301998	-0.216827	0.787	0.413614	0.34	0.13	0.02	7	10.4811	3.30284e-11	0.00435731	10096	T	G	0.309755	-0.0458354	0.00689555
rs1450783	4	4q25	112660585	rs6822751	0.984584	4	0.302		-0.126838	-0.183208	5.846	0.280295	0.57	0.28	0.03	7	10.4362	3.66264e-11	0.00433739	10096	A	T	0.312073	-0.0456602	0.00688502
rs1903403	4	4q25	112709045	rs6822751	0.996666	4	0.300697		-0.403166	-0.237532	4.892	0.251234	0.38	0.58	0.3	6	10.4287	3.72619e-11	0.00433364	10096	G	T	0.31193	-0.0456484	0.00688623
rs12499915	4	4q25	112652451	rs6822751	0.967307	4	0.302		-0.415384	-0.235976	2.541	0.48349	0.37	0.22	0.02	7	10.335	4.6241e-11	0.00429229	10096	A	G	0.313855	-0.0454472	0.00688896
rs4134086	4	4q25	112634041	rs6822751	0.970584	4	0.302		-0.398062	-0.229566	2.986	0.692103	0.37	0.05	0.01	7	10.2778	5.27468e-11	0.00426763	10096	G	A	0.310941	-0.045456	0.00691026
rs13110448	4	4q25	112627298	rs6822751	0.939981	4	0.309		-0.35806	-0.234135	1.038	0.376403	0.3	0.19	0.03	7	9.95979	1.09702e-10	0.00412571	10096	C	A	0.319032	-0.0443732	0.00686118
rs966055	4	4q25	112722748	rs6822751	0.746994	4	0.325102	RP11-269F21.1 (1.2 kb, near upstream gene); RP11-269F21.2 (2.8 kb, near downstream gene)	-0.16198	-0.208376	1.306	0.7368	0.37	0.22	0.27	6	9.85694	1.39014e-10	0.00407609	10096	C	T	0.345283	-0.0433841	0.00674912
rs7698757	4	4q25	112653725	rs6822751	0.961074	4	0.298		-0.284765	-0.216862	0.366	0.305053	0.43	0.28	0.05	6	9.52624	2.97689e-10	0.00393433	10096	T	G	0.305676	-0.0440169	0.00697033
rs326868	4	4q25	112738238	rs6822751	0.739673	4	0.344567	RP11-269F21.1 (0 kb, intron; nc-RNA; non coding transcript)	-0.343691	-0.218378	1.213	0.155502	0.3	0.25	0.09	6	9.39304	4.04543e-10	0.00387343	10096	T	C	0.363433	0.0416322	0.00664453
rs326844	4	4q25	112747350	rs6822751	0.736	4	0.344567	RP11-269F21.1 (0 kb, intron; nc-RNA, non coding transcript); RP11-269F21.3 (0.69 kb, near downstream gene); CCDC34P1 (240 kb)	-0.558182	-0.251037	4.242	0.48552	0.38	0.19	0.09	7	9.31115	4.88485e-10	0.00383725	10096	A	C	0.363584	0.0414156	0.00664117
rs326845	4	4q25	112747919	rs6822751	0.735671	4	0.343986	RP11-269F21.1 (0 kb, intron; nc-RNA; non coding transcript); RP11-269F21.3 (0.12 kb, near downstream gene); CCDC34P1 (240 kb)	-0.800062	-0.275199	0.159	0.23359	0.38	0.12	0.01	7	9.30662	4.93606e-10	0.00383526	10096	G	A	0.36331	0.0414282	0.00664492
rs6816991	4	4q25	112721069	rs6822751	0.74586	4	0.325683	RP11-269F21.1 (2.9 kb, near upstream gene); RP11-269F21.2 (4.5 kb, near downstream gene)	-0.0662935	-0.178398	4.115	0.685967	0.48	0.41	0.44	7	9.30266	4.98132e-10	0.00383076	10096	C	T	0.346455	-0.0420489	0.00674845
rs7682154	4	4q25	112751212	rs6822751	0.734541	4	0.344567	RP11-269F21.1 (0 kb, intron; nc-RNA; non coding transcript); RP11-269F21.3 (0 kb, intron; nc-RNA; non coding transcript); CCDC34P1 (240 kb); TUBB8P3 (250 kb)	-0.68536	-0.189791	0.191	0.194654	0.17	0.18	0.13	4	9.29364	5.0858e-10	0.00382952	10096	G	A	0.363592	0.0413737	0.00664117
rs326843	4	4q25	112746522	rs6822751	0.737049	4	0.344567	RP11-269F21.1 (0 kb, intron; nc-RNA; non coding transcript); RP11-269F21.3 (1.5 kb, near downstream gene); CCDC34P1 (240 kb)	-1.09356	-0.328837	0.047	0.291951	0.28	0.15	0	6	9.26233	5.466e-10	0.00381537	10096	G	A	0.363931	0.0412993	0.00664155
rs326871	4	4q25	112735495	rs6822751	0.731136	4	0.344567	RP11-269F21.1 (0 kb, intron; nc-RNA; non coding transcript); RP11-269F21.2 (4.6 kb, near upstream gene)	-0.12391	-0.192243	4.34	0.191023	0.29	0.18	0.09	6	9.242	5.728e-10	0.00380667	10096	A	C	0.365528	0.0413717	0.00666082
rs326855	4	4q25	112759436	rs6822751	0.725904	4	0.344567	RP11-269F21.1 (0 kb, intron;nc-RNA; non coding transcript); RP11-269F21.3 (0 kb, intron; nc-RNA; non coding transcript); CCDC34P1 (230 kb); TUBB8P3 (240 kb)	-0.510367	-0.244488	0.638	0.417908	0.31	0.23	0.03	6	9.18208	6.57536e-10	0.00378027	10096	C	T	0.36392	0.0411095	0.00664177
rs326865	4	4q25	112751782	rs6822751	0.734141	4	0.345729	RP11-269F21.1 (0 kb, intron; nc-RNA; non coding transcript); RP11-269F21.3 (0 kb, intron;nc-RNA; non coding transcript); CCDC34P1 (240 kb); TUBB8P3 (250 kb)	-0.32096	-0.218263	2.381	0.6697	0.4	0.27	0.09	7	9.17412	6.69696e-10	0.00377684	10096	C	T	0.364335	0.0411588	0.00665276
rs326869	4	4q25	112736368	rs6822751	0.739021	4	0.346601	RP11-269F21.1 (0 kb, intron; nc-RNA; non coding transcript)	0.582945	-0.075797	11.27	0.628438	0.47	0.39	0.28	5	9.17062	6.75116e-10	0.00377476	10096	G	A	0.365448	0.041083	0.00664235
rs326856	4	4q25	112759427	rs6822751	0.725937	4	0.344567	RP11-269F21.1 (0 kb, intron; nc-RNA; non coding transcript); RP11-269F21.3 (0 kb, intron; nc-RNA; non coding transcript); CCDC34P1 (230 kb); TUBB8P3 (240 kb)	-0.755909	-0.278722	0.299	0.453974	0.24	0.21	0.08	6	9.15701	6.96611e-10	0.00376916	10096	C	T	0.363929	0.0410491	0.00664181
rs326867	4	4q25	112738616	rs6822751	0.738446	4	0.346601	RP11-269F21.1 (0 kb, intron; nc-RNA; non coding transcript)	-0.626378	-0.258873	1.099	0.601717	0.21	0.12	0.03	7	9.12831	7.44208e-10	0.00375595	10096	G	A	0.365549	0.0409495	0.00663738
rs417889	4	4q25	112762531	rs6822751	0.718069	4	0.344567	RP11-269F21.3 (0 kb, intron; nc-RNA; non coding transcript); RP11-269F21.1 (1.5 kb, near downstream gene); CCDC34P1 (230 kb); TUBB8P3 (240 kb)	-0.232595	-0.186949	6.26	0.688629	0.2	0.26	0.04	5	9.11097	7.74514e-10	0.0037489	10096	T	A	0.363993	0.0408933	0.00663453
rs11932388	4	4q25	112728601	rs6822751	0.725909	4	0.328007	RP11-269F21.1 (0 kb, intron; nc-RNA; non coding transcript); RP11-269F21.2 (0 kb, intron; nc-RNA; non coding transcript)	0.269555	-0.135114	1.628	0.662454	0.24	0.15	0.13	6	9.10944	7.77251e-10	0.00374593	10096	C	G	0.347983	-0.0414939	0.00673465
rs326840	4	4q25	112743033	rs6822751	0.737284	4	0.346601	RP11-269F21.1 (0 kb, intron; nc-RNA; non coding transcript); CCDC34P1 (250 kb)	-0.433106	-0.235069	0.867	0.476422	0.21	0.17	0.06	6	9.1012	7.92141e-10	0.00374398	10096	C	T	0.365695	0.0408777	0.00663637
rs326841	4	4q25	112744834	rs6822751	0.736169	4	0.346601	RP11-269F21.1 (0 kb, intron; nc-RNA; nNon coding transcript); RP11-269F21.3 (3.2 kb, near downstream gene); CCDC34P1 (240 kb)	0.14123	-0.150187	8.897	0.930346	0.29	0.18	0.05	7	9.08335	8.25381e-10	0.0037361	10096	C	T	0.365681	0.040831	0.0066358
rs376034	4	4q25	112750597	rs6822751	0.733204	4	0.346601	RP11-269F21.1 (0 kb, intron; nc-RNA; non coding transcript); RP11-269F21.3 (0 kb, intron; nc-RNA; non coding transcript); CCDC34P1 (240 kb); TUBB8P3 (250 kb)	-0.401751	-0.232788	0.247	0.503878	0.28	0.2	0.07	7	8.99645	1.00821e-09	0.00369759	10096	G	A	0.366087	0.040624	0.00663658
rs326863	4	4q25	112751814	rs6822751	0.732531	4	0.348053	RP11-269F21.1 (0 kb, intron; nc-RNA; non coding transcript); RP11-269F21.3 (0 kb, intron; nc-RNA; non coding transcript); CCDC34P1 (240 kb); TUBB8P3 (250 kb)	-0.509989	-0.249588	0.097	0.438236	0.31	0.24	0.09	6	8.98611	1.0325e-09	0.00369341	10096	C	A	0.366706	0.040636	0.00664231
rs326862	4	4q25	112752357	rs6822751	0.731033	4	0.344567	RP11-269F21.1 (0 kb, intron; nc-RNA; non coding transcript); RP11-269F21.3 (0 kb, intron; nc-RNA; non coding transcript); CCDC34P1 (240 kb); TUBB8P3 (250 kb)	-0.155794	-0.199095	1.759	0.369715	0.44	0.43	0.16	7	8.98238	1.0414e-09	0.0036919	10096	G	A	0.364548	0.0406278	0.00664233
rs326857	4	4q25	112757999	rs6822751	0.727801	4	0.344567	RP11-269F21.1 (0 kb, intron; nc-RNA; non coding transcript); RP11-269F21.3 (0 kb, intron; nc-RNA; non coding transcript); CCDC34P1 (230 kb); TUBB8P3 (240 kb)	-0.766962	-0.185242	0.293	0.40863	0.33	0.36	0.18	4	8.98075	1.04532e-09	0.00369119	10096	C	T	0.364953	0.0406304	0.0066434
rs2351026	4	4q25	112758643	rs6822751	0.72558	4	0.344567	RP11-269F21.1 (0 kb, nc-exon; non coding transcript exon; nc-RNA; non coding transcript); RP11-269F21.3 (0 kb, intron; nc-RNA; non coding transcript); CCDC34P1 (230 kb); TUBB8P3 (240 kb)	-0.598995	-0.247359	4.538	0.433141	0.41	0.1	0.19	6	8.94191	1.14312e-09	0.00367406	10096	T	C	0.364954	0.0405245	0.00664157
rs326864	4	4q25	112751789	rs6822751	0.732609	4	0.347763	RP11-269F21.1 (0 kb, intron; nc-RNA; non coding transcript); RP11-269F21.3 (0 kb, intron; nc-RNA; non coding transcript); CCDC34P1 (240 kb); TUBB8P3 (250 kb)	-0.334719	-0.221707	0.264	0.464691	0.41	0.36	0.12	6	8.92347	1.1927e-09	0.00366567	10096	T	G	0.366435	0.0405165	0.00664788
rs326858	4	4q25	112757601	rs6822751	0.726461	4	0.346601	RP11-269F21.1 (0 kb, intron; nc-RNA; non coding transcript); RP11-269F21.3 (0 kb, intron; nc-RNA/Non coding transcript); CCDC34P1 (230 kb); TUBB8P3 (240 kb)	0.0362557	-0.168692	3.535	0.736832	0.33	0.26	0.08	7	8.7387	1.82517e-09	0.00358386	10096	A	G	0.366745	0.0400053	0.00663877
rs326861	4	4q25	112752386	rs6822751	0.729454	4	0.346601	RP11-269F21.1 (0 kb, intron; nc-RNA; non coding transcript); RP11-269F21.3 (0 kb, intron; nc-RNA; non coding transcript); CCDC34P1 (240 kb); TUBB8P3 (250 kb)	-0.961925	-0.315068	0.104	0.329111	0.38	0.4	0.16	7	8.73556	1.83842e-09	0.00358246	10096	G	A	0.366647	0.0399892	0.0066374
rs432516	4	4q25	112757822	rs6822751	0.726373	4	0.346601	RP11-269F21.1 (0 kb, intron; nc-RNA; non coding transcript); RP11-269F21.3 (0 kb, intron; nc-RNA; non coding transcript); CCDC34P1 (230 kb); TUBB8P3 (240 kb)	-0.650072	-0.269381	2.036	0.71653	0.27	0.38	0.21	5	8.73087	1.85835e-09	0.0035804	10096	A	G	0.366746	0.0399851	0.00663864
rs9991259	4	4q25	112686354	rs6822751	0.780924	4	0.353283		-0.343739	-0.212521	1.239	0.295209	0.34	0.11	0.01	6	8.46503	3.42746e-09	0.00345903	10096	A	G	0.369123	0.0392677	0.00663332
rs1450786	4	4q25	112653076	rs6822751	0.766698	4	0.354736		-0.540901	-0.256178	0.536	0.452046	0.38	0.16	0.03	7	8.2218	6.00061e-09	0.00335154	10096	G	A	0.370157	-0.0387336	0.00664756
rs326883	4	4q25	112727106	rs6822751	0.785964	4	0.309123	RP11-269F21.1 (0 kb, intron; nc-RNA; non coding transcript); RP11-269F21.2 (0 kb, intron; nc-RNA; non coding transcript)	-0.0863482	-0.192823	3.816	0.749631	0.27	0.26	0.27	7	7.38006	4.16808e-08	0.00298623	10096	G	A	0.327449	0.037274	0.00677829
rs326886	4	4q25	112719237	rs6822751	0.800892	4	0.30767	RP11-269F21.1 (4.7 kb, near upstream gene)	0.751643	0.0361793	9.402	0.798522	0.44	0.36	0.28	5	7.35904	4.3748e-08	0.00297607	10096	C	T	0.3262	0.0372304	0.00678194
rs2613723	4	4q25	112622872	rs6822751	0.815533	4	0.33527		0.0258679	-0.171795	1.123	0.635065	0.28	0.24	0.03	6	7.10201	7.90661e-08	0.00286207	10096	A	G	0.347198	0.0359695	0.00668186
rs2597885	4	4q25	112617645	rs6822751	0.803952	4	0.332946		0.168684	-0.153596	6.193	0.654223	0.25	0.24	0.02	7	7.01841	9.58506e-08	0.00282646	10096	A	T	0.344462	0.0357564	0.0066841
rs2597883	4	4q25	112609894	rs6822751	0.801776	4	0.332946		-0.218613	-0.203069	5.868	0.811251	0.23	0.13	0.07	5	6.98597	1.03283e-07	0.00281199	10096	A	G	0.344521	0.0356822	0.00668742
rs2597882	4	4q25	112609755	rs6822751	0.801777	4	0.332946		-0.356372	-0.225315	0.974	0.269903	0.23	0.11	0.04	5	6.98552	1.0339e-07	0.00281179	10096	A	G	0.344525	0.0356812	0.00668747
rs326842	4	4q25	112746048	rs6822751	0.649661	4	0.367809	RP11-269F21.1 (0 kb, intron; nc-RNA; non coding transcript); RP11-269F21.3 (2 kb, near downstream gene); CCDC34P1 (240 kb)	-0.13917	-0.1751	8.357	0.862534	0.28	0.1	0.06	7	6.90666	1.23977e-07	0.00277584	10096	T	A	0.390593	0.0344732	0.00650288
rs7660371	4	4q25	112751176	rs6822751	0.647083	4	0.367809	RP11-269F21.1 (0 kb, intron; nc-RNA; non coding transcript); RP11-269F21.3 (0 kb, intron; nc-RNA; non coding transcript); CCDC34P1 (240 kb); TUBB8P3 (250 kb)	-0.656286	-0.182367	0.028	0.17633	0.19	0.21	0.14	3a	6.8816	1.3134e-07	0.00276486	10096	C	T	0.390602	0.0344025	0.00650246
rs17652278	4	4q25	112750892	rs6822751	0.647246	4	0.367809	RP11-269F21.1 (0 kb, intron; nc-RNA; non coding transcript); RP11-269F21.3 (0 kb, intron; nc-RNA; non coding transcript); CCDC34P1 (240 kb); TUBB8P3 (250 kb)	0.0632732	-0.160953	7.521	0.753376	0.23	0.22	0.19	7	6.82309	1.50282e-07	0.00273894	10096	A	T	0.390948	0.0342364	0.0065017
rs377426	4	4q25	112762836	rs6822751	0.633034	4	0.3681	RP11-269F21.3 (0 kb, intron; nc-RNA; non coding transcript); RP11-269F21.1 (1.8 kb, near downstream gene); CCDC34P1 (230 kb); TUBB8P3 (240 kb)	-0.278074	-0.215395	1.549	0.684128	0.23	0.19	0.03	7	6.79046	1.62008e-07	0.00272478	10096	T	G	0.390843	0.0341343	0.00649917
rs1613788	4	4q25	112764985	rs6822751	0.631818	4	0.3681	RP11-269F21.3 (0 kb, intron; nc-RNA; on coding transcript); RP11-269F21.1 (3.9 kb, near downstream gene); CCDC34P1 (220 kb); TUBB8P3 (230 kb)	-0.0117192	-0.171304	2.801	0.376355	0.2	0.2	0.1	5	6.78146	1.65402e-07	0.00272082	10096	T	A	0.390494	0.0342112	0.00651857
rs17044047	4	4q25	112765026	rs6822751	0.630721	4	0.3681	RP11-269F21.3 (0 kb, intron; nc-RNA; non coding transcript); RP11-269F21.1 (4 kb, near downstream gene); CCDC34P1 (220 kb); TUBB8P3 (230 kb)	-0.216794	-0.19193	0.668	0.709198	0.22	0.18	0.08	5	6.74948	1.78041e-07	0.0027068	10096	G	A	0.390386	0.0341357	0.00652105
rs366334	4	4q25	112764190	rs6822751	0.633076	4	0.3681	RP11-269F21.3 (0 kb, intron; nc-RNA; non coding transcript); RP11-269F21.1 (3.1 kb, near downstream gene); CCDC34P1 (220 kb); TUBB8P3 (230 kb)	-0.255883	-0.210209	1.998	0.641888	0.25	0.18	0.08	7	6.748	1.78649e-07	0.00270621	10096	C	T	0.390722	0.0340387	0.00650323
rs393962	4	4q25	112764361	rs6822751	0.633068	4	0.3681	RP11-269F21.3 (0 kb, intron; nc-RNA; non coding transcript); RP11-269F21.1 (3.3 kb, near downstream gene); CCDC34P1 (220 kb); TUBB8P3 (230 kb)	-0.918897	-0.303357	0.012	0.176337	0.29	0.22	0.03	6	6.74633	1.79336e-07	0.00270546	10096	A	C	0.390688	0.0340411	0.00650459
rs440381	4	4q25	112763862	rs6822751	0.633069	4	0.3681	RP11-269F21.3 (0 kb, intron; nc-RNA; non coding transcript); RP11-269F21.1 (2.8 kb, near downstream gene); CCDC34P1 (230 kb); TUBB8P3 (230 kb)	-0.517615	-0.254545	1.066	0.51754	0.32	0.23	0.02	6	6.74316	1.8065e-07	0.00270406	10096	C	T	0.390705	0.0340118	0.00650068
rs1701373	4	4q25	112764525	rs6822751	0.633062	4	0.3681	RP11-269F21.3 (0 kb, intron; nc-RNA; non coding transcript); RP11-269F21.1 (3.5 kb, near downstream gene); CCDC34P1 (220 kb); TUBB8P3 (230 kb)	-0.261727	-0.204477	5.011	0.610771	0.23	0.25	0.03	7	6.74166	1.81275e-07	0.00270338	10096	T	C	0.390616	0.0340466	0.00650815
rs406780	4	4q25	112764214	rs6822751	0.633075	4	0.3681	RP11-269F21.3 (0 kb, intron; nc-RNA; non coding transcript); RP11-269F21.1 (3.2 kb, near downstream gene); CCDC34P1 (220 kb); TUBB8P3 (230 kb)	-0.0820152	-0.18504	2.713	0.399052	0.25	0.24	0.09	7	6.74117	1.81482e-07	0.00270319	10096	G	A	0.390764	0.0340197	0.00650324
rs2219603	4	4q25	112762109	rs6822751	0.633484	4	0.367809	RP11-269F21.3 (0 kb, intron; nc-RNA; non coding transcript); RP11-269F21.1 (1.1 kb, near downstream gene); CCDC34P1 (230 kb); TUBB8P3 (240 kb)	-0.399275	-0.230289	0.578	0.30751	0.21	0.28	0.07	6	6.72657	1.87684e-07	0.00269688	10096	G	A	0.390993	0.0339396	0.00649553
rs2219604	4	4q25	112762050	rs6822751	0.633486	4	0.367809	RP11-269F21.3 (0 kb, intron; nc-RNA; non coding transcript); RP11-269F21.1 (1 kb, near downstream gene); CCDC34P1 (230 kb); TUBB8P3 (240 kb)	-0.211278	-0.208032	3.42	0.524465	0.22	0.33	0.14	7	6.726	1.87931e-07	0.00269664	10096	T	C	0.390993	0.0339381	0.00649554
rs2199342	4	4q25	112762156	rs6822751	0.633484	4	0.367809	RP11-269F21.3 (0 kb, intron; nc-RNA; non coding transcript); RP11-269F21.1 (1.1 kb, near downstream gene); CCDC34P1 (230 kb); TUBB8P3 (240 kb)	-0.320618	-0.218007	0.873	0.276517	0.28	0.32	0.16	7	6.71582	1.92388e-07	0.00269217	10096	C	T	0.390993	0.0339089	0.00649535
rs2169269	4	4q25	112765481	rs6822751	0.631565	4	0.3681	RP11-269F21.3 (0 kb, intron; nc-RNA; non coding transcript); RP11-269F21.1 (4.4 kb, near downstream gene); CCDC34P1 (220 kb); TUBB8P3 (230 kb)	-0.213366	-0.207432	3.44	0.550138	0.28	0.18	0.08	7	6.71232	1.93946e-07	0.00269048	10096	A	T	0.390513	0.0340374	0.00652202
rs2126110	4	4q25	112765509	rs6822751	0.63151	4	0.3681	RP11-269F21.3 (0 kb, intron; nc-RNA; non coding transcript); RP11-269F21.1 (4.5 kb, near downstream gene); CCDC34P1 (220 kb); TUBB8P3 (230 kb)	-0.181439	-0.201049	0.381	0.681035	0.19	0.22	0.04	6	6.70953	1.95196e-07	0.00268934	10096	T	A	0.390506	0.0340397	0.00652384
rs397045	4	4q25	112763927	rs6822751	0.628688	4	0.368972	RP11-269F21.3 (0 kb, intron; nc-RNA; non coding transcript); RP11-269F21.1 (2.9 kb, near downstream gene); CCDC34P1 (230 kb); TUBB8P3 (230 kb)	-0.118091	-0.187854	0.754	0.617429	0.34	0.24	0.03	7	6.67929	2.09272e-07	0.00267545	10096	C	T	0.391796	0.0337945	0.00649369
rs326846	4	4q25	112748588	rs6822751	0.646395	4	0.369843	RP11-269F21.1 (0 kb, intron; nc-RNA; non coding transcript); RP11-269F21.3 (0 kb, intron; nc-RNA; non coding transcript); CCDC34P1 (240 kb)	-0.428019	-0.232708	0.858	0.604704	0.24	0.24	0.1	7	6.6754	2.11153e-07	0.00267396	10096	G	A	0.392405	0.0337955	0.00649569
rs227387	4	4q25	112749063	rs6822751	0.646268	4	0.369843	RP11-269F21.1 (0 kb, intron; nc-RNA; non coding transcript); RP11-269F21.3 (0 kb, intron; nc-RNA; non coding transcript); CCDC34P1 (240 kb); TUBB8P3 (250 kb)	-0.272674	-0.210673	0.627	0.346035	0.16	0.22	0.05	6	6.67186	2.12881e-07	0.00267241	10096	T	G	0.392391	0.0337842	0.00649541
rs438883	4	4q25	112762839	rs6822751	0.630026	4	0.3681	RP11-269F21.3 (0 kb, intron; nc-RNA; non coding transcript); RP11-269F21.1 (1.8 kb, near downstream gene); CCDC34P1 (230 kb); TUBB8P3 (240 kb)	-0.19022	-0.201617	2.32	0.651145	0.27	0.24	0.07	7	6.65716	2.20214e-07	0.00266637	10096	G	A	0.391921	0.0337809	0.00650214
rs370439	4	4q25	112766132	rs6822751	0.627191	4	0.3681	RP11-269F21.3 (0 kb, intron; nc-RNA; non coding transcript); CCDC34P1 (220 kb); TUBB8P3 (230 kb)	-0.159115	-0.196811	4.021	0.285807	0.22	0.1	0.01	6	6.62902	2.3495e-07	0.00265363	10096	A	T	0.390821	0.0338375	0.0065287
rs444639	4	4q25	112750819	rs6822751	0.645433	4	0.368681	RP11-269F21.1 (0 kb, intron; nc-RNA; non coding transcript); RP11-269F21.3 (0 kb, intron; nc-RNA; non coding transcript); CCDC34P1 (240 kb); TUBB8P3 (250 kb)	-0.710102	-0.274236	0.092	0.142344	0.19	0.19	0.05	6	6.59448	2.54403e-07	0.00263814	10096	A	G	0.392341	0.0335639	0.00649494
rs326860	4	4q25	112753826	rs6822751	0.640909	4	0.369553	RP11-269F21.1 (0 kb, intron; nc-RNA; non coding transcript); RP11-269F21.3 (0 kb, intron; nc-RNA; non coding transcript); CCDC34P1 (240 kb); TUBB8P3 (240 kb)	0.151748	-0.146117	1.31	0.393126	0.34	0.29	0.04	7	6.54982	2.81953e-07	0.00261868	10096	T	G	0.393293	0.0334441	0.00649582
rs326884	4	4q25	112726277	rs6822751	0.642414	4	0.354445	RP11-269F21.1 (0 kb, intron; nc-RNA; non coding transcript); RP11-269F21.2 (0 kb, intron; nc-RNA; non coding transcript)	-0.0177516	-0.173234	2.262	0.35121	0.15	0.32	0.27	7	6.5419	2.87142e-07	0.0026136	10096	C	T	0.375866	0.0338348	0.00657811
rs326853	4	4q25	112760715	rs6822751	0.632824	4	0.3681	RP11-269F21.1 (0 kb, intron; nc-RNA; non coding transcript); RP11-269F21.3 (0 kb, intron; nc-RNA; non coding transcript); CCDC34P1 (230 kb); TUBB8P3 (240 kb)	-0.220396	-0.196784	2.381	0.741249	0.21	0.25	0.07	5	6.50343	3.13737e-07	0.00259897	10096	G	A	0.391967	0.0333375	0.00649969
rs326851	4	4q25	112760875	rs6822751	0.632192	4	0.367809	RP11-269F21.1 (0 kb, nc-exon; non coding transcript exon; nc-RNA; non coding transcript); RP11-269F21.3 (0 kb, intron/; nc-RNA/Non coding transcript); CCDC34P1 (230 kb); TUBB8P3 (240 kb)	-0.347507	-0.221437	1.668	0.477439	0.22	0.2	0.29	7	6.49169	3.22336e-07	0.00259373	10096	A	G	0.391651	0.0332902	0.00649704
rs326852	4	4q25	112760745	rs6822751	0.632648	4	0.3681	RP11-269F21.1 (0 kb, intron; nc-RNA; non coding transcript); RP11-269F21.3 (0 kb, intron; nc-RNA; non coding transcript); CCDC34P1 (230 kb); TUBB8P3 (240 kb)	-0.303307	-0.21459	2.362	0.801201	0.26	0.21	0.08	5	6.49158	3.22415e-07	0.00259375	10096	G	C	0.391762	0.033299	0.00649873
rs326850	4	4q25	112761160	rs6822751	0.629879	4	0.367809	RP11-269F21.3 (0 kb, intron; nc-RNA; non coding transcript); RP11-269F21.1 (0.12 kb, near downstream gene); CCDC34P1 (230 kb); TUBB8P3 (240 kb)	-0.394366	-0.213602	3.451	0.70041	0.24	0.27	0.15	5	6.4693	3.39387e-07	0.00258392	10096	T	C	0.391647	0.033229	0.00649742
rs326854	4	4q25	112760702	rs6822751	0.632867	4	0.3681	RP11-269F21.1 (0 kb, intron; nc-RNA; non coding transcript); RP11-269F21.3 (0 kb, intron; nc-RNA; non coding transcript); CCDC34P1 (230 kb); TUBB8P3 (240 kb)	-0.0100554	-0.16679	2.989	0.769731	0.22	0.22	0.09	5	6.46624	3.41794e-07	0.0025827	10096	G	C	0.391893	0.0332374	0.0065006
rs326859	4	4q25	112753889	rs6822751	0.642379	4	0.369843	RP11-269F21.1 (0 kb, intron; nc-RNA; non coding transcript); RP11-269F21.3 (0 kb, intron; nc-RNA; non coding transcript); CCDC34P1 (240 kb); TUBB8P3 (240 kb)	0.153968	-0.140236	5.053	0.818603	0.39	0.33	0.14	6	6.40401	3.94449e-07	0.00255486	10096	A	G	0.393442	0.0330396	0.00649712
rs1460981	4	4q25	112726182	rs6822751	0.642613	4	0.355026	RP11-269F21.1 (0 kb, intron; nc-RNA; non coding transcript); RP11-269F21.2 (0 kb, intron; nc-RNA; non coding transcript)	-0.457012	-0.239799	2.061	0.158795	0.12	0.2	0.21	6	6.39879	3.99214e-07	0.00255084	10096	A	T	0.376195	0.0334204	0.00657719
rs326837	4	4q25	112724117	rs6822751	0.646338	4	0.352992	RP11-269F21.1 (0 kb, intron; nc-RNA; non coding transcript); RP11-269F21.2 (1.5 kb, near downstream gene)	-0.0806027	-0.180585	6.183	0.770215	0.2	0.1	0.31	6	6.28669	5.16786e-07	0.00250127	10096	A	G	0.37601	0.0331004	0.00657862
rs326882	4	4q25	112728127	rs6822751	0.635622	4	0.355898	RP11-269F21.1 (0 kb, intron; nc-RNA; non coding transcript); RP11-269F21.2 (0 kb, intron; nc-RNA; non coding transcript)	-0.457559	-0.232489	0.596	0.64396	0.24	0.25	0.27	7	6.1517	7.05187e-07	0.00244225	10096	A	G	0.377657	0.032669	0.00657105
chr4:112741843	4	4q25	112741843	chr4:112741843:T:G	1	2	0.346601	RP11-269F21.1 (0 kb, intron; nc-RNA; non coding transcript); CCDC34P1 (250 kb)	-0.298196	-0.215731	0.789	0.74061	0.18	0.08	0	7	9.16797	6.7925e-10	0.00627246	6047	T	G	0.361915	0.0560261	0.00906849
rs2723889	12	12q23.3	104000470	rs2723889	1	4	0.303312	STAB2 (0 kb, intron); C12orf42 (110 kb); NT5DC3 (160 kb)	-0.800307	-0.283673	1.308	0.340623	0.32	0.03	0.01	6	7.34813	4.48616e-08	0.00296004	10096	C	T	0.31739	0.0373337	0.00681921
rs17494169	12	12q23.3	103975223	rs2723889	0.633854	4	0.243752	STAB2 (5.8 kb); C12orf42 (85 kb); NT5DC3 (190 kb)	-0.0492024	-0.174613	2.208	0.77236	0.28	0.32	0.13	7	6.03176	9.2947e-07	0.00238206	10096	T	A	0.252042	-0.0358766	0.00730706
rs9579139	13	13q12.2	28552425	rs9579139	1	3	0.303	URAD (0 kb, exon; missense); CDX2 (7.1 kb); RN7SL272P (11 kb); LINC00543 (23 kb); FLT3 (25 kb); ATP5EP2 (33 kb)	0.631158	0.588945	34	0.996677	0.34	0.5	0.78	4	6.39534	4.02404e-07	0.00279748	9129	T	G	0.307943	0.0367685	0.00726562
rs9581957	13	13q12.2	28557889	rs9579139	0.994714	3	0.302	URAD (0 kb, intron); RN7SL272P (5.5 kb); CDX2 (13 kb); FLT3 (20 kb); LINC00543 (28 kb); ATP5EP2 (38 kb)	-0.255126	-0.21485	3.88	0.694948	0.23	0.28	0.17	5	6.32362	4.74656e-07	0.00276236	9129	T	C	0.306876	0.0364736	0.00725314
rs9551423	13	13q12.2	28546189	rs9579139	0.94965	3	0.301	CDX2 (0.91 kb, near upstream gene); URAD (5.7 kb); LINC00543 (17 kb); RN7SL272P (17 kb); ATP5EP2 (26 kb); FLT3 (31 kb); PDX1 (46 kb)	0.470091	1.47746	4.114	0.441706	0.33	0.5	0.64	5	6.15102	7.06281e-07	0.0026783	9129	G	C	0.306914	0.036341	0.00733961
rs78217351	2	2p25.3	1900311	rs78217351	1	4	0.0347192	MYT1L (0 kb, intron; NMD transcript; intron; nc-RNA; non coding transcript); PXDN (150 kb)	-0.156679	-0.186615	6.808	0.775882	0.38	0.04	0.03	7	6.01929	9.56554e-07	0.0023676	10096	G	A	0.038984	0.079756	0.0162937
SNPs belonging to one "tagSNP cluster" were separated by double lines and alternately highlighted in grey due to better overview.

## Sheet: gwasinfo
SNP	chromosome of SNP	position of SNP	r2 SNP & GWAS-SNP	distance SNP & GWAS-SNP	reference LD calculation	GWAS-SNP	GWAS-SNP-Haplotype	GWAS-phenotype	GWAS-p-value-details	GWAs-p-value	GWAS reported genes	GWAS first author	GWAS date	GWAS PMID
rs78217351:1900311:A:G	2	1900311			LD kl min R2
rs2597882:112609755:G:A	4	112609755	0.851358	1995	ref1: TG phase3 v5	rs10034228	rs10034228	Myopia (pathological)		8e-13	MYP11	Li Z	2011-04-19	21505071
rs2597882:112609755:G:A	4	112609755	0.829729	92880	ref1: TG phase3 v5	rs1585471	rs1585471	Myopia (pathological)		2e-06	MYP11	Li Z	2011-04-19	21505071
rs2597882:112609755:G:A	4	112609755	0.785805	49399	ref1: TG phase3 v5	rs1376216	rs1376216	Photic sneeze reflex		3e-31	C4orf32	Pickrell JK	2016-05-16	27182965
rs2597882:112609755:G:A	4	112609755	0.681327	76599	ref1: TG phase3 v5	rs9991259	rs9991259	Body mass index		1e-10		Kichaev G	2018-12-27	30595370
rs2597883:112609894:G:A	4	112609894	0.851358	1856	ref1: TG phase3 v5	rs10034228	rs10034228	Myopia (pathological)		8e-13	MYP11	Li Z	2011-04-19	21505071
rs2597883:112609894:G:A	4	112609894	0.829729	92741	ref1: TG phase3 v5	rs1585471	rs1585471	Myopia (pathological)		2e-06	MYP11	Li Z	2011-04-19	21505071
rs2597883:112609894:G:A	4	112609894	0.785805	49260	ref1: TG phase3 v5	rs1376216	rs1376216	Photic sneeze reflex		3e-31	C4orf32	Pickrell JK	2016-05-16	27182965
rs2597883:112609894:G:A	4	112609894	0.681327	76460	ref1: TG phase3 v5	rs9991259	rs9991259	Body mass index		1e-10		Kichaev G	2018-12-27	30595370
rs2597885:112617645:T:A	4	112617645	0.840835	5895	ref1: TG phase3 v5	rs10034228	rs10034228	Myopia (pathological)		8e-13	MYP11	Li Z	2011-04-19	21505071
rs2597885:112617645:T:A	4	112617645	0.827795	84990	ref1: TG phase3 v5	rs1585471	rs1585471	Myopia (pathological)		2e-06	MYP11	Li Z	2011-04-19	21505071
rs2597885:112617645:T:A	4	112617645	0.795334	41509	ref1: TG phase3 v5	rs1376216	rs1376216	Photic sneeze reflex		3e-31	C4orf32	Pickrell JK	2016-05-16	27182965
rs2597885:112617645:T:A	4	112617645	0.684528	68709	ref1: TG phase3 v5	rs9991259	rs9991259	Body mass index		1e-10		Kichaev G	2018-12-27	30595370
rs2613723:112622872:G:A	4	112622872	0.841884	11122	ref1: TG phase3 v5	rs10034228	rs10034228	Myopia (pathological)		8e-13	MYP11	Li Z	2011-04-19	21505071
rs2613723:112622872:G:A	4	112622872	0.837301	79763	ref1: TG phase3 v5	rs1585471	rs1585471	Myopia (pathological)		2e-06	MYP11	Li Z	2011-04-19	21505071
rs2613723:112622872:G:A	4	112622872	0.795912	36282	ref1: TG phase3 v5	rs1376216	rs1376216	Photic sneeze reflex		3e-31	C4orf32	Pickrell JK	2016-05-16	27182965
rs2613723:112622872:G:A	4	112622872	0.68573	63482	ref1: TG phase3 v5	rs9991259	rs9991259	Body mass index		1e-10		Kichaev G	2018-12-27	30595370
rs13110448:112627298:A:C	4	112627298	0.940101	15548	ref1: TG phase3 v5	rs10034228	rs10034228	Myopia (pathological)		8e-13	MYP11	Li Z	2011-04-19	21505071
rs13110448:112627298:A:C	4	112627298	0.926158	75337	ref1: TG phase3 v5	rs1585471	rs1585471	Myopia (pathological)		2e-06	MYP11	Li Z	2011-04-19	21505071
rs13110448:112627298:A:C	4	112627298	0.784099	59056	ref1: TG phase3 v5	rs9991259	rs9991259	Body mass index		1e-10		Kichaev G	2018-12-27	30595370
rs13110448:112627298:A:C	4	112627298	0.715883	31856	ref1: TG phase3 v5	rs1376216	rs1376216	Photic sneeze reflex		3e-31	C4orf32	Pickrell JK	2016-05-16	27182965
rs4134086:112634041:A:G	4	112634041	0.990375	22291	ref1: TG phase3 v5	rs10034228	rs10034228	Myopia (pathological)		8e-13	MYP11	Li Z	2011-04-19	21505071
rs4134086:112634041:A:G	4	112634041	0.976008	68594	ref1: TG phase3 v5	rs1585471	rs1585471	Myopia (pathological)		2e-06	MYP11	Li Z	2011-04-19	21505071
rs4134086:112634041:A:G	4	112634041	0.740225	52313	ref1: TG phase3 v5	rs9991259	rs9991259	Body mass index		1e-10		Kichaev G	2018-12-27	30595370
rs4134086:112634041:A:G	4	112634041	0.679066	25113	ref1: TG phase3 v5	rs1376216	rs1376216	Photic sneeze reflex		3e-31	C4orf32	Pickrell JK	2016-05-16	27182965
rs12499915:112652451:G:A	4	112652451	0.971561	40701	ref1: TG phase3 v5	rs10034228	rs10034228	Myopia (pathological)		8e-13	MYP11	Li Z	2011-04-19	21505071
rs12499915:112652451:G:A	4	112652451	0.957351	50184	ref1: TG phase3 v5	rs1585471	rs1585471	Myopia (pathological)		2e-06	MYP11	Li Z	2011-04-19	21505071
rs12499915:112652451:G:A	4	112652451	0.745003	33903	ref1: TG phase3 v5	rs9991259	rs9991259	Body mass index		1e-10		Kichaev G	2018-12-27	30595370
rs12499915:112652451:G:A	4	112652451	0.682053	6703	ref1: TG phase3 v5	rs1376216	rs1376216	Photic sneeze reflex		3e-31	C4orf32	Pickrell JK	2016-05-16	27182965
rs1450786:112653076:A:G	4	112653076	0.978251	33278	ref1: TG phase3 v5	rs9991259	rs9991259	Body mass index		1e-10		Kichaev G	2018-12-27	30595370
rs1450786:112653076:A:G	4	112653076	0.877981	6078	ref1: TG phase3 v5	rs1376216	rs1376216	Photic sneeze reflex		3e-31	C4orf32	Pickrell JK	2016-05-16	27182965
rs1450786:112653076:A:G	4	112653076	0.754113	41326	ref1: TG phase3 v5	rs10034228	rs10034228	Myopia (pathological)		8e-13	MYP11	Li Z	2011-04-19	21505071
rs1450786:112653076:A:G	4	112653076	0.741836	49559	ref1: TG phase3 v5	rs1585471	rs1585471	Myopia (pathological)		2e-06	MYP11	Li Z	2011-04-19	21505071
rs7698757:112653725:G:T	4	112653725	0.966197	41975	ref1: TG phase3 v5	rs10034228	rs10034228	Myopia (pathological)		8e-13	MYP11	Li Z	2011-04-19	21505071
rs7698757:112653725:G:T	4	112653725	0.952163	48910	ref1: TG phase3 v5	rs1585471	rs1585471	Myopia (pathological)		2e-06	MYP11	Li Z	2011-04-19	21505071
rs7698757:112653725:G:T	4	112653725	0.716277	32629	ref1: TG phase3 v5	rs9991259	rs9991259	Body mass index		1e-10		Kichaev G	2018-12-27	30595370
rs7698757:112653725:G:T	4	112653725	0.658473	5429	ref1: TG phase3 v5	rs1376216	rs1376216	Photic sneeze reflex		3e-31	C4orf32	Pickrell JK	2016-05-16	27182965
rs1450783:112660585:T:A	4	112660585	0.97614	42050	ref1: TG phase3 v5	rs1585471	rs1585471	Myopia (pathological)		2e-06	MYP11	Li Z	2011-04-19	21505071
rs1450783:112660585:T:A	4	112660585	0.961866	48835	ref1: TG phase3 v5	rs10034228	rs10034228	Myopia (pathological)		8e-13	MYP11	Li Z	2011-04-19	21505071
rs1450783:112660585:T:A	4	112660585	0.764805	25769	ref1: TG phase3 v5	rs9991259	rs9991259	Body mass index		1e-10		Kichaev G	2018-12-27	30595370
rs1450783:112660585:T:A	4	112660585	0.702097	1431	ref1: TG phase3 v5	rs1376216	rs1376216	Photic sneeze reflex		3e-31	C4orf32	Pickrell JK	2016-05-16	27182965
rs7666731:112673399:A:G	4	112673399	0.990419	29236	ref1: TG phase3 v5	rs1585471	rs1585471	Myopia (pathological)		2e-06	MYP11	Li Z	2011-04-19	21505071
rs7666731:112673399:A:G	4	112673399	0.966429	61649	ref1: TG phase3 v5	rs10034228	rs10034228	Myopia (pathological)		8e-13	MYP11	Li Z	2011-04-19	21505071
rs7666731:112673399:A:G	4	112673399	0.755203	12955	ref1: TG phase3 v5	rs9991259	rs9991259	Body mass index		1e-10		Kichaev G	2018-12-27	30595370
rs7666731:112673399:A:G	4	112673399	0.6868	14245	ref1: TG phase3 v5	rs1376216	rs1376216	Photic sneeze reflex		3e-31	C4orf32	Pickrell JK	2016-05-16	27182965
rs13141170:112675738:T:C	4	112675738	0.995186	26897	ref1: TG phase3 v5	rs1585471	rs1585471	Myopia (pathological)		2e-06	MYP11	Li Z	2011-04-19	21505071
rs13141170:112675738:T:C	4	112675738	0.961626	63988	ref1: TG phase3 v5	rs10034228	rs10034228	Myopia (pathological)		8e-13	MYP11	Li Z	2011-04-19	21505071
rs13141170:112675738:T:C	4	112675738	0.756126	10616	ref1: TG phase3 v5	rs9991259	rs9991259	Body mass index		1e-10		Kichaev G	2018-12-27	30595370
rs13141170:112675738:T:C	4	112675738	0.68646	16584	ref1: TG phase3 v5	rs1376216	rs1376216	Photic sneeze reflex		3e-31	C4orf32	Pickrell JK	2016-05-16	27182965
rs1381010:112677085:G:A	4	112677085	0.985712	25550	ref1: TG phase3 v5	rs1585471	rs1585471	Myopia (pathological)		2e-06	MYP11	Li Z	2011-04-19	21505071
rs1381010:112677085:G:A	4	112677085	0.952463	65335	ref1: TG phase3 v5	rs10034228	rs10034228	Myopia (pathological)		8e-13	MYP11	Li Z	2011-04-19	21505071
rs1381010:112677085:G:A	4	112677085	0.770851	9269	ref1: TG phase3 v5	rs9991259	rs9991259	Body mass index		1e-10		Kichaev G	2018-12-27	30595370
rs1381010:112677085:G:A	4	112677085	0.69946	17931	ref1: TG phase3 v5	rs1376216	rs1376216	Photic sneeze reflex		3e-31	C4orf32	Pickrell JK	2016-05-16	27182965
rs4833976:112680800:C:T	4	112680800	0.995227	21835	ref1: TG phase3 v5	rs1585471	rs1585471	Myopia (pathological)		2e-06	MYP11	Li Z	2011-04-19	21505071
rs4833976:112680800:C:T	4	112680800	0.961866	69050	ref1: TG phase3 v5	rs10034228	rs10034228	Myopia (pathological)		8e-13	MYP11	Li Z	2011-04-19	21505071
rs4833976:112680800:C:T	4	112680800	0.764805	5554	ref1: TG phase3 v5	rs9991259	rs9991259	Body mass index		1e-10		Kichaev G	2018-12-27	30595370
rs4833976:112680800:C:T	4	112680800	0.694655	21646	ref1: TG phase3 v5	rs1376216	rs1376216	Photic sneeze reflex		3e-31	C4orf32	Pickrell JK	2016-05-16	27182965
rs1381011:112681876:T:A	4	112681876	1	20759	ref1: TG phase3 v5	rs1585471	rs1585471	Myopia (pathological)		2e-06	MYP11	Li Z	2011-04-19	21505071
rs1381011:112681876:T:A	4	112681876	0.966382	70126	ref1: TG phase3 v5	rs10034228	rs10034228	Myopia (pathological)		8e-13	MYP11	Li Z	2011-04-19	21505071
rs1381011:112681876:T:A	4	112681876	0.761137	4478	ref1: TG phase3 v5	rs9991259	rs9991259	Body mass index		1e-10		Kichaev G	2018-12-27	30595370
rs1381011:112681876:T:A	4	112681876	0.691509	22722	ref1: TG phase3 v5	rs1376216	rs1376216	Photic sneeze reflex		3e-31	C4orf32	Pickrell JK	2016-05-16	27182965
rs4440293:112684751:A:G	4	112684751	1	17884	ref1: TG phase3 v5	rs1585471	rs1585471	Myopia (pathological)		2e-06	MYP11	Li Z	2011-04-19	21505071
rs4440293:112684751:A:G	4	112684751	0.966382	73001	ref1: TG phase3 v5	rs10034228	rs10034228	Myopia (pathological)		8e-13	MYP11	Li Z	2011-04-19	21505071
rs4440293:112684751:A:G	4	112684751	0.761137	1603	ref1: TG phase3 v5	rs9991259	rs9991259	Body mass index		1e-10		Kichaev G	2018-12-27	30595370
rs4440293:112684751:A:G	4	112684751	0.691509	25597	ref1: TG phase3 v5	rs1376216	rs1376216	Photic sneeze reflex		3e-31	C4orf32	Pickrell JK	2016-05-16	27182965
rs28663372:112685941:C:A	4	112685941	1	16694	ref1: TG phase3 v5	rs1585471	rs1585471	Myopia (pathological)		2e-06	MYP11	Li Z	2011-04-19	21505071
rs28663372:112685941:C:A	4	112685941	0.966382	74191	ref1: TG phase3 v5	rs10034228	rs10034228	Myopia (pathological)		8e-13	MYP11	Li Z	2011-04-19	21505071
rs28663372:112685941:C:A	4	112685941	0.761137	413	ref1: TG phase3 v5	rs9991259	rs9991259	Body mass index		1e-10		Kichaev G	2018-12-27	30595370
rs28663372:112685941:C:A	4	112685941	0.691509	26787	ref1: TG phase3 v5	rs1376216	rs1376216	Photic sneeze reflex		3e-31	C4orf32	Pickrell JK	2016-05-16	27182965
rs9991259:112686354:G:A	4	112686354	1	0	ref1: TG phase3 v5	rs9991259	rs9991259	Body mass index		1e-10		Kichaev G	2018-12-27	30595370
rs9991259:112686354:G:A	4	112686354	0.890461	27200	ref1: TG phase3 v5	rs1376216	rs1376216	Photic sneeze reflex		3e-31	C4orf32	Pickrell JK	2016-05-16	27182965
rs9991259:112686354:G:A	4	112686354	0.761137	16281	ref1: TG phase3 v5	rs1585471	rs1585471	Myopia (pathological)		2e-06	MYP11	Li Z	2011-04-19	21505071
rs9991259:112686354:G:A	4	112686354	0.73359	74604	ref1: TG phase3 v5	rs10034228	rs10034228	Myopia (pathological)		8e-13	MYP11	Li Z	2011-04-19	21505071
rs7656401:112689514:G:T	4	112689514	1	13121	ref1: TG phase3 v5	rs1585471	rs1585471	Myopia (pathological)		2e-06	MYP11	Li Z	2011-04-19	21505071
rs7656401:112689514:G:T	4	112689514	0.966382	77764	ref1: TG phase3 v5	rs10034228	rs10034228	Myopia (pathological)		8e-13	MYP11	Li Z	2011-04-19	21505071
rs7656401:112689514:G:T	4	112689514	0.761137	3160	ref1: TG phase3 v5	rs9991259	rs9991259	Body mass index		1e-10		Kichaev G	2018-12-27	30595370
rs7656401:112689514:G:T	4	112689514	0.691509	30360	ref1: TG phase3 v5	rs1376216	rs1376216	Photic sneeze reflex		3e-31	C4orf32	Pickrell JK	2016-05-16	27182965
rs1460980:112691924:C:T	4	112691924	1	10711	ref1: TG phase3 v5	rs1585471	rs1585471	Myopia (pathological)		2e-06	MYP11	Li Z	2011-04-19	21505071
rs1460980:112691924:C:T	4	112691924	0.966382	80174	ref1: TG phase3 v5	rs10034228	rs10034228	Myopia (pathological)		8e-13	MYP11	Li Z	2011-04-19	21505071
rs1460980:112691924:C:T	4	112691924	0.761137	5570	ref1: TG phase3 v5	rs9991259	rs9991259	Body mass index		1e-10		Kichaev G	2018-12-27	30595370
rs1460980:112691924:C:T	4	112691924	0.691509	32770	ref1: TG phase3 v5	rs1376216	rs1376216	Photic sneeze reflex		3e-31	C4orf32	Pickrell JK	2016-05-16	27182965
rs979724:112705433:G:A	4	112705433	0.962076	2798	ref1: TG phase3 v5	rs1585471	rs1585471	Myopia (pathological)		2e-06	MYP11	Li Z	2011-04-19	21505071
rs979724:112705433:G:A	4	112705433	0.93783	93683	ref1: TG phase3 v5	rs10034228	rs10034228	Myopia (pathological)		8e-13	MYP11	Li Z	2011-04-19	21505071
rs979724:112705433:G:A	4	112705433	0.735706	19079	ref1: TG phase3 v5	rs9991259	rs9991259	Body mass index		1e-10		Kichaev G	2018-12-27	30595370
rs979724:112705433:G:A	4	112705433	0.663286	46279	ref1: TG phase3 v5	rs1376216	rs1376216	Photic sneeze reflex		3e-31	C4orf32	Pickrell JK	2016-05-16	27182965
rs10005698:112706493:G:A	4	112706493	0.962076	3858	ref1: TG phase3 v5	rs1585471	rs1585471	Myopia (pathological)		2e-06	MYP11	Li Z	2011-04-19	21505071
rs10005698:112706493:G:A	4	112706493	0.93783	94743	ref1: TG phase3 v5	rs10034228	rs10034228	Myopia (pathological)		8e-13	MYP11	Li Z	2011-04-19	21505071
rs10005698:112706493:G:A	4	112706493	0.735706	20139	ref1: TG phase3 v5	rs9991259	rs9991259	Body mass index		1e-10		Kichaev G	2018-12-27	30595370
rs10005698:112706493:G:A	4	112706493	0.663286	47339	ref1: TG phase3 v5	rs1376216	rs1376216	Photic sneeze reflex		3e-31	C4orf32	Pickrell JK	2016-05-16	27182965
rs6837348:112708803:G:A	4	112708803	0.962076	6168	ref1: TG phase3 v5	rs1585471	rs1585471	Myopia (pathological)		2e-06	MYP11	Li Z	2011-04-19	21505071
rs6837348:112708803:G:A	4	112708803	0.93783	97053	ref1: TG phase3 v5	rs10034228	rs10034228	Myopia (pathological)		8e-13	MYP11	Li Z	2011-04-19	21505071
rs6837348:112708803:G:A	4	112708803	0.735706	22449	ref1: TG phase3 v5	rs9991259	rs9991259	Body mass index		1e-10		Kichaev G	2018-12-27	30595370
rs6837348:112708803:G:A	4	112708803	0.663286	49649	ref1: TG phase3 v5	rs1376216	rs1376216	Photic sneeze reflex		3e-31	C4orf32	Pickrell JK	2016-05-16	27182965
rs1903403:112709045:T:G	4	112709045	0.990439	6410	ref1: TG phase3 v5	rs1585471	rs1585471	Myopia (pathological)		2e-06	MYP11	Li Z	2011-04-19	21505071
rs1903403:112709045:T:G	4	112709045	0.966606	97295	ref1: TG phase3 v5	rs10034228	rs10034228	Myopia (pathological)		8e-13	MYP11	Li Z	2011-04-19	21505071
rs1903403:112709045:T:G	4	112709045	0.761818	22691	ref1: TG phase3 v5	rs9991259	rs9991259	Body mass index		1e-10		Kichaev G	2018-12-27	30595370
rs1903403:112709045:T:G	4	112709045	0.692283	49891	ref1: TG phase3 v5	rs1376216	rs1376216	Photic sneeze reflex		3e-31	C4orf32	Pickrell JK	2016-05-16	27182965
rs1381008:112709990:C:T	4	112709990	0.995192	7355	ref1: TG phase3 v5	rs1585471	rs1585471	Myopia (pathological)		2e-06	MYP11	Li Z	2011-04-19	21505071
rs1381008:112709990:C:T	4	112709990	0.971165	98240	ref1: TG phase3 v5	rs10034228	rs10034228	Myopia (pathological)		8e-13	MYP11	Li Z	2011-04-19	21505071
rs1381008:112709990:C:T	4	112709990	0.758158	23636	ref1: TG phase3 v5	rs9991259	rs9991259	Body mass index		1e-10		Kichaev G	2018-12-27	30595370
rs1381008:112709990:C:T	4	112709990	0.689145	50836	ref1: TG phase3 v5	rs1376216	rs1376216	Photic sneeze reflex		3e-31	C4orf32	Pickrell JK	2016-05-16	27182965
rs6822751:112713661:G:T	4	112713661	0.995192	11026	ref1: TG phase3 v5	rs1585471	rs1585471	Myopia (pathological)		2e-06	MYP11	Li Z	2011-04-19	21505071
rs6822751:112713661:G:T	4	112713661	0.971165	101911	ref1: TG phase3 v5	rs10034228	rs10034228	Myopia (pathological)		8e-13	MYP11	Li Z	2011-04-19	21505071
rs6822751:112713661:G:T	4	112713661	0.758158	27307	ref1: TG phase3 v5	rs9991259	rs9991259	Body mass index		1e-10		Kichaev G	2018-12-27	30595370
rs6822751:112713661:G:T	4	112713661	0.689145	54507	ref1: TG phase3 v5	rs1376216	rs1376216	Photic sneeze reflex		3e-31	C4orf32	Pickrell JK	2016-05-16	27182965
rs326886:112719237:T:C	4	112719237	0.776005	16602	ref1: TG phase3 v5	rs1585471	rs1585471	Myopia (pathological)		2e-06	MYP11	Li Z	2011-04-19	21505071
rs326886:112719237:T:C	4	112719237	0.747567	107487	ref1: TG phase3 v5	rs10034228	rs10034228	Myopia (pathological)		8e-13	MYP11	Li Z	2011-04-19	21505071
rs326886:112719237:T:C	4	112719237	0.691129	60083	ref1: TG phase3 v5	rs1376216	rs1376216	Photic sneeze reflex		3e-31	C4orf32	Pickrell JK	2016-05-16	27182965
rs326886:112719237:T:C	4	112719237	0.580375	32883	ref1: TG phase3 v5	rs9991259	rs9991259	Body mass index		1e-10		Kichaev G	2018-12-27	30595370
rs6816991:112721069:T:C	4	112721069	0.838401	34715	ref1: TG phase3 v5	rs9991259	rs9991259	Body mass index		1e-10		Kichaev G	2018-12-27	30595370
rs6816991:112721069:T:C	4	112721069	0.752165	61915	ref1: TG phase3 v5	rs1376216	rs1376216	Photic sneeze reflex		3e-31	C4orf32	Pickrell JK	2016-05-16	27182965
rs6816991:112721069:T:C	4	112721069	0.703699	18434	ref1: TG phase3 v5	rs1585471	rs1585471	Myopia (pathological)		2e-06	MYP11	Li Z	2011-04-19	21505071
rs6816991:112721069:T:C	4	112721069	0.684241	109319	ref1: TG phase3 v5	rs10034228	rs10034228	Myopia (pathological)		8e-13	MYP11	Li Z	2011-04-19	21505071
rs966055:112722748:T:C	4	112722748	0.842944	36394	ref1: TG phase3 v5	rs9991259	rs9991259	Body mass index		1e-10		Kichaev G	2018-12-27	30595370
rs966055:112722748:T:C	4	112722748	0.7494	63594	ref1: TG phase3 v5	rs1376216	rs1376216	Photic sneeze reflex		3e-31	C4orf32	Pickrell JK	2016-05-16	27182965
rs966055:112722748:T:C	4	112722748	0.707331	20113	ref1: TG phase3 v5	rs1585471	rs1585471	Myopia (pathological)		2e-06	MYP11	Li Z	2011-04-19	21505071
rs966055:112722748:T:C	4	112722748	0.687842	110998	ref1: TG phase3 v5	rs10034228	rs10034228	Myopia (pathological)		8e-13	MYP11	Li Z	2011-04-19	21505071
rs326837:112724117:G:A	4	112724117	0.859621	64963	ref1: TG phase3 v5	rs1376216	rs1376216	Photic sneeze reflex		3e-31	C4orf32	Pickrell JK	2016-05-16	27182965
rs326837:112724117:G:A	4	112724117	0.762162	37763	ref1: TG phase3 v5	rs9991259	rs9991259	Body mass index		1e-10		Kichaev G	2018-12-27	30595370
rs326837:112724117:G:A	4	112724117	0.633921	21482	ref1: TG phase3 v5	rs1585471	rs1585471	Myopia (pathological)		2e-06	MYP11	Li Z	2011-04-19	21505071
rs326837:112724117:G:A	4	112724117	0.609222	112367	ref1: TG phase3 v5	rs10034228	rs10034228	Myopia (pathological)		8e-13	MYP11	Li Z	2011-04-19	21505071
rs1460981:112726182:T:A	4	112726182	0.859621	67028	ref1: TG phase3 v5	rs1376216	rs1376216	Photic sneeze reflex		3e-31	C4orf32	Pickrell JK	2016-05-16	27182965
rs1460981:112726182:T:A	4	112726182	0.762162	39828	ref1: TG phase3 v5	rs9991259	rs9991259	Body mass index		1e-10		Kichaev G	2018-12-27	30595370
rs1460981:112726182:T:A	4	112726182	0.633921	23547	ref1: TG phase3 v5	rs1585471	rs1585471	Myopia (pathological)		2e-06	MYP11	Li Z	2011-04-19	21505071
rs1460981:112726182:T:A	4	112726182	0.609222	114432	ref1: TG phase3 v5	rs10034228	rs10034228	Myopia (pathological)		8e-13	MYP11	Li Z	2011-04-19	21505071
rs326884:112726277:T:C	4	112726277	0.859621	67123	ref1: TG phase3 v5	rs1376216	rs1376216	Photic sneeze reflex		3e-31	C4orf32	Pickrell JK	2016-05-16	27182965
rs326884:112726277:T:C	4	112726277	0.762162	39923	ref1: TG phase3 v5	rs9991259	rs9991259	Body mass index		1e-10		Kichaev G	2018-12-27	30595370
rs326884:112726277:T:C	4	112726277	0.633921	23642	ref1: TG phase3 v5	rs1585471	rs1585471	Myopia (pathological)		2e-06	MYP11	Li Z	2011-04-19	21505071
rs326884:112726277:T:C	4	112726277	0.609222	114527	ref1: TG phase3 v5	rs10034228	rs10034228	Myopia (pathological)		8e-13	MYP11	Li Z	2011-04-19	21505071
rs326883:112727106:A:G	4	112727106	0.77207	24471	ref1: TG phase3 v5	rs1585471	rs1585471	Myopia (pathological)		2e-06	MYP11	Li Z	2011-04-19	21505071
rs326883:112727106:A:G	4	112727106	0.743681	115356	ref1: TG phase3 v5	rs10034228	rs10034228	Myopia (pathological)		8e-13	MYP11	Li Z	2011-04-19	21505071
rs326883:112727106:A:G	4	112727106	0.686512	67952	ref1: TG phase3 v5	rs1376216	rs1376216	Photic sneeze reflex		3e-31	C4orf32	Pickrell JK	2016-05-16	27182965
rs326883:112727106:A:G	4	112727106	0.576279	40752	ref1: TG phase3 v5	rs9991259	rs9991259	Body mass index		1e-10		Kichaev G	2018-12-27	30595370
rs326882:112728127:G:A	4	112728127	0.851965	68973	ref1: TG phase3 v5	rs1376216	rs1376216	Photic sneeze reflex		3e-31	C4orf32	Pickrell JK	2016-05-16	27182965
rs326882:112728127:G:A	4	112728127	0.754758	41773	ref1: TG phase3 v5	rs9991259	rs9991259	Body mass index		1e-10		Kichaev G	2018-12-27	30595370
rs326882:112728127:G:A	4	112728127	0.633921	25492	ref1: TG phase3 v5	rs1585471	rs1585471	Myopia (pathological)		2e-06	MYP11	Li Z	2011-04-19	21505071
rs326882:112728127:G:A	4	112728127	0.609222	116377	ref1: TG phase3 v5	rs10034228	rs10034228	Myopia (pathological)		8e-13	MYP11	Li Z	2011-04-19	21505071
rs11932388:112728601:G:C	4	112728601	0.830427	42247	ref1: TG phase3 v5	rs9991259	rs9991259	Body mass index		1e-10		Kichaev G	2018-12-27	30595370
rs11932388:112728601:G:C	4	112728601	0.744812	69447	ref1: TG phase3 v5	rs1376216	rs1376216	Photic sneeze reflex		3e-31	C4orf32	Pickrell JK	2016-05-16	27182965
rs11932388:112728601:G:C	4	112728601	0.703699	25966	ref1: TG phase3 v5	rs1585471	rs1585471	Myopia (pathological)		2e-06	MYP11	Li Z	2011-04-19	21505071
rs11932388:112728601:G:C	4	112728601	0.684241	116851	ref1: TG phase3 v5	rs10034228	rs10034228	Myopia (pathological)		8e-13	MYP11	Li Z	2011-04-19	21505071
rs326871:112735495:C:A	4	112735495	0.77749	49141	ref1: TG phase3 v5	rs9991259	rs9991259	Body mass index		1e-10		Kichaev G	2018-12-27	30595370
rs326871:112735495:C:A	4	112735495	0.699822	76341	ref1: TG phase3 v5	rs1376216	rs1376216	Photic sneeze reflex		3e-31	C4orf32	Pickrell JK	2016-05-16	27182965
rs326871:112735495:C:A	4	112735495	0.65404	32860	ref1: TG phase3 v5	rs1585471	rs1585471	Myopia (pathological)		2e-06	MYP11	Li Z	2011-04-19	21505071
rs326871:112735495:C:A	4	112735495	0.635401	123745	ref1: TG phase3 v5	rs10034228	rs10034228	Myopia (pathological)		8e-13	MYP11	Li Z	2011-04-19	21505071
rs326869:112736368:A:G	4	112736368	0.78299	50014	ref1: TG phase3 v5	rs9991259	rs9991259	Body mass index		1e-10		Kichaev G	2018-12-27	30595370
rs326869:112736368:A:G	4	112736368	0.697728	77214	ref1: TG phase3 v5	rs1376216	rs1376216	Photic sneeze reflex		3e-31	C4orf32	Pickrell JK	2016-05-16	27182965
rs326869:112736368:A:G	4	112736368	0.6469	33733	ref1: TG phase3 v5	rs1585471	rs1585471	Myopia (pathological)		2e-06	MYP11	Li Z	2011-04-19	21505071
rs326869:112736368:A:G	4	112736368	0.628532	124618	ref1: TG phase3 v5	rs10034228	rs10034228	Myopia (pathological)		8e-13	MYP11	Li Z	2011-04-19	21505071
rs326868:112738238:C:T	4	112738238	0.777424	51884	ref1: TG phase3 v5	rs9991259	rs9991259	Body mass index		1e-10		Kichaev G	2018-12-27	30595370
rs326868:112738238:C:T	4	112738238	0.694099	79084	ref1: TG phase3 v5	rs1376216	rs1376216	Photic sneeze reflex		3e-31	C4orf32	Pickrell JK	2016-05-16	27182965
rs326868:112738238:C:T	4	112738238	0.665363	35603	ref1: TG phase3 v5	rs1585471	rs1585471	Myopia (pathological)		2e-06	MYP11	Li Z	2011-04-19	21505071
rs326868:112738238:C:T	4	112738238	0.646545	126488	ref1: TG phase3 v5	rs10034228	rs10034228	Myopia (pathological)		8e-13	MYP11	Li Z	2011-04-19	21505071
rs326867:112738616:A:G	4	112738616	0.78299	52262	ref1: TG phase3 v5	rs9991259	rs9991259	Body mass index		1e-10		Kichaev G	2018-12-27	30595370
rs326867:112738616:A:G	4	112738616	0.697728	79462	ref1: TG phase3 v5	rs1376216	rs1376216	Photic sneeze reflex		3e-31	C4orf32	Pickrell JK	2016-05-16	27182965
rs326867:112738616:A:G	4	112738616	0.6469	35981	ref1: TG phase3 v5	rs1585471	rs1585471	Myopia (pathological)		2e-06	MYP11	Li Z	2011-04-19	21505071
rs326867:112738616:A:G	4	112738616	0.628532	126866	ref1: TG phase3 v5	rs10034228	rs10034228	Myopia (pathological)		8e-13	MYP11	Li Z	2011-04-19	21505071
chr4:112741843:T:G	4	112741843	0.785431	55489	ref2: TG phase1 v3	rs9991259	rs9991259	Body mass index		1e-10		Kichaev G	2018-12-27	30595370
chr4:112741843:T:G	4	112741843	0.717161	82689	ref2: TG phase1 v3	rs1376216	rs1376216	Photic sneeze reflex		3e-31	C4orf32	Pickrell JK	2016-05-16	27182965
chr4:112741843:T:G	4	112741843	0.655288	39208	ref2: TG phase1 v3	rs1585471	rs1585471	Myopia (pathological)		2e-06	MYP11	Li Z	2011-04-19	21505071
chr4:112741843:T:G	4	112741843	0.637659	130093	ref2: TG phase1 v3	rs10034228	rs10034228	Myopia (pathological)		8e-13	MYP11	Li Z	2011-04-19	21505071
rs326840:112743033:T:C	4	112743033	0.78299	56679	ref1: TG phase3 v5	rs9991259	rs9991259	Body mass index		1e-10		Kichaev G	2018-12-27	30595370
rs326840:112743033:T:C	4	112743033	0.697728	83879	ref1: TG phase3 v5	rs1376216	rs1376216	Photic sneeze reflex		3e-31	C4orf32	Pickrell JK	2016-05-16	27182965
rs326840:112743033:T:C	4	112743033	0.6469	40398	ref1: TG phase3 v5	rs1585471	rs1585471	Myopia (pathological)		2e-06	MYP11	Li Z	2011-04-19	21505071
rs326840:112743033:T:C	4	112743033	0.628532	131283	ref1: TG phase3 v5	rs10034228	rs10034228	Myopia (pathological)		8e-13	MYP11	Li Z	2011-04-19	21505071
rs326841:112744834:T:C	4	112744834	0.78299	58480	ref1: TG phase3 v5	rs9991259	rs9991259	Body mass index		1e-10		Kichaev G	2018-12-27	30595370
rs326841:112744834:T:C	4	112744834	0.697728	85680	ref1: TG phase3 v5	rs1376216	rs1376216	Photic sneeze reflex		3e-31	C4orf32	Pickrell JK	2016-05-16	27182965
rs326841:112744834:T:C	4	112744834	0.6469	42199	ref1: TG phase3 v5	rs1585471	rs1585471	Myopia (pathological)		2e-06	MYP11	Li Z	2011-04-19	21505071
rs326841:112744834:T:C	4	112744834	0.628532	133084	ref1: TG phase3 v5	rs10034228	rs10034228	Myopia (pathological)		8e-13	MYP11	Li Z	2011-04-19	21505071
rs326842:112746048:A:T	4	112746048	0.790025	86894	ref1: TG phase3 v5	rs1376216	rs1376216	Photic sneeze reflex		3e-31	C4orf32	Pickrell JK	2016-05-16	27182965
rs326842:112746048:A:T	4	112746048	0.696575	59694	ref1: TG phase3 v5	rs9991259	rs9991259	Body mass index		1e-10		Kichaev G	2018-12-27	30595370
rs326842:112746048:A:T	4	112746048	0.603375	43413	ref1: TG phase3 v5	rs1585471	rs1585471	Myopia (pathological)		2e-06	MYP11	Li Z	2011-04-19	21505071
rs326842:112746048:A:T	4	112746048	0.579592	134298	ref1: TG phase3 v5	rs10034228	rs10034228	Myopia (pathological)		8e-13	MYP11	Li Z	2011-04-19	21505071
rs326843:112746522:A:G	4	112746522	0.781957	60168	ref1: TG phase3 v5	rs9991259	rs9991259	Body mass index		1e-10		Kichaev G	2018-12-27	30595370
rs326843:112746522:A:G	4	112746522	0.698044	87368	ref1: TG phase3 v5	rs1376216	rs1376216	Photic sneeze reflex		3e-31	C4orf32	Pickrell JK	2016-05-16	27182965
rs326843:112746522:A:G	4	112746522	0.663766	43887	ref1: TG phase3 v5	rs1585471	rs1585471	Myopia (pathological)		2e-06	MYP11	Li Z	2011-04-19	21505071
rs326843:112746522:A:G	4	112746522	0.64506	134772	ref1: TG phase3 v5	rs10034228	rs10034228	Myopia (pathological)		8e-13	MYP11	Li Z	2011-04-19	21505071
rs326844:112747350:C:A	4	112747350	0.777882	60996	ref1: TG phase3 v5	rs9991259	rs9991259	Body mass index		1e-10		Kichaev G	2018-12-27	30595370
rs326844:112747350:C:A	4	112747350	0.693887	88196	ref1: TG phase3 v5	rs1376216	rs1376216	Photic sneeze reflex		3e-31	C4orf32	Pickrell JK	2016-05-16	27182965
rs326844:112747350:C:A	4	112747350	0.66051	44715	ref1: TG phase3 v5	rs1585471	rs1585471	Myopia (pathological)		2e-06	MYP11	Li Z	2011-04-19	21505071
rs326844:112747350:C:A	4	112747350	0.641826	135600	ref1: TG phase3 v5	rs10034228	rs10034228	Myopia (pathological)		8e-13	MYP11	Li Z	2011-04-19	21505071
rs326845:112747919:A:G	4	112747919	0.777882	61565	ref1: TG phase3 v5	rs9991259	rs9991259	Body mass index		1e-10		Kichaev G	2018-12-27	30595370
rs326845:112747919:A:G	4	112747919	0.693887	88765	ref1: TG phase3 v5	rs1376216	rs1376216	Photic sneeze reflex		3e-31	C4orf32	Pickrell JK	2016-05-16	27182965
rs326845:112747919:A:G	4	112747919	0.66051	45284	ref1: TG phase3 v5	rs1585471	rs1585471	Myopia (pathological)		2e-06	MYP11	Li Z	2011-04-19	21505071
rs326845:112747919:A:G	4	112747919	0.641826	136169	ref1: TG phase3 v5	rs10034228	rs10034228	Myopia (pathological)		8e-13	MYP11	Li Z	2011-04-19	21505071
rs326846:112748588:A:G	4	112748588	0.787163	89434	ref1: TG phase3 v5	rs1376216	rs1376216	Photic sneeze reflex		3e-31	C4orf32	Pickrell JK	2016-05-16	27182965
rs326846:112748588:A:G	4	112748588	0.695922	62234	ref1: TG phase3 v5	rs9991259	rs9991259	Body mass index		1e-10		Kichaev G	2018-12-27	30595370
rs326846:112748588:A:G	4	112748588	0.586565	45953	ref1: TG phase3 v5	rs1585471	rs1585471	Myopia (pathological)		2e-06	MYP11	Li Z	2011-04-19	21505071
rs326846:112748588:A:G	4	112748588	0.563178	136838	ref1: TG phase3 v5	rs10034228	rs10034228	Myopia (pathological)		8e-13	MYP11	Li Z	2011-04-19	21505071
rs227387:112749063:G:T	4	112749063	0.787163	89909	ref1: TG phase3 v5	rs1376216	rs1376216	Photic sneeze reflex		3e-31	C4orf32	Pickrell JK	2016-05-16	27182965
rs227387:112749063:G:T	4	112749063	0.695922	62709	ref1: TG phase3 v5	rs9991259	rs9991259	Body mass index		1e-10		Kichaev G	2018-12-27	30595370
rs227387:112749063:G:T	4	112749063	0.586565	46428	ref1: TG phase3 v5	rs1585471	rs1585471	Myopia (pathological)		2e-06	MYP11	Li Z	2011-04-19	21505071
rs227387:112749063:G:T	4	112749063	0.563178	137313	ref1: TG phase3 v5	rs10034228	rs10034228	Myopia (pathological)		8e-13	MYP11	Li Z	2011-04-19	21505071
rs376034:112750597:A:G	4	112750597	0.778979	64243	ref1: TG phase3 v5	rs9991259	rs9991259	Body mass index		1e-10		Kichaev G	2018-12-27	30595370
rs376034:112750597:A:G	4	112750597	0.693632	91443	ref1: TG phase3 v5	rs1376216	rs1376216	Photic sneeze reflex		3e-31	C4orf32	Pickrell JK	2016-05-16	27182965
rs376034:112750597:A:G	4	112750597	0.643722	47962	ref1: TG phase3 v5	rs1585471	rs1585471	Myopia (pathological)		2e-06	MYP11	Li Z	2011-04-19	21505071
rs376034:112750597:A:G	4	112750597	0.625376	138847	ref1: TG phase3 v5	rs10034228	rs10034228	Myopia (pathological)		8e-13	MYP11	Li Z	2011-04-19	21505071
rs444639:112750819:G:A	4	112750819	0.786633	91665	ref1: TG phase3 v5	rs1376216	rs1376216	Photic sneeze reflex		3e-31	C4orf32	Pickrell JK	2016-05-16	27182965
rs444639:112750819:G:A	4	112750819	0.694465	64465	ref1: TG phase3 v5	rs9991259	rs9991259	Body mass index		1e-10		Kichaev G	2018-12-27	30595370
rs444639:112750819:G:A	4	112750819	0.596936	48184	ref1: TG phase3 v5	rs1585471	rs1585471	Myopia (pathological)		2e-06	MYP11	Li Z	2011-04-19	21505071
rs444639:112750819:G:A	4	112750819	0.57331	139069	ref1: TG phase3 v5	rs10034228	rs10034228	Myopia (pathological)		8e-13	MYP11	Li Z	2011-04-19	21505071
rs17652278:112750892:T:A	4	112750892	0.786156	91738	ref1: TG phase3 v5	rs1376216	rs1376216	Photic sneeze reflex		3e-31	C4orf32	Pickrell JK	2016-05-16	27182965
rs17652278:112750892:T:A	4	112750892	0.693054	64538	ref1: TG phase3 v5	rs9991259	rs9991259	Body mass index		1e-10		Kichaev G	2018-12-27	30595370
rs17652278:112750892:T:A	4	112750892	0.600557	48257	ref1: TG phase3 v5	rs1585471	rs1585471	Myopia (pathological)		2e-06	MYP11	Li Z	2011-04-19	21505071
rs17652278:112750892:T:A	4	112750892	0.576799	139142	ref1: TG phase3 v5	rs10034228	rs10034228	Myopia (pathological)		8e-13	MYP11	Li Z	2011-04-19	21505071
rs7660371:112751176:T:C	4	112751176	0.786156	92022	ref1: TG phase3 v5	rs1376216	rs1376216	Photic sneeze reflex		3e-31	C4orf32	Pickrell JK	2016-05-16	27182965
rs7660371:112751176:T:C	4	112751176	0.693054	64822	ref1: TG phase3 v5	rs9991259	rs9991259	Body mass index		1e-10		Kichaev G	2018-12-27	30595370
rs7660371:112751176:T:C	4	112751176	0.600557	48541	ref1: TG phase3 v5	rs1585471	rs1585471	Myopia (pathological)		2e-06	MYP11	Li Z	2011-04-19	21505071
rs7660371:112751176:T:C	4	112751176	0.576799	139426	ref1: TG phase3 v5	rs10034228	rs10034228	Myopia (pathological)		8e-13	MYP11	Li Z	2011-04-19	21505071
rs7682154:112751212:A:G	4	112751212	0.777882	64858	ref1: TG phase3 v5	rs9991259	rs9991259	Body mass index		1e-10		Kichaev G	2018-12-27	30595370
rs7682154:112751212:A:G	4	112751212	0.693887	92058	ref1: TG phase3 v5	rs1376216	rs1376216	Photic sneeze reflex		3e-31	C4orf32	Pickrell JK	2016-05-16	27182965
rs7682154:112751212:A:G	4	112751212	0.66051	48577	ref1: TG phase3 v5	rs1585471	rs1585471	Myopia (pathological)		2e-06	MYP11	Li Z	2011-04-19	21505071
rs7682154:112751212:A:G	4	112751212	0.641826	139462	ref1: TG phase3 v5	rs10034228	rs10034228	Myopia (pathological)		8e-13	MYP11	Li Z	2011-04-19	21505071
rs326865:112751782:T:C	4	112751782	0.777882	65428	ref1: TG phase3 v5	rs9991259	rs9991259	Body mass index		1e-10		Kichaev G	2018-12-27	30595370
rs326865:112751782:T:C	4	112751782	0.693887	92628	ref1: TG phase3 v5	rs1376216	rs1376216	Photic sneeze reflex		3e-31	C4orf32	Pickrell JK	2016-05-16	27182965
rs326865:112751782:T:C	4	112751782	0.66051	49147	ref1: TG phase3 v5	rs1585471	rs1585471	Myopia (pathological)		2e-06	MYP11	Li Z	2011-04-19	21505071
rs326865:112751782:T:C	4	112751782	0.641826	140032	ref1: TG phase3 v5	rs10034228	rs10034228	Myopia (pathological)		8e-13	MYP11	Li Z	2011-04-19	21505071
rs326864:112751789:G:T	4	112751789	0.778979	65435	ref1: TG phase3 v5	rs9991259	rs9991259	Body mass index		1e-10		Kichaev G	2018-12-27	30595370
rs326864:112751789:G:T	4	112751789	0.693632	92635	ref1: TG phase3 v5	rs1376216	rs1376216	Photic sneeze reflex		3e-31	C4orf32	Pickrell JK	2016-05-16	27182965
rs326864:112751789:G:T	4	112751789	0.643722	49154	ref1: TG phase3 v5	rs1585471	rs1585471	Myopia (pathological)		2e-06	MYP11	Li Z	2011-04-19	21505071
rs326864:112751789:G:T	4	112751789	0.625376	140039	ref1: TG phase3 v5	rs10034228	rs10034228	Myopia (pathological)		8e-13	MYP11	Li Z	2011-04-19	21505071
rs326863:112751814:A:C	4	112751814	0.778979	65460	ref1: TG phase3 v5	rs9991259	rs9991259	Body mass index		1e-10		Kichaev G	2018-12-27	30595370
rs326863:112751814:A:C	4	112751814	0.693632	92660	ref1: TG phase3 v5	rs1376216	rs1376216	Photic sneeze reflex		3e-31	C4orf32	Pickrell JK	2016-05-16	27182965
rs326863:112751814:A:C	4	112751814	0.643722	49179	ref1: TG phase3 v5	rs1585471	rs1585471	Myopia (pathological)		2e-06	MYP11	Li Z	2011-04-19	21505071
rs326863:112751814:A:C	4	112751814	0.625376	140064	ref1: TG phase3 v5	rs10034228	rs10034228	Myopia (pathological)		8e-13	MYP11	Li Z	2011-04-19	21505071
rs326862:112752357:A:G	4	112752357	0.773825	66003	ref1: TG phase3 v5	rs9991259	rs9991259	Body mass index		1e-10		Kichaev G	2018-12-27	30595370
rs326862:112752357:A:G	4	112752357	0.696841	93203	ref1: TG phase3 v5	rs1376216	rs1376216	Photic sneeze reflex		3e-31	C4orf32	Pickrell JK	2016-05-16	27182965
rs326862:112752357:A:G	4	112752357	0.657268	49722	ref1: TG phase3 v5	rs1585471	rs1585471	Myopia (pathological)		2e-06	MYP11	Li Z	2011-04-19	21505071
rs326862:112752357:A:G	4	112752357	0.638607	140607	ref1: TG phase3 v5	rs10034228	rs10034228	Myopia (pathological)		8e-13	MYP11	Li Z	2011-04-19	21505071
rs326861:112752386:A:G	4	112752386	0.774985	66032	ref1: TG phase3 v5	rs9991259	rs9991259	Body mass index		1e-10		Kichaev G	2018-12-27	30595370
rs326861:112752386:A:G	4	112752386	0.696614	93232	ref1: TG phase3 v5	rs1376216	rs1376216	Photic sneeze reflex		3e-31	C4orf32	Pickrell JK	2016-05-16	27182965
rs326861:112752386:A:G	4	112752386	0.640558	49751	ref1: TG phase3 v5	rs1585471	rs1585471	Myopia (pathological)		2e-06	MYP11	Li Z	2011-04-19	21505071
rs326861:112752386:A:G	4	112752386	0.622233	140636	ref1: TG phase3 v5	rs10034228	rs10034228	Myopia (pathological)		8e-13	MYP11	Li Z	2011-04-19	21505071
rs326860:112753826:G:T	4	112753826	0.794202	94672	ref1: TG phase3 v5	rs1376216	rs1376216	Photic sneeze reflex		3e-31	C4orf32	Pickrell JK	2016-05-16	27182965
rs326860:112753826:G:T	4	112753826	0.696059	67472	ref1: TG phase3 v5	rs9991259	rs9991259	Body mass index		1e-10		Kichaev G	2018-12-27	30595370
rs326860:112753826:G:T	4	112753826	0.581082	51191	ref1: TG phase3 v5	rs1585471	rs1585471	Myopia (pathological)		2e-06	MYP11	Li Z	2011-04-19	21505071
rs326860:112753826:G:T	4	112753826	0.55774	142076	ref1: TG phase3 v5	rs10034228	rs10034228	Myopia (pathological)		8e-13	MYP11	Li Z	2011-04-19	21505071
rs326859:112753889:G:A	4	112753889	0.790667	94735	ref1: TG phase3 v5	rs1376216	rs1376216	Photic sneeze reflex		3e-31	C4orf32	Pickrell JK	2016-05-16	27182965
rs326859:112753889:G:A	4	112753889	0.692462	67535	ref1: TG phase3 v5	rs9991259	rs9991259	Body mass index		1e-10		Kichaev G	2018-12-27	30595370
rs326859:112753889:G:A	4	112753889	0.583818	51254	ref1: TG phase3 v5	rs1585471	rs1585471	Myopia (pathological)		2e-06	MYP11	Li Z	2011-04-19	21505071
rs326859:112753889:G:A	4	112753889	0.560453	142139	ref1: TG phase3 v5	rs10034228	rs10034228	Myopia (pathological)		8e-13	MYP11	Li Z	2011-04-19	21505071
rs326858:112757601:G:A	4	112757601	0.778684	71247	ref1: TG phase3 v5	rs9991259	rs9991259	Body mass index		1e-10		Kichaev G	2018-12-27	30595370
rs326858:112757601:G:A	4	112757601	0.699621	98447	ref1: TG phase3 v5	rs1376216	rs1376216	Photic sneeze reflex		3e-31	C4orf32	Pickrell JK	2016-05-16	27182965
rs326858:112757601:G:A	4	112757601	0.637407	54966	ref1: TG phase3 v5	rs1585471	rs1585471	Myopia (pathological)		2e-06	MYP11	Li Z	2011-04-19	21505071
rs326858:112757601:G:A	4	112757601	0.619104	145851	ref1: TG phase3 v5	rs10034228	rs10034228	Myopia (pathological)		8e-13	MYP11	Li Z	2011-04-19	21505071
rs432516:112757822:G:A	4	112757822	0.778684	71468	ref1: TG phase3 v5	rs9991259	rs9991259	Body mass index		1e-10		Kichaev G	2018-12-27	30595370
rs432516:112757822:G:A	4	112757822	0.699621	98668	ref1: TG phase3 v5	rs1376216	rs1376216	Photic sneeze reflex		3e-31	C4orf32	Pickrell JK	2016-05-16	27182965
rs432516:112757822:G:A	4	112757822	0.637407	55187	ref1: TG phase3 v5	rs1585471	rs1585471	Myopia (pathological)		2e-06	MYP11	Li Z	2011-04-19	21505071
rs432516:112757822:G:A	4	112757822	0.619104	146072	ref1: TG phase3 v5	rs10034228	rs10034228	Myopia (pathological)		8e-13	MYP11	Li Z	2011-04-19	21505071
rs326857:112757999:T:C	4	112757999	0.77749	71645	ref1: TG phase3 v5	rs9991259	rs9991259	Body mass index		1e-10		Kichaev G	2018-12-27	30595370
rs326857:112757999:T:C	4	112757999	0.699822	98845	ref1: TG phase3 v5	rs1376216	rs1376216	Photic sneeze reflex		3e-31	C4orf32	Pickrell JK	2016-05-16	27182965
rs326857:112757999:T:C	4	112757999	0.65404	55364	ref1: TG phase3 v5	rs1585471	rs1585471	Myopia (pathological)		2e-06	MYP11	Li Z	2011-04-19	21505071
rs326857:112757999:T:C	4	112757999	0.635401	146249	ref1: TG phase3 v5	rs10034228	rs10034228	Myopia (pathological)		8e-13	MYP11	Li Z	2011-04-19	21505071
rs2351026:112758643:C:T	4	112758643	0.77749	72289	ref1: TG phase3 v5	rs9991259	rs9991259	Body mass index		1e-10		Kichaev G	2018-12-27	30595370
rs2351026:112758643:C:T	4	112758643	0.699822	99489	ref1: TG phase3 v5	rs1376216	rs1376216	Photic sneeze reflex		3e-31	C4orf32	Pickrell JK	2016-05-16	27182965
rs2351026:112758643:C:T	4	112758643	0.65404	56008	ref1: TG phase3 v5	rs1585471	rs1585471	Myopia (pathological)		2e-06	MYP11	Li Z	2011-04-19	21505071
rs2351026:112758643:C:T	4	112758643	0.635401	146893	ref1: TG phase3 v5	rs10034228	rs10034228	Myopia (pathological)		8e-13	MYP11	Li Z	2011-04-19	21505071
rs326856:112759427:T:C	4	112759427	0.781542	73073	ref1: TG phase3 v5	rs9991259	rs9991259	Body mass index		1e-10		Kichaev G	2018-12-27	30595370
rs326856:112759427:T:C	4	112759427	0.696841	100273	ref1: TG phase3 v5	rs1376216	rs1376216	Photic sneeze reflex		3e-31	C4orf32	Pickrell JK	2016-05-16	27182965
rs326856:112759427:T:C	4	112759427	0.657268	56792	ref1: TG phase3 v5	rs1585471	rs1585471	Myopia (pathological)		2e-06	MYP11	Li Z	2011-04-19	21505071
rs326856:112759427:T:C	4	112759427	0.638607	147677	ref1: TG phase3 v5	rs10034228	rs10034228	Myopia (pathological)		8e-13	MYP11	Li Z	2011-04-19	21505071
rs326855:112759436:T:C	4	112759436	0.781542	73082	ref1: TG phase3 v5	rs9991259	rs9991259	Body mass index		1e-10		Kichaev G	2018-12-27	30595370
rs326855:112759436:T:C	4	112759436	0.696841	100282	ref1: TG phase3 v5	rs1376216	rs1376216	Photic sneeze reflex		3e-31	C4orf32	Pickrell JK	2016-05-16	27182965
rs326855:112759436:T:C	4	112759436	0.657268	56801	ref1: TG phase3 v5	rs1585471	rs1585471	Myopia (pathological)		2e-06	MYP11	Li Z	2011-04-19	21505071
rs326855:112759436:T:C	4	112759436	0.638607	147686	ref1: TG phase3 v5	rs10034228	rs10034228	Myopia (pathological)		8e-13	MYP11	Li Z	2011-04-19	21505071
rs326854:112760702:C:G	4	112760702	0.79312	101548	ref1: TG phase3 v5	rs1376216	rs1376216	Photic sneeze reflex		3e-31	C4orf32	Pickrell JK	2016-05-16	27182965
rs326854:112760702:C:G	4	112760702	0.693105	74348	ref1: TG phase3 v5	rs9991259	rs9991259	Body mass index		1e-10		Kichaev G	2018-12-27	30595370
rs326854:112760702:C:G	4	112760702	0.594957	58067	ref1: TG phase3 v5	rs1585471	rs1585471	Myopia (pathological)		2e-06	MYP11	Li Z	2011-04-19	21505071
rs326854:112760702:C:G	4	112760702	0.571245	148952	ref1: TG phase3 v5	rs10034228	rs10034228	Myopia (pathological)		8e-13	MYP11	Li Z	2011-04-19	21505071
rs326853:112760715:A:G	4	112760715	0.79312	101561	ref1: TG phase3 v5	rs1376216	rs1376216	Photic sneeze reflex		3e-31	C4orf32	Pickrell JK	2016-05-16	27182965
rs326853:112760715:A:G	4	112760715	0.693105	74361	ref1: TG phase3 v5	rs9991259	rs9991259	Body mass index		1e-10		Kichaev G	2018-12-27	30595370
rs326853:112760715:A:G	4	112760715	0.594957	58080	ref1: TG phase3 v5	rs1585471	rs1585471	Myopia (pathological)		2e-06	MYP11	Li Z	2011-04-19	21505071
rs326853:112760715:A:G	4	112760715	0.571245	148965	ref1: TG phase3 v5	rs10034228	rs10034228	Myopia (pathological)		8e-13	MYP11	Li Z	2011-04-19	21505071
rs326852:112760745:C:G	4	112760745	0.79312	101591	ref1: TG phase3 v5	rs1376216	rs1376216	Photic sneeze reflex		3e-31	C4orf32	Pickrell JK	2016-05-16	27182965
rs326852:112760745:C:G	4	112760745	0.693105	74391	ref1: TG phase3 v5	rs9991259	rs9991259	Body mass index		1e-10		Kichaev G	2018-12-27	30595370
rs326852:112760745:C:G	4	112760745	0.594957	58110	ref1: TG phase3 v5	rs1585471	rs1585471	Myopia (pathological)		2e-06	MYP11	Li Z	2011-04-19	21505071
rs326852:112760745:C:G	4	112760745	0.571245	148995	ref1: TG phase3 v5	rs10034228	rs10034228	Myopia (pathological)		8e-13	MYP11	Li Z	2011-04-19	21505071
rs326851:112760875:G:A	4	112760875	0.79312	101721	ref1: TG phase3 v5	rs1376216	rs1376216	Photic sneeze reflex		3e-31	C4orf32	Pickrell JK	2016-05-16	27182965
rs326851:112760875:G:A	4	112760875	0.693105	74521	ref1: TG phase3 v5	rs9991259	rs9991259	Body mass index		1e-10		Kichaev G	2018-12-27	30595370
rs326851:112760875:G:A	4	112760875	0.594957	58240	ref1: TG phase3 v5	rs1585471	rs1585471	Myopia (pathological)		2e-06	MYP11	Li Z	2011-04-19	21505071
rs326851:112760875:G:A	4	112760875	0.571245	149125	ref1: TG phase3 v5	rs10034228	rs10034228	Myopia (pathological)		8e-13	MYP11	Li Z	2011-04-19	21505071
rs326850:112761160:C:T	4	112761160	0.788793	102006	ref1: TG phase3 v5	rs1376216	rs1376216	Photic sneeze reflex		3e-31	C4orf32	Pickrell JK	2016-05-16	27182965
rs326850:112761160:C:T	4	112761160	0.688185	74806	ref1: TG phase3 v5	rs9991259	rs9991259	Body mass index		1e-10		Kichaev G	2018-12-27	30595370
rs326850:112761160:C:T	4	112761160	0.588895	58525	ref1: TG phase3 v5	rs1585471	rs1585471	Myopia (pathological)		2e-06	MYP11	Li Z	2011-04-19	21505071
rs326850:112761160:C:T	4	112761160	0.565184	149410	ref1: TG phase3 v5	rs10034228	rs10034228	Myopia (pathological)		8e-13	MYP11	Li Z	2011-04-19	21505071
rs2219604:112762050:C:T	4	112762050	0.789623	102896	ref1: TG phase3 v5	rs1376216	rs1376216	Photic sneeze reflex		3e-31	C4orf32	Pickrell JK	2016-05-16	27182965
rs2219604:112762050:C:T	4	112762050	0.696608	75696	ref1: TG phase3 v5	rs9991259	rs9991259	Body mass index		1e-10		Kichaev G	2018-12-27	30595370
rs2219604:112762050:C:T	4	112762050	0.597751	59415	ref1: TG phase3 v5	rs1585471	rs1585471	Myopia (pathological)		2e-06	MYP11	Li Z	2011-04-19	21505071
rs2219604:112762050:C:T	4	112762050	0.574017	150300	ref1: TG phase3 v5	rs10034228	rs10034228	Myopia (pathological)		8e-13	MYP11	Li Z	2011-04-19	21505071
rs2219603:112762109:A:G	4	112762109	0.789623	102955	ref1: TG phase3 v5	rs1376216	rs1376216	Photic sneeze reflex		3e-31	C4orf32	Pickrell JK	2016-05-16	27182965
rs2219603:112762109:A:G	4	112762109	0.696608	75755	ref1: TG phase3 v5	rs9991259	rs9991259	Body mass index		1e-10		Kichaev G	2018-12-27	30595370
rs2219603:112762109:A:G	4	112762109	0.597751	59474	ref1: TG phase3 v5	rs1585471	rs1585471	Myopia (pathological)		2e-06	MYP11	Li Z	2011-04-19	21505071
rs2219603:112762109:A:G	4	112762109	0.574017	150359	ref1: TG phase3 v5	rs10034228	rs10034228	Myopia (pathological)		8e-13	MYP11	Li Z	2011-04-19	21505071
rs2199342:112762156:T:C	4	112762156	0.789623	103002	ref1: TG phase3 v5	rs1376216	rs1376216	Photic sneeze reflex		3e-31	C4orf32	Pickrell JK	2016-05-16	27182965
rs2199342:112762156:T:C	4	112762156	0.696608	75802	ref1: TG phase3 v5	rs9991259	rs9991259	Body mass index		1e-10		Kichaev G	2018-12-27	30595370
rs2199342:112762156:T:C	4	112762156	0.597751	59521	ref1: TG phase3 v5	rs1585471	rs1585471	Myopia (pathological)		2e-06	MYP11	Li Z	2011-04-19	21505071
rs2199342:112762156:T:C	4	112762156	0.574017	150406	ref1: TG phase3 v5	rs10034228	rs10034228	Myopia (pathological)		8e-13	MYP11	Li Z	2011-04-19	21505071
rs417889:112762531:A:T	4	112762531	0.777882	76177	ref1: TG phase3 v5	rs9991259	rs9991259	Body mass index		1e-10		Kichaev G	2018-12-27	30595370
rs417889:112762531:A:T	4	112762531	0.693887	103377	ref1: TG phase3 v5	rs1376216	rs1376216	Photic sneeze reflex		3e-31	C4orf32	Pickrell JK	2016-05-16	27182965
rs417889:112762531:A:T	4	112762531	0.653065	59896	ref1: TG phase3 v5	rs1585471	rs1585471	Myopia (pathological)		2e-06	MYP11	Li Z	2011-04-19	21505071
rs417889:112762531:A:T	4	112762531	0.634456	150781	ref1: TG phase3 v5	rs10034228	rs10034228	Myopia (pathological)		8e-13	MYP11	Li Z	2011-04-19	21505071
rs377426:112762836:G:T	4	112762836	0.789623	103682	ref1: TG phase3 v5	rs1376216	rs1376216	Photic sneeze reflex		3e-31	C4orf32	Pickrell JK	2016-05-16	27182965
rs377426:112762836:G:T	4	112762836	0.696608	76482	ref1: TG phase3 v5	rs9991259	rs9991259	Body mass index		1e-10		Kichaev G	2018-12-27	30595370
rs377426:112762836:G:T	4	112762836	0.597751	60201	ref1: TG phase3 v5	rs1585471	rs1585471	Myopia (pathological)		2e-06	MYP11	Li Z	2011-04-19	21505071
rs377426:112762836:G:T	4	112762836	0.574017	151086	ref1: TG phase3 v5	rs10034228	rs10034228	Myopia (pathological)		8e-13	MYP11	Li Z	2011-04-19	21505071
rs438883:112762839:A:G	4	112762839	0.789623	103685	ref1: TG phase3 v5	rs1376216	rs1376216	Photic sneeze reflex		3e-31	C4orf32	Pickrell JK	2016-05-16	27182965
rs438883:112762839:A:G	4	112762839	0.696608	76485	ref1: TG phase3 v5	rs9991259	rs9991259	Body mass index		1e-10		Kichaev G	2018-12-27	30595370
rs438883:112762839:A:G	4	112762839	0.597751	60204	ref1: TG phase3 v5	rs1585471	rs1585471	Myopia (pathological)		2e-06	MYP11	Li Z	2011-04-19	21505071
rs438883:112762839:A:G	4	112762839	0.574017	151089	ref1: TG phase3 v5	rs10034228	rs10034228	Myopia (pathological)		8e-13	MYP11	Li Z	2011-04-19	21505071
rs440381:112763862:T:C	4	112763862	0.789623	104708	ref1: TG phase3 v5	rs1376216	rs1376216	Photic sneeze reflex		3e-31	C4orf32	Pickrell JK	2016-05-16	27182965
rs440381:112763862:T:C	4	112763862	0.696608	77508	ref1: TG phase3 v5	rs9991259	rs9991259	Body mass index		1e-10		Kichaev G	2018-12-27	30595370
rs440381:112763862:T:C	4	112763862	0.597751	61227	ref1: TG phase3 v5	rs1585471	rs1585471	Myopia (pathological)		2e-06	MYP11	Li Z	2011-04-19	21505071
rs440381:112763862:T:C	4	112763862	0.574017	152112	ref1: TG phase3 v5	rs10034228	rs10034228	Myopia (pathological)		8e-13	MYP11	Li Z	2011-04-19	21505071
rs397045:112763927:T:C	4	112763927	0.786633	104773	ref1: TG phase3 v5	rs1376216	rs1376216	Photic sneeze reflex		3e-31	C4orf32	Pickrell JK	2016-05-16	27182965
rs397045:112763927:T:C	4	112763927	0.694465	77573	ref1: TG phase3 v5	rs9991259	rs9991259	Body mass index		1e-10		Kichaev G	2018-12-27	30595370
rs397045:112763927:T:C	4	112763927	0.59009	61292	ref1: TG phase3 v5	rs1585471	rs1585471	Myopia (pathological)		2e-06	MYP11	Li Z	2011-04-19	21505071
rs397045:112763927:T:C	4	112763927	0.566572	152177	ref1: TG phase3 v5	rs10034228	rs10034228	Myopia (pathological)		8e-13	MYP11	Li Z	2011-04-19	21505071
rs366334:112764190:T:C	4	112764190	0.786633	105036	ref1: TG phase3 v5	rs1376216	rs1376216	Photic sneeze reflex		3e-31	C4orf32	Pickrell JK	2016-05-16	27182965
rs366334:112764190:T:C	4	112764190	0.694465	77836	ref1: TG phase3 v5	rs9991259	rs9991259	Body mass index		1e-10		Kichaev G	2018-12-27	30595370
rs366334:112764190:T:C	4	112764190	0.596936	61555	ref1: TG phase3 v5	rs1585471	rs1585471	Myopia (pathological)		2e-06	MYP11	Li Z	2011-04-19	21505071
rs366334:112764190:T:C	4	112764190	0.57331	152440	ref1: TG phase3 v5	rs10034228	rs10034228	Myopia (pathological)		8e-13	MYP11	Li Z	2011-04-19	21505071
rs406780:112764214:A:G	4	112764214	0.786633	105060	ref1: TG phase3 v5	rs1376216	rs1376216	Photic sneeze reflex		3e-31	C4orf32	Pickrell JK	2016-05-16	27182965
rs406780:112764214:A:G	4	112764214	0.694465	77860	ref1: TG phase3 v5	rs9991259	rs9991259	Body mass index		1e-10		Kichaev G	2018-12-27	30595370
rs406780:112764214:A:G	4	112764214	0.596936	61579	ref1: TG phase3 v5	rs1585471	rs1585471	Myopia (pathological)		2e-06	MYP11	Li Z	2011-04-19	21505071
rs406780:112764214:A:G	4	112764214	0.57331	152464	ref1: TG phase3 v5	rs10034228	rs10034228	Myopia (pathological)		8e-13	MYP11	Li Z	2011-04-19	21505071
rs393962:112764361:C:A	4	112764361	0.786633	105207	ref1: TG phase3 v5	rs1376216	rs1376216	Photic sneeze reflex		3e-31	C4orf32	Pickrell JK	2016-05-16	27182965
rs393962:112764361:C:A	4	112764361	0.694465	78007	ref1: TG phase3 v5	rs9991259	rs9991259	Body mass index		1e-10		Kichaev G	2018-12-27	30595370
rs393962:112764361:C:A	4	112764361	0.596936	61726	ref1: TG phase3 v5	rs1585471	rs1585471	Myopia (pathological)		2e-06	MYP11	Li Z	2011-04-19	21505071
rs393962:112764361:C:A	4	112764361	0.57331	152611	ref1: TG phase3 v5	rs10034228	rs10034228	Myopia (pathological)		8e-13	MYP11	Li Z	2011-04-19	21505071
rs1701373:112764525:C:T	4	112764525	0.786633	105371	ref1: TG phase3 v5	rs1376216	rs1376216	Photic sneeze reflex		3e-31	C4orf32	Pickrell JK	2016-05-16	27182965
rs1701373:112764525:C:T	4	112764525	0.694465	78171	ref1: TG phase3 v5	rs9991259	rs9991259	Body mass index		1e-10		Kichaev G	2018-12-27	30595370
rs1701373:112764525:C:T	4	112764525	0.596936	61890	ref1: TG phase3 v5	rs1585471	rs1585471	Myopia (pathological)		2e-06	MYP11	Li Z	2011-04-19	21505071
rs1701373:112764525:C:T	4	112764525	0.57331	152775	ref1: TG phase3 v5	rs10034228	rs10034228	Myopia (pathological)		8e-13	MYP11	Li Z	2011-04-19	21505071
rs1613788:112764985:A:T	4	112764985	0.78025	105831	ref1: TG phase3 v5	rs1376216	rs1376216	Photic sneeze reflex		3e-31	C4orf32	Pickrell JK	2016-05-16	27182965
rs1613788:112764985:A:T	4	112764985	0.68883	78631	ref1: TG phase3 v5	rs9991259	rs9991259	Body mass index		1e-10		Kichaev G	2018-12-27	30595370
rs1613788:112764985:A:T	4	112764985	0.592092	62350	ref1: TG phase3 v5	rs1585471	rs1585471	Myopia (pathological)		2e-06	MYP11	Li Z	2011-04-19	21505071
rs1613788:112764985:A:T	4	112764985	0.568658	153235	ref1: TG phase3 v5	rs10034228	rs10034228	Myopia (pathological)		8e-13	MYP11	Li Z	2011-04-19	21505071
rs17044047:112765026:A:G	4	112765026	0.778861	105872	ref1: TG phase3 v5	rs1376216	rs1376216	Photic sneeze reflex		3e-31	C4orf32	Pickrell JK	2016-05-16	27182965
rs17044047:112765026:A:G	4	112765026	0.68602	78672	ref1: TG phase3 v5	rs9991259	rs9991259	Body mass index		1e-10		Kichaev G	2018-12-27	30595370
rs17044047:112765026:A:G	4	112765026	0.58684	62391	ref1: TG phase3 v5	rs1585471	rs1585471	Myopia (pathological)		2e-06	MYP11	Li Z	2011-04-19	21505071
rs17044047:112765026:A:G	4	112765026	0.5633	153276	ref1: TG phase3 v5	rs10034228	rs10034228	Myopia (pathological)		8e-13	MYP11	Li Z	2011-04-19	21505071
rs2169269:112765481:T:A	4	112765481	0.783179	106327	ref1: TG phase3 v5	rs1376216	rs1376216	Photic sneeze reflex		3e-31	C4orf32	Pickrell JK	2016-05-16	27182965
rs2169269:112765481:T:A	4	112765481	0.690923	79127	ref1: TG phase3 v5	rs9991259	rs9991259	Body mass index		1e-10		Kichaev G	2018-12-27	30595370
rs2169269:112765481:T:A	4	112765481	0.592873	62846	ref1: TG phase3 v5	rs1585471	rs1585471	Myopia (pathological)		2e-06	MYP11	Li Z	2011-04-19	21505071
rs2169269:112765481:T:A	4	112765481	0.569332	153731	ref1: TG phase3 v5	rs10034228	rs10034228	Myopia (pathological)		8e-13	MYP11	Li Z	2011-04-19	21505071
rs2126110:112765509:A:T	4	112765509	0.783179	106355	ref1: TG phase3 v5	rs1376216	rs1376216	Photic sneeze reflex		3e-31	C4orf32	Pickrell JK	2016-05-16	27182965
rs2126110:112765509:A:T	4	112765509	0.690923	79155	ref1: TG phase3 v5	rs9991259	rs9991259	Body mass index		1e-10		Kichaev G	2018-12-27	30595370
rs2126110:112765509:A:T	4	112765509	0.592873	62874	ref1: TG phase3 v5	rs1585471	rs1585471	Myopia (pathological)		2e-06	MYP11	Li Z	2011-04-19	21505071
rs2126110:112765509:A:T	4	112765509	0.569332	153759	ref1: TG phase3 v5	rs10034228	rs10034228	Myopia (pathological)		8e-13	MYP11	Li Z	2011-04-19	21505071
rs370439:112766132:T:A	4	112766132	0.783179	106978	ref1: TG phase3 v5	rs1376216	rs1376216	Photic sneeze reflex		3e-31	C4orf32	Pickrell JK	2016-05-16	27182965
rs370439:112766132:T:A	4	112766132	0.690923	79778	ref1: TG phase3 v5	rs9991259	rs9991259	Body mass index		1e-10		Kichaev G	2018-12-27	30595370
rs370439:112766132:T:A	4	112766132	0.592873	63497	ref1: TG phase3 v5	rs1585471	rs1585471	Myopia (pathological)		2e-06	MYP11	Li Z	2011-04-19	21505071
rs370439:112766132:T:A	4	112766132	0.569332	154382	ref1: TG phase3 v5	rs10034228	rs10034228	Myopia (pathological)		8e-13	MYP11	Li Z	2011-04-19	21505071
rs75201173:1062030:A:C	11	1062030			LD kl min R2
rs11245920:1062519:T:C	11	1062519			LD kl min R2
rs111452409:1064929:A:G	11	1064929			LD kl min R2
rs2856117:1071067:G:T	11	1071067			LD kl min R2
rs2071172:1073227:G:A	11	1073227			LD kl min R2
rs2071173:1073378:G:A	11	1073378			LD kl min R2
rs35338528:1074635:T:G	11	1074635			LD kl min R2
rs2856111:1075747:T:C	11	1075747			LD kl min R2
rs41486547:1077147:G:T	11	1077147			LD kl min R2
rs41392245:1077445:C:T	11	1077445			LD kl min R2
rs149848308:1079988:G:A	11	1079988			LD kl min R2
rs151191319:1081287:G:A	11	1081287			LD kl min R2
rs41441953:1087070:C:G	11	1087070			LD kl min R2
rs41377945:1087129:A:G	11	1087129			LD kl min R2
rs11245940:1088145:G:A	11	1088145			LD kl min R2
rs12222144:1088207:G:C	11	1088207			LD kl min R2
rs11245941:1088328:G:A	11	1088328			LD kl min R2
rs7103978:1088815:A:G	11	1088815			LD kl min R2
rs41389046:1088835:C:T	11	1088835			LD kl min R2
rs7121682:1088940:C:T	11	1088940			LD kl min R2
rs11245946:1089836:C:T	11	1089836			LD kl min R2
rs12225760:1090101:C:T	11	1090101			LD kl min R2
rs12221951:1090151:T:C	11	1090151			LD kl min R2
rs12222912:1090193:G:A	11	1090193			LD kl min R2
rs41493045:1090731:T:C	11	1090731			LD kl min R2
rs41431149:1091713:T:A	11	1091713			LD kl min R2
rs41350844:1091751:C:T	11	1091751			LD kl min R2
rs35911093:1094868:C:G	11	1094868			LD kl min R2
rs117376786:1102789:G:A	11	1102789			LD kl min R2
rs117252725:1111169:A:T	11	1111169			LD kl min R2
rs72842465:1111347:A:C	11	1111347			LD kl min R2
rs146502607:1111689:C:T	11	1111689			LD kl min R2
rs72842466:1111826:C:T	11	1111826			LD kl min R2
rs117494431:1113255:C:T	11	1113255			LD kl min R2
rs75194112:1114195:G:A	11	1114195			LD kl min R2
rs55810310:1122413:T:C	11	1122413			LD kl min R2
rs148428215:1122516:C:G	11	1122516			LD kl min R2
rs113999084:1124327:C:T	11	1124327			LD kl min R2
rs139058053:1127213:T:A	11	1127213			LD kl min R2
rs118034733:1136237:G:C	11	1136237			LD kl min R2
rs55754006:1143404:G:A	11	1143404			LD kl min R2
rs55913171:1159209:G:A	11	1159209			LD kl min R2
rs56026134:1159470:A:G	11	1159470			LD kl min R2
rs17494169:103975223:A:T	12	103975223	0.543584	25096	ref1: TG phase3 v5	rs1070073	rs1070073	vWF levels	(EA)	2e-36	STAB2	Sabater-Lleal M	2018-11-20	30586737
rs17494169:103975223:A:T	12	103975223	0.543584	25096	ref1: TG phase3 v5	rs1070073	rs1070073	vWF levels		2e-36	STAB2	Sabater-Lleal M	2018-11-20	30586737
rs17494169:103975223:A:T	12	103975223	0.543584	25096	ref1: TG phase3 v5	rs1070073	rs1070073	Factor VIII levels	(EA)	1e-13	STAB2	Sabater-Lleal M	2018-11-20	30586737
rs17494169:103975223:A:T	12	103975223	0.543584	25096	ref1: TG phase3 v5	rs1070073	rs1070073	Factor VIII levels		2e-14	STAB2	Sabater-Lleal M	2018-11-20	30586737
rs17494169:103975223:A:T	12	103975223	0.543584	25247	ref1: TG phase3 v5	rs2723889	rs2723889	Factor VIII levels	(EA)	1e-13	STAB2	Sabater-Lleal M	2018-11-20	30586737
rs17494169:103975223:A:T	12	103975223	0.543584	25247	ref1: TG phase3 v5	rs2723889	rs2723889	Factor VIII levels		2e-14	STAB2	Sabater-Lleal M	2018-11-20	30586737
rs2723889:104000470:T:C	12	104000470	1	151	ref1: TG phase3 v5	rs1070073	rs1070073	vWF levels	(EA)	2e-36	STAB2	Sabater-Lleal M	2018-11-20	30586737
rs2723889:104000470:T:C	12	104000470	1	151	ref1: TG phase3 v5	rs1070073	rs1070073	vWF levels		2e-36	STAB2	Sabater-Lleal M	2018-11-20	30586737
rs2723889:104000470:T:C	12	104000470	1	151	ref1: TG phase3 v5	rs1070073	rs1070073	Factor VIII levels	(EA)	1e-13	STAB2	Sabater-Lleal M	2018-11-20	30586737
rs2723889:104000470:T:C	12	104000470	1	151	ref1: TG phase3 v5	rs1070073	rs1070073	Factor VIII levels		2e-14	STAB2	Sabater-Lleal M	2018-11-20	30586737
rs2723889:104000470:T:C	12	104000470	1	0	ref1: TG phase3 v5	rs2723889	rs2723889	Factor VIII levels	(EA)	1e-13	STAB2	Sabater-Lleal M	2018-11-20	30586737
rs2723889:104000470:T:C	12	104000470	1	0	ref1: TG phase3 v5	rs2723889	rs2723889	Factor VIII levels		2e-14	STAB2	Sabater-Lleal M	2018-11-20	30586737
rs9551423:28546189:C:G	13	28546189	0.57771	35477	ref1: TG phase3 v5	rs4581570	rs4581570	Blood sugar levels		9e-10	PDX1, ATP5EP2	Kanai M	2018-02-05	29403010
rs9579139:28552425:G:T	13	28552425	0.546855	41713	ref1: TG phase3 v5	rs4581570	rs4581570	Blood sugar levels		9e-10	PDX1, ATP5EP2	Kanai M	2018-02-05	29403010
rs9581957:28557889:C:T	13	28557889	0.55065	47177	ref1: TG phase3 v5	rs4581570	rs4581570	Blood sugar levels		9e-10	PDX1, ATP5EP2	Kanai M	2018-02-05	29403010

## Sheet: Legend
SheetName	Column	Explanation	Comment
toplist	SNP	ID of the marker. Mostly from dbSNP, sometimes constructed like chr1:42147691:D (chromosome, position, alleletype)	Naming is according to 1000 genomes phase 1: http://mathgen.stats.ox.ac.uk/impute/data_download_1000G_phase1_integrated.html
toplist	chromosome of SNP	Chromosome ofSNP	according to genome-buit hg19 (= GRCh37)
toplist	Cytoband	Cytoband with 850 resolution	ftp://ftp.ncbi.nih.gov/genomes/MapView/Homo_sapiens/objects/BUILD.37.3/initial_release/ideogram_9606_GCF_000001305.13_850_V1
toplist	chromosome chunk of SNP	Internally used chromosomal chunk on which marker in "SNP" is located, can also be the whole chromosome
toplist	position of SNP	Position of SNP in basepairs on the chromosome	according to genome-buit hg19 (= GRCh37)
toplist	tagSNP	SNP that tags the marker in column "SNP"
toplist	r2 SNP-tagSNP	r-square value between "SNP" and "tagSNP"
toplist	is tagSNP	Marker in "SNP" is a tagSNP (TRUE, FALSE)
toplist	nearest genes (functional relevance)	HGNC (Ensembl) symbols of the nearest genes as specified in the settings with information on distance to the marker in "SNP" including functional relevance if within or within the flanking 5 kb of a gene	For more information see tab "proximate_genes". Ensembl GRCh37 release 91 - December 2017, also HG19
toplist	Eigen	Eigen is a spectral approach to the functional annotation of genetic variants in coding and noncoding regions. Eigen makes use of a variety of functional annotations in both coding and noncoding regions (such as made available by the ENCODE and Roadmap Epigenomics projects), and combines them into one single measure of functional importance. Eigen is an unsupervised approach, and, unlike most exi…	http://www.columbia.edu/~ii2135/eigen.html
toplist	EigenPC	Eigen-PC performs well across many scenarios, although, as we discuss in the Supplementary Note, it is more sensitive than Eigen to component annotations and possible confounding factors; therefore, Eigen is a more robust approach at this point.	http://www.columbia.edu/~ii2135/eigen.html
toplist	CADD	PHRED-like (-10*log10(rank/total)) scaled C-score ranking a variant relative to all possible substitutions of the human genome (8.6x10^9). For details see tab 'deleteriousness'. Like explained above, a scaled C-score of greater or# equal 10 indicates that these are predicted to be the 10% most deleterious substitutions that you can do to the human genome, a score of greater or equal 20 indicates …	http://cadd.gs.washington.edu/info
toplist	DANN	DANN score, similar to CADD, but prediction made using a non-linear kernel function instead of a linear	https://cbcl.ics.uci.edu/public_data/DANN/
toplist	GWAVA Region	Deleteriousness / functional variant relevance score	https://www.sanger.ac.uk/sanger/StatGen_Gwava
toplist	GWAVA TSS	Deleteriousness / functional variant relevance score	https://www.sanger.ac.uk/sanger/StatGen_Gwava
toplist	GWAVA Unmatched	Deleteriousness / functional variant relevance score	https://www.sanger.ac.uk/sanger/StatGen_Gwava
toplist	regulome score	Deleteriousness / functional variant relevance score	http://www.regulomedb.org/help
toplist	regulome score numeric	Deleteriousness / functional variant relevance score	http://www.regulomedb.org/help
toplist	regulome details	Deleteriousness / functional variant relevance score	http://www.regulomedb.org/help
toplist	corelating GWAS	r-square value between marker in "SNP" and a hit from GWAS catalog for named phenotype	For details see tab "gwasinfo" (including PubMed references)
toplist	cis-eQTL genes	cis-eQTL genes for which reported eQTL-SNP has specified min R2 with marker in "SNP"	For details see tab "eqtlinfo" (including PubMed references)
toplist	trans-eQTL genes	trans-eQTL genes for which reported eQTL-SNP has specified min R2 with marker in "SNP"	For details see tab "eqtlinfo" (including PubMed references)
toplist	genes for coremine-search	List of all genes reported for marker in "SNP" in "nearest genes", "cis-eQTL genes" and "trans-eQTL genes"	Coremine Medical is available at http://www.pubgene.com/products/coremine-medical/
toplist	hgnc pathwaygenes	corresponding HGNC names for pathway genes used
toplist	entrez pathwaygenes	Genes used for pathway enrichment actually used
toplist	KEGG pathway	Analysis for nominally significant enrichment of genes in "nearest genes", "cis-eQTL genes" and "trans-eQTL genes" according to pathway enrichment specific settings in KEGG pathways	recent version of KEGG via KEGGREST, More details in tab "pathways"
toplist	Reactome pathway	Analysis for nominally significant enrichment of genes in "nearest genes", "cis-eQTL genes" and "trans-eQTL genes" according to pathway enrichment specific settings in Reactome pathways	More details in tab "pathways"
toplist	DOSE pathway	Analysis for nominally significant enrichment of genes in "nearest genes", "cis-eQTL genes" and "trans-eQTL genes" according to pathway enrichment specific settings in disease ontology pathways	More details in tab "pathways"
toplist	GO pathway	Analysis for nominally significant enrichment of genes in "nearest genes", "cis-eQTL genes" and "trans-eQTL genes" according to pathway enrichment specific settings in GO categories pathways	More details in tab "pathways"
toplist	Tissue enrichment	Analysis for nominally significant enrichment of genes in "nearest genes", "cis-eQTL genes" and "trans-eQTL genes" in high expressed genes of several tissues according to pathway enrichment specific settings
toplist	top phenotype	Analyzed phenotype which resulted in lowest p-value
toplist	top log-p prim. statistic	Negative log10 of p-value for association with phenotype in "top phenotype" calculated by primary statistic, e.g. method "score" of software SNPTEST; without correction for inflation factor lambda (genomic control)
toplist	top log-p sec. statistic	Negative log10 of p-value for association with phenotype in "top phenotype" calculated by secondary statistic, e.g. method "expect" of software SNPTEST; without correction for inflation factor lambda (genomic control)
toplist	explained variance SNP	difference between explained variance of the full model including covariates and the SNP vs. explained variance of the model including covariates, only. For binary phenotypes, McFaddens pseudo R2 is used. Note that pseudo-R2 and R2 from linear regression are NOT directly comparable.
toplist	strand	Chromosome strand referred to for definition of all alleles	according to genome-buit hg19 (= GRCh37)
toplist	N	Number of individuals analyzed for phenotype in "top phenotype"	Sometimes alleles may be so large that excel can not handle them anymore. This will result in errors in the list structure!
toplist	counted allele	Allele for which effect sizes were calculated	Sometimes alleles may be so large that excel can not handle them anymore. This will result in errors in the list structure!
toplist	other allele	Other allele
toplist	allele freq.	Allele frequency of the allele for which effect sizes were calculated
toplist	minor allel freq.	minor allele frequency
toplist	imputation type	Marker in "SNP" is: 0-->not genotyped, part of phased reference panel, imputed; 1-->same as 0 but for unphased reference panel; 2-->genotyped, part of reference panel, used for imputation; 3-->genotyped but not in reference panel
toplist	info-score	"Info score" representing imputation quality of imputed SNPs according to IMPUTE2, 1 is perfect
toplist	beta_prim__pheno	Primary statistic: Beta value or of association of marker in "markername" with phenotype named in "beta_prim__pheno"
toplist	se_prim__pheno	Primary statistic: Standard error of beta value of association of marker in "markername" with phenotype named in "se_prim__pheno"
toplist	OR_prim__pheno	Primary statistic: Odds Ratio of association of marker in "markername" with phenotype named in "OR_prim__pheno"
toplist	CI95_prim__pheno	Primary statistic: 95% confidence intervall of Odds Ratio of association of marker in "markername" with phenotype named in "OR95CI_prim__pheno"
toplist	logp_prim__pheno	Primary statistic: Negative log10 p-value for association of marker in "markername" with phenotype named in "logp_prim__pheno"
toplist	logp_second__pheno	Secondary statistics: Negative log10 p-value for association of marker in "markername" with phenotype named in "logp_second__pheno"
gwasinfo	SNP	ID of the marker. Mostly from dbSNP, sometimes constructed like chr1:42147691:D (chromosome, position, alleletype)	Naming is according to 1000 genomes phase 1: http://mathgen.stats.ox.ac.uk/impute/data_download_1000G_phase1_integrated.html
gwasinfo	chromosome of SNP	Chromosome ofSNP	according to genome-buit hg19 (= GRCh37)
gwasinfo	position of SNP	Position of SNP in basepairs on the chromosome	according to genome-buit hg19 (= GRCh37)
gwasinfo	r2 SNP & GWAS-SNP	r-square value between markers in "SNP" and "GWAS-SNP"	according to reference shown in column `reference LD calculation`
gwasinfo	distance SNP & GWAS-SNP	distance in basepairs between markers in "SNP" and "GWAS-SNP"	according to genome-buit hg19 (= GRCh37)
gwasinfo	reference LD calculation	reference used for LD-calculation	according to 1000 genomes phase 1: http://mathgen.stats.ox.ac.uk/impute/data_download_1000G_phase1_integrated.html EURopean populaltion or if SNPs not found according to HapMap r28 CEU: http://hapmap.ncbi.nlm.nih.gov/downloads/genotypes/2010-08_phaseII+III/
gwasinfo	GWAS-SNP	SNP from GWAS-study
gwasinfo	GWAS-SNP-Haplotype	Sometimes Haplotypes are analysed in the GWAS paper, if not, this value is the same as column GWAS-SNP
gwasinfo	GWAS-phenotype	GWAS-phenotype	as reported in GWAS catalogue
gwasinfo	GWAS-p-value-details	GWAS-p-value-details	as reported in GWAS catalogue
gwasinfo	GWAs-p-value	GWAs-p-value	as reported in GWAS catalogue
gwasinfo	GWAS reported genes	GWAS reported genes	as reported in GWAS catalogue
gwasinfo	GWAS first author	GWAS first author	as reported in GWAS catalogue
gwasinfo	GWAS date	GWAS date	as reported in GWAS catalogue
gwasinfo	GWAS PMID	GWAS PubMed ID	as reported in GWAS catalogue

## Sheet: settings
parameter	type	used	default	default_used
analysismode	default nonexistent	meta
computer	default nonexistent	forostar
cohort	default nonexistent	lifea1.R3.pre.ph3
numberOfCores	default nonexistent	10
path_candidate_snps	parameter for other analysismode , default nonexistent	parameter for other analysismode
path_project	default nonexistent	/net/ifs1/san_projekte/projekte/genstat/02_projekte/1704_meta_adipokine/1806_koop_schweden/meta/04_annotation/
path_project_results	default nonexistent	/net/ifs1/san_projekte/projekte/genstat/02_projekte/1704_meta_adipokine/1806_koop_schweden/meta/04_annotation/results1.6_pnt/
path_project_scripte	default nonexistent	/net/ifs1/san_projekte/projekte/genstat/02_projekte/1704_meta_adipokine/1806_koop_schweden/meta/04_annotation/skripte1.6_pnt/
step_37_pvalcol	parameter for other analysismode , default nonexistent	parameter for other analysismode
suffix_synopsisfiles	default nonexistent	_2019-06-05_PNT_
userName	default nonexistent	kbraesel
analysePath	default nonexistent
sampleFileName	default nonexistent
covariables	default nonexistent
phenotypes	default nonexistent	PNT
files_primary_secondary_stats	parameter for other analysismode , default nonexistent	parameter for other analysismode
path_extracted_gwasresults	parameter for other analysismode , default nonexistent	parameter for other analysismode
primary_secondary_stats_default	parameter for other analysismode , default nonexistent	parameter for other analysismode
samed_primary_secondary_input_pvaluelist_default	parameter for other analysismode , default nonexistent	parameter for other analysismode
path_snptest_expected	parameter for other analysismode , default nonexistent	parameter for other analysismode
path_snptest_score	parameter for other analysismode , default nonexistent	parameter for other analysismode
files_from_meta	default nonexistent	c("PENK", "PNT") c("/net/ifs2/san_projekte/projekte/genstat/02_projekte/1704_meta_adipokine/1806_koop_schweden/meta/02_meta_PENK/Results/GWASMA_PENK_2019-04-18_13-52-28.gz", "/net/ifs2/san_projekte/projekte/genstat/02_projekte/1704_meta_adipokine/1806_koop_schweden/meta/03_meta_PNT/Results/GWASMA_PNT_2019-04-18_14-20-59.gz") c("/net/ifs2/san_projekte/projekte/genstat/02_projekte/1704_meta_adipoki…
step14_files_from_meta	default nonexistent	/net/ifs1/san_projekte/projekte/genstat/02_projekte/1704_meta_adipokine/1806_koop_schweden/meta/04_annotation/input_meta.txt
effectformat	default exists			TRUE
morePlinkParameter	parameter for other analysismode , default exists	parameter for other analysismode	--threads 1 --memory 4000
step12_path_ref2	parameter for other analysismode , default exists	parameter for other analysismode	/net/ifs1/san_projekte/projekte/genstat/01_daten/1310_1000genomes_phase1_releaseV3/plinkformat/results/s04_1_379EUR_maf0_5_1kg_phase1v3_from_imputeRef_autoANDchrXnonPAR
step12_path_ref1	parameter for other analysismode , default exists	parameter for other analysismode	/net/ifs1/san_projekte/projekte/genstat/01_daten/1503_1000genomes_phase3_vs5_okt14_IMPUTE/plinkformat/results/s05_1_503EUR_maf0_5_1kg_phase3v5_from_imputeRef_autoANDchrXnonPAR
path_eqtl_database	default exists	/net/ifs1/san_projekte/projekte/genstat/02_projekte/1006_eqtl/07_analyses/1202_known_eqtl/result/s38_1_alleQTL018_FHScorrected_LIFEhierarch_NiereXqtl_eQTLgen.feather	/net/ifs1/san_projekte/projekte/genstat/02_projekte/1006_eqtl/07_analyses/1202_known_eqtl/result/s38_1_alleQTL018_FHScorrected_LIFEhierarch_NiereXqtl_eQTLgen.feather	TRUE
path_eqtl_database_posinfo	default exists	/net/ifs1/san_projekte/projekte/genstat/02_projekte/1006_eqtl/07_analyses/1202_known_eqtl/result/s38_1_alleQTL018_FHScorrected_LIFEhierarch_NiereXqtl_eQTLgen_posinfo.feather	/net/ifs1/san_projekte/projekte/genstat/02_projekte/1006_eqtl/07_analyses/1202_known_eqtl/result/s38_1_alleQTL018_FHScorrected_LIFEhierarch_NiereXqtl_eQTLgen_posinfo.feather	TRUE
renaming_and_docu_fn	default exists	/net/ifs1/san_projekte/projekte/genstat/07_programme/GWASPipeline/vs1.6.0/data/renaming_results5.xlsx	/net/ifs1/san_projekte/projekte/genstat/07_programme/GWASPipeline/vs1.6.0/data/renaming_results5.xlsx	TRUE
path_plink	default exists	/net/ifs1/san_projekte/projekte/genstat/07_programme/plink1.9/vs170521_stable_beta4_4/unix64/plink	/net/ifs1/san_projekte/projekte/genstat/07_programme/plink1.9/vs170521_stable_beta4_4/unix64/plink	TRUE
path_ensembl_genes	default exists	/net/ifs1/san_projekte/projekte/genstat/07_programme/rtools/140813_neighbouring_genes/data//ensembl_genes_GRCh37.rel91_1712hk.RData	/net/ifs1/san_projekte/projekte/genstat/07_programme/rtools/140813_neighbouring_genes/data//ensembl_genes_GRCh37.rel91_1712hk.RData	TRUE
call_gtool	default exists	/net/ifs1/san_projekte/projekte/genstat/07_programme/GTOOL/gtool	/net/ifs1/san_projekte/projekte/genstat/07_programme/GTOOL/gtool	TRUE
path_gwastool	default exists	/net/ifs1/san_projekte/projekte/genstat/07_programme/GWASPipeline/vs1.6.0/	/net/ifs1/san_projekte/projekte/genstat/07_programme/GWASPipeline/vs1.6.0/	TRUE
filter1_info	parameter for other analysismode , default exists	parameter for other analysismode	0
filter1_maf	parameter for other analysismode , default exists	parameter for other analysismode	0
minmaf_all_imputed_ind	default exists	0.005	0.005	TRUE
max_pval_trans	default exists	0.005	0.005	TRUE
minmaf_extraction	default exists	0.005	0.005	TRUE
min_r2_gwascatalogue	default exists	0.3	0.3	TRUE
min_r2_eQTN	default exists	0.3	0.3	TRUE
mininfo_all_imputed_snps	default exists	0.3	0.3	TRUE
pathwayenrich_minr2_eqtl_genes	default exists	0.5	0.5	TRUE
ra_plot_dist_neighbouring_SNPs_Mb	default exists	0.5	0.5	TRUE
min_r2_candidatesnps	parameter for other analysismode , default exists	parameter for other analysismode	0.6
toplist_min_info	default exists	0.8	0.8	TRUE
set_p_is_NA_to_this_2nd_stats	default exists	1	1	TRUE
step50_maxdist_SNP_GWASsnp_kb	default exists	1000	1000	TRUE
step55_maxdist_SNP_eQTN_kb	default exists	1000	1000	TRUE
maxdist_LD_annotatesnp_kb	parameter for other analysismode , default exists	parameter for other analysismode	1000
maxdist_LD_candidatesnps_kb	parameter for other analysismode , default exists	parameter for other analysismode	1000
min_logp_score2plot_manhattan	default exists	2	2	TRUE
pathwayenrich_num_replicated_eQTL	default exists	2	2	TRUE
step71_min_genesetsize	default exists	2	2	TRUE
step65_scalingfactor	default exists	2 3	2 3	TRUE
snptestChromosomes	default exists	1 2 3 4 5 6 7 8 9 10 11 12 13 14 15 16 17 18 19 20 21 22 23	1 2 3 4 5 6 7 8 9 10 11 12 13 14 15 16 17 18 19 20 21 22 23	TRUE
pathwayenrich_maxdist_snp_gen_bp	default exists	250000	250000	TRUE
step40_maxdist_snp_gen_bp	default exists	250000	250000	TRUE
pathwayenrich_n_nearestgenes	default exists	4	4	TRUE
step40_n_nearestgenes	default exists	4	4	TRUE
step65_textverschieb_standard	default exists	4	4	TRUE
toplist_min_logp_validatingstats	default exists	0	5	FALSE
pathwayenrich_snp_gen_bp_allincluded	default exists	50000	50000	TRUE
step40_maxdist_snp_gen_bp_allreported	default exists	50000	50000	TRUE
step_45_significantlineManhattan	default exists	7.30103	7.30103	TRUE
step65_gene_lines	default exists	9	9	TRUE
pathwayenrich_mustHaveHGNCName	default exists	FALSE	FALSE	TRUE
show_details_checks	default exists	FALSE	FALSE	TRUE
step37_prefer_reference2	parameter for other analysismode , default exists	parameter for other analysismode	FALSE
step40_mustHaveEntrezID	default exists	FALSE	FALSE	TRUE
step45_showVectorgraphic	default exists	FALSE	FALSE	TRUE
step50_prefer_reference2	default exists	FALSE	FALSE	TRUE
step55_prefer_reference2	default exists	FALSE	FALSE	TRUE
do_genomic_control	default exists	FALSE	FALSE	TRUE
parallizePhenosNOTchr	parameter for other analysismode , default exists	parameter for other analysismode	FALSE
step12_prefer_reference2	parameter for other analysismode , default exists	parameter for other analysismode	FALSE
step65_gene_validation_level	default exists	KNOWN	KNOWN	TRUE
pathwayenrich_status_gene	default exists	KNOWN PUTATIVE NOVEL	KNOWN PUTATIVE NOVEL	TRUE
step40_status_gene	default exists	KNOWN PUTATIVE NOVEL	KNOWN PUTATIVE NOVEL	TRUE
analyse_chrXia	parameter for other analysismode , default exists	parameter for other analysismode	TRUE
pathwayenrich_useStandardChromosomes	default exists	TRUE	TRUE	TRUE
step40_mustHaveHGNCName	default exists	TRUE	TRUE	TRUE
step40_useStandardChromosomes	default exists	TRUE	TRUE	TRUE
step45_increase_gwashit_pointsize	default exists	TRUE	TRUE	TRUE
step65_plotlegend	default exists	TRUE	TRUE	TRUE
tar_final_folders	default exists	TRUE	TRUE	TRUE
showORnotBetas4cascon	default exists	TRUE	TRUE	TRUE
calculate_expected_only	parameter for other analysismode , default exists	parameter for other analysismode	TRUE
calculate_scoretest_first	parameter for other analysismode , default exists	parameter for other analysismode	TRUE
keep_best_proxy_only	parameter for other analysismode , default exists	parameter for other analysismode	TRUE
snptestModel	parameter for other analysismode , default exists	parameter for other analysismode	frequentist 1
individuals_4_leadsnpsLDcalc	default exists	all_fromCohort	from_SNPTEST_samplefile_according_snptestPhenotypes	FALSE
snpbuilt	parameter for other analysismode , default exists	parameter for other analysismode	hg19
step_37_name_phenotype	parameter for other analysismode , default exists	parameter for other analysismode	snpannotation
step65_legendpos	default exists	topleft	topleft	TRUE
step55_includeEQTLgenCis	default exists	TRUE	TRUE	TRUE
step55_includeEQTLgenTrans	default exists	TRUE	TRUE	TRUE
step_45_color_manhattenplot	default exists	TRUE	TRUE	TRUE
step_75_ratio_proz_is_high	default exists	0.95	0.95	TRUE
step75_work_in_parallel	default exists	TRUE	TRUE	TRUE
step80_tissueMinqval4overview	default exists	0.05	0.05	TRUE
step80_pathwayMinqval4overview	default exists	0.5	0.5	TRUE
step45_maxLogPtoshow	default exists	20	20	TRUE
step10_pvalFromBetaSE	parameter for other analysismode , default exists	parameter for other analysismode	FALSE
step_40_path_ensembl_genes_transcripts	default exists	/net/ifs1/san_projekte/projekte/genstat/07_programme/rtools/140813_neighbouring_genes/data//ensembl_genes_GRCh37.rel91_1712hk_transcriptlevel.txt	/net/ifs1/san_projekte/projekte/genstat/07_programme/rtools/140813_neighbouring_genes/data//ensembl_genes_GRCh37.rel91_1712hk_transcriptlevel.txt	TRUE
code_chrX	default exists	m:0_2_f:0_1_2	m:0_2_f:0_1_2	TRUE
step_7_8_use_firth_fallback	parameter for other analysismode , default exists	parameter for other analysismode	TRUE
step14_main_statistic	default exists	FEM	FEM	TRUE
step14_min_CochransQpval	default exists	0	0	TRUE
step14_max_I2	default exists	0.75	0.75	TRUE
step14_min_numberStudies	default exists	2	2	TRUE
step14_min_totalN	default exists	0	0	TRUE
step14_minInfoScore_singleStudy	default exists	0	0	TRUE
step14_minMAF_singleStudy	default exists	0	0	TRUE
step14_validating_statistic	default exists	REM	REM	TRUE
step14_id2use	default exists	SNPinRef	SNPinRef	TRUE
step65_strong_moderate_weakR2	default exists	0.8 0.5 0.1	0.8 0.5 0.2	FALSE
toplist_min_maf	default calculated	0.01	0.01	TRUE
step71_enrichmentpval	default calculated	0.05	0.05	TRUE
toplist_maxR2prune	default calculated	0.1	0.8	FALSE
pathwayenrich_severaltopsnps_minlogp	default calculated	7	7	TRUE
step_45_suggestivlineManhattan	default calculated	6	6	TRUE
toplist_min_logp_mainstats	default calculated	6	6	TRUE
step37_path_ref1	parameter for other analysismode , default calculated	parameter for other analysismode	/net/ifs1/san_projekte/projekte/genstat/01_daten/1503_1000genomes_phase3_vs5_okt14_IMPUTE/plinkformat/results/s05_1_503EUR_maf0_5_1kg_phase3v5_from_imputeRef_autoANDchrXnonPAR
step37_path_ref2	parameter for other analysismode , default calculated	parameter for other analysismode	/net/ifs1/san_projekte/projekte/genstat/01_daten/1310_1000genomes_phase1_releaseV3/plinkformat/results/s04_1_379EUR_maf0_5_1kg_phase1v3_from_imputeRef_autoANDchrXnonPAR
step50_path_ref1	default calculated	/net/ifs1/san_projekte/projekte/genstat/01_daten/1503_1000genomes_phase3_vs5_okt14_IMPUTE/plinkformat/results/s05_1_503EUR_maf0_5_1kg_phase3v5_from_imputeRef_autoANDchrXnonPAR	/net/ifs1/san_projekte/projekte/genstat/01_daten/1503_1000genomes_phase3_vs5_okt14_IMPUTE/plinkformat/results/s05_1_503EUR_maf0_5_1kg_phase3v5_from_imputeRef_autoANDchrXnonPAR	TRUE
step50_path_ref2	default calculated	/net/ifs1/san_projekte/projekte/genstat/01_daten/1310_1000genomes_phase1_releaseV3/plinkformat/results/s04_1_379EUR_maf0_5_1kg_phase1v3_from_imputeRef_autoANDchrXnonPAR	/net/ifs1/san_projekte/projekte/genstat/01_daten/1310_1000genomes_phase1_releaseV3/plinkformat/results/s04_1_379EUR_maf0_5_1kg_phase1v3_from_imputeRef_autoANDchrXnonPAR	TRUE
step55_path_ref1	default calculated	/net/ifs1/san_projekte/projekte/genstat/01_daten/1503_1000genomes_phase3_vs5_okt14_IMPUTE/plinkformat/results/s05_1_503EUR_maf0_5_1kg_phase3v5_from_imputeRef_autoANDchrXnonPAR	/net/ifs1/san_projekte/projekte/genstat/01_daten/1503_1000genomes_phase3_vs5_okt14_IMPUTE/plinkformat/results/s05_1_503EUR_maf0_5_1kg_phase3v5_from_imputeRef_autoANDchrXnonPAR	TRUE
step55_path_ref2	default calculated	/net/ifs1/san_projekte/projekte/genstat/01_daten/1310_1000genomes_phase1_releaseV3/plinkformat/results/s04_1_379EUR_maf0_5_1kg_phase1v3_from_imputeRef_autoANDchrXnonPAR	/net/ifs1/san_projekte/projekte/genstat/01_daten/1310_1000genomes_phase1_releaseV3/plinkformat/results/s04_1_379EUR_maf0_5_1kg_phase1v3_from_imputeRef_autoANDchrXnonPAR	TRUE
step65_path_ref1	default calculated	/net/ifs1/san_projekte/projekte/genstat/01_daten/1503_1000genomes_phase3_vs5_okt14_IMPUTE/plinkformat/results/s05_1_503EUR_maf0_5_1kg_phase3v5_from_imputeRef_autoANDchrXnonPAR	/net/ifs1/san_projekte/projekte/genstat/01_daten/1503_1000genomes_phase3_vs5_okt14_IMPUTE/plinkformat/results/s05_1_503EUR_maf0_5_1kg_phase3v5_from_imputeRef_autoANDchrXnonPAR	TRUE
primary_secondary_stats	parameter for other analysismode , default calculated	parameter for other analysismode
samed_primary_secondary_input_pvaluelist	parameter for other analysismode , default calculated	parameter for other analysismode
maxnum_phenos_importingparallel	parameter for other analysismode , default calculated	parameter for other analysismode
path_plink_assoc	parameter for other analysismode , default calculated	parameter for other analysismode	/net/ifs1/san_projekte/projekte/genstat/07_programme/plink2.0/20181106/unix64/intel64/plink2
chunkinfo_fn	cohort-dependent calculated	/net/ifs1/san_projekte/projekte/genstat/02_projekte/1612_lifea1_genotypisierungsrunde_3/Imputation/03_imputed_prephased/chunkData_noNAchunks_prephased_V2_auto_hk.txt
chunkinfo_chrX_fn	cohort-dependent calculated	/net/ifs1/san_projekte/projekte/genstat/02_projekte/1612_lifea1_genotypisierungsrunde_3/Imputation/03_imputed_prephased/chunkData_noNAchunks_prephased_V2_chrx_hk.txt
imputed_chrX_is_zipped	cohort-dependent calculated	TRUE
imputed_is_zipped	cohort-dependent calculated	TRUE
imputedName	cohort-dependent calculated	LIFE-Adult_R3_phrephased_
imputedName_chrX	parameter for other analysismode , cohort-dependent calculated	parameter for other analysismode
imputedPath	cohort-dependent calculated	/net/ifs1/san_projekte/projekte/genstat/02_projekte/1612_lifea1_genotypisierungsrunde_3/Imputation/03_imputed_prephased/
imputedPath_chrX	cohort-dependent calculated	/net/ifs1/san_projekte/projekte/genstat/02_projekte/1612_lifea1_genotypisierungsrunde_3/Imputation/03_imputed_prephased/
makeSICfromAliquot4samples	cohort-dependent calculated	FALSE
path2allimputed_sample_chrX_fn	cohort-dependent calculated	/net/ifs1/san_projekte/projekte/genstat/02_projekte/1612_lifea1_genotypisierungsrunde_3/Imputation/02_prephasing/LifeA1_chrX.sample
path2allimputed_sample_fn	cohort-dependent calculated	/net/ifs1/san_projekte/projekte/genstat/02_projekte/1612_lifea1_genotypisierungsrunde_3/Imputation/02_prephasing/LifeA1_autosomen.sample
path_impute_allinfo_chrX_fn	cohort-dependent calculated	/net/ifs1/san_projekte/projekte/genstat/02_projekte/1612_lifea1_genotypisierungsrunde_3/Imputation/03_imputed_prephased/LIFE-Adult_R3_nonPAR_allinfofiles_combinded_hk.RData
path_impute_allinfo_fn	cohort-dependent calculated	/net/ifs1/san_projekte/projekte/genstat/02_projekte/1612_lifea1_genotypisierungsrunde_3/Imputation/03_imputed_prephased/LIFE-Adult_R3_allinfofiles_combinded.RData
cohort_type	cohort-dependent calculated	singlecohort_TG3
call_snptest	parameter for other analysismode , cohort-dependent calculated	parameter for other analysismode
