# Supplementary material for: Genetic dissection of serum pro-neurotensin suggests potential causal impact on brain structure
Source: eBioMedicine. 2026 Jan 10;124:106105. doi: 10.1016/j.ebiom.2025.106105 (PMC12818281; doi:10.1016/j.ebiom.2025.106105)
Supplement: Supplementary Table 4 [file mmc5.xlsx]

## Sheet: results
Supplementary TableS4: Outcome of MR-MEGA analysis
SNP	Chromosome	Position	EA	NEA	EAF	Nsample	Ncohort	Effects	beta_0	se_0	beta_1	se_1	chisq_association	ndf_association	P-value_association	chisq_ancestry_het	ndf_ancestry_het	P-value_ancestry_het	chisq_residual_het	ndf_residual_het	P-value_residual_het	lnBF
rs6822751	4	112713661	T	G	0.31032	10096	4	----	-0.0435439	0.0157863	0.940027	1.53768	47.5403	2	4.75058e-11	1.767	1	0.183754	9.45624	2	0.00884307	22.3839
rs41392245	11	1077445	T	C	0.0721231	10096	4	----	-0.0862824	0.00628618	0.46336	0.566965	47.4632	2	4.93732e-11	0.148619	1	0.699859	0.44502	2	0.800507	22.3453
rs2723889	12	104000470	C	T	0.68261	10096	4	++++	0.0348098	0.00538031	-0.819815	0.528101	31.4516	2	1.48036e-07	1.36821	1	0.242119	1.1355	2	0.5668	14.3395

## Sheet: annotation
Column name	Column description
SNP	rsID of SNP
Chromosome	chromosome of SNP
Position	base position of SNP
EA	effect allele of SNP
NEA	non-effect allele of SNP
EAF	effect allele frequency of SNP
Nsample	sample size of SNP in MR-Mega analysis
Ncohort	number of cohort were the SNP was available in MR-Mega analysis
Effects	effect direction of SNP in the included cohorts in MR-Mega analysis
beta_0	effect of first PC of meta-regression
se_0	standard error of the effect of first PC of meta regression
beta_1	effect of second PC of meta-regression
se_1	standard error of the effect of second PC of meta regression
chisq_association	chi square value of the association
ndf_association	number of degrees of freedom of the association
P-value_association	p-value of the association
chisq_ancestry_het	chi square value of the heterogeneity due to different ancestry
ndf_ancestry_het	number of degress of freedom of the heterogeneity due to different ancestry
P-value_ancestry_het	p-value of the heterogeneity due to different ancestry
chisq_residual_het	chi square value of the residual heterogeneity
ndf_residual_het	number of degress of freedom of the residual heterogeneity
P-value_residual_het	p-value of the residual heterogeneity
lnBF	log of Bayes factor
