# Supplementary material for: Genetic dissection of serum pro-neurotensin suggests potential causal impact on brain structure
Source: eBioMedicine. 2026 Jan 10;124:106105. doi: 10.1016/j.ebiom.2025.106105 (PMC12818281; doi:10.1016/j.ebiom.2025.106105)
Supplement: Supplementary Table 5 [file mmc6.xlsx]

## Sheet: results
Supplementary TableS5: Meta-Analysis of the study cohorts together with the Pietzner et al. study for the three top SNPs of this meta analysis.
			Pietzner et al					MDC					LIFE-Adult					MOS					Sorbs					Meta analysis
rsID	effect allele	other allele	Beta	SE	P value	N	EAF	Beta	SE	P value	N	EAF	Beta	SE	P value	N	EAF	Beta	SE	P value	N	EAF	Beta	SE	P value	N	EAF	Beta	SE	P value	I2	N
rs6822751	T	G	-0.0859	0.0148	6.088e-09	10708	0.3062	-0.075386	0.0119267	2.86627e-10	4326	0.312092	-0.0196427	0.011608	0.09071	3082	0.316	-0.04567	0.01528	0.002846	1721	0.299245	-0.0472821	0.0206404	0.02219	967	0.304	-0.0535927	0.00624425	9.26452e-18	0.764987	20804
rs41392245	T	C	-0.1219	0.026	2.842e-06	10708	0.0745	-0.0892535	0.0213907	3.07159e-05	4326	0.0717886	-0.0751464	0.0244097	0.002098	3082	0.063	-0.1025	0.02646	0.0001114	1721	0.0775712	-0.0840965	0.0342905	0.01436	967	0.093	-0.0943902	0.0114543	1.71377e-16	0	20804
rs2723889	C	T	0.0473	0.0146	0.001221	10708	0.6823	0.0458251	0.0119521	0.000127844	4326	0.688756	0.0259027	0.0112215	0.02105	3082	0.682	0.0504	0.01537	0.001064	1721	0.696688	0.027382	0.0203743	0.1793	967	0.632	0.0391131	0.0061692	2.29663e-10	0	20804
Shown are the summary statistics of the Pietzner et al. (https://doi.org/10.1126/science.abj1541) meta analysis and of the cohorts MDC, LIFE-Adult, MOS and Sorbs. The last five columns show the results of a meta analysis of this five studies together. All top SNPs from this analysis stay genome-wide significant if analysed together with the Pietzner et al study data. For this meta analysis the fu…
SNP=single nucelotide polymorphism; EAF= effect allele frequency of SNP; SE= standard error; N= number; MDC= Malmö Diet Cancer cohort; MOS= Malmö Offspring Study; I2= Heterogeneity I-squared in meta analysis
