# Supplementary material for: Genetic dissection of serum pro-neurotensin suggests potential causal impact on brain structure
Source: eBioMedicine. 2026 Jan 10;124:106105. doi: 10.1016/j.ebiom.2025.106105 (PMC12818281; doi:10.1016/j.ebiom.2025.106105)
Supplement: Supplementary Table 6 [file mmc7.xlsx]

## Sheet: legend
Supplementary TableS6: Annotation of credible set SNPs.
Column	Explanation	Comment
SNP	ID of the marker. Mostly from dbSNP, sometimes constructed like chr1:42147691:D (chromosome, position, alleletype)	Naming is according to 1000 genomes phase 1: http://mathgen.stats.ox.ac.uk/impute/data_download_1000G_phase1_integrated.html
position of SNP	Position of SNP in basepairs on the chromosome	according to genome-buit hg19 (= GRCh37)
CredSet	chromosome of extracted SNPs
PostProb	posterior probablily (marker for causality of SNP)
SumProb	summarized posterior probability
tagSNP	SNP that tags the marker in column "SNP"
r2 SNP-tagSNP	r-square value between "SNP" and "tagSNP"
nearest genes (functional relevance)	HGNC (Ensembl) symbols of the nearest genes as specified in the settings with information on distance to the marker in "SNP" including functional relevance if within or within the flanking 5 kb of a gene	For more information see tab "proximate_genes". Ensembl GRCh37 release 91 - December 2017, also HG19
CADD	PHRED-like (-10*log10(rank/total)) scaled C-score ranking a variant relative to all possible substitutions of the human genome (8.6x10^9). For details see tab 'deleteriousness'. Like explained above, a scaled C-score of greater or# equal 10 indicates that these are predicted to be the 10% most deleterious substitutions that you can do to the human genome, a score of greater or equal 20 indicates …	http://cadd.gs.washington.edu/info
Eigen	Eigen is a spectral approach to the functional annotation of genetic variants in coding and noncoding regions. Eigen makes use of a variety of functional annotations in both coding and noncoding regions (such as made available by the ENCODE and Roadmap Epigenomics projects), and combines them into one single measure of functional importance. Eigen is an unsupervised approach, and, unlike most exi…	http://www.columbia.edu/~ii2135/eigen.html
EigenPC	Eigen-PC performs well across many scenarios, although, as we discuss in the Supplementary Note, it is more sensitive than Eigen to component annotations and possible confounding factors; therefore, Eigen is a more robust approach at this point.	http://www.columbia.edu/~ii2135/eigen.html
DANN	DANN score, similar to CADD, but prediction made using a non-linear kernel function instead of a linear	https://cbcl.ics.uci.edu/public_data/DANN/
GWAVA Region	Deleteriousness / functional variant relevance score	https://www.sanger.ac.uk/sanger/StatGen_Gwava
GWAVA TSS	Deleteriousness / functional variant relevance score	https://www.sanger.ac.uk/sanger/StatGen_Gwava
GWAVA Unmatched	Deleteriousness / functional variant relevance score	https://www.sanger.ac.uk/sanger/StatGen_Gwava
regulome score	Deleteriousness / functional variant relevance score	http://www.regulomedb.org/help
regulome score numeric	Deleteriousness / functional variant relevance score	http://www.regulomedb.org/help
regulome details	Deleteriousness / functional variant relevance score	http://www.regulomedb.org/help
corelating GWAS	r-square value between marker in "SNP" and a hit from GWAS catalog for named phenotype	For details see tab "gwasinfo" (including PubMed references)
cis-eQTL genes	cis-eQTL genes for which reported eQTL-SNP has specified min R2 with marker in "SNP"	For details see tab "eqtlinfo" (including PubMed references)
trans-eQTL genes	trans-eQTL genes for which reported eQTL-SNP has specified min R2 with marker in "SNP"	For details see tab "eqtlinfo" (including PubMed references)
genes for coremine-search	List of all genes reported for marker in "SNP" in "nearest genes", "cis-eQTL genes" and "trans-eQTL genes"	Coremine Medical is available at http://www.pubgene.com/products/coremine-medical/
hgnc pathwaygenes	corresponding HGNC names for pathway genes used
entrez pathwaygenes	Genes used for pathway enrichment actually used
KEGG pathway	Analysis for nominally significant enrichment of genes in "nearest genes", "cis-eQTL genes" and "trans-eQTL genes" according to pathway enrichment specific settings in KEGG pathways	recent version of KEGG via KEGGREST, More details in tab "pathways"
Reactome pathway	Analysis for nominally significant enrichment of genes in "nearest genes", "cis-eQTL genes" and "trans-eQTL genes" according to pathway enrichment specific settings in Reactome pathways	More details in tab "pathways"
DOSE pathway	Analysis for nominally significant enrichment of genes in "nearest genes", "cis-eQTL genes" and "trans-eQTL genes" according to pathway enrichment specific settings in disease ontology pathways	More details in tab "pathways"
GO pathway	Analysis for nominally significant enrichment of genes in "nearest genes", "cis-eQTL genes" and "trans-eQTL genes" according to pathway enrichment specific settings in GO categories pathways	More details in tab "pathways"
numberStudies	number of suties included
cochQ	Cochran's Q statistic
cochQpval	P-Value of Cochran's Q statistic
I2	Heterogeneity I2
minMAF	minimal MAF (minor allele frequency) across all studies
minInfoScore	minimal imputation info score across all studies
top log-p prim. statistic	Negative log10 of p-value for association with phenotype in "top phenotype" calculated by primary statistic, e.g. method "score" of software SNPTEST; without correction for inflation factor lambda (genomic control)
explained variance SNP	difference between explained variance of the full model including covariates and the SNP vs. explained variance of the model including covariates, only. For binary phenotypes, McFaddens pseudo R2 is used. Note that pseudo-R2 and R2 from linear regression are NOT directly comparable.
top log-p Bonf. Ok	Is the Bonferroni-corrected association between SNP and phenotype in "top phenotype" still significant?	Calculated 0.05 / number of SNPs
top q-value	FDR of the association between SNP and phenotype in "top phenotype"	Calculated 0.05 / number of associations
top log-p sec. statistic	Negative log10 of p-value for association with phenotype in "top phenotype" calculated by secondary statistic, e.g. method "expect" of software SNPTEST; without correction for inflation factor lambda (genomic control)
counted allele	Allele for which effect sizes were calculated	Sometimes alleles may be so large that excel can not handle them anymore. This will result in errors in the list structure!
other allele	Other allele
topmaf	MAF of best phenotype (pro-NT)
topeaf	effect allele frequency of best phenotype (pro-NT)
topn	sample size of best phenotype (pro-NT)
topinfo	imputation info score of best phenotype (pro-NT)
beta_prim__pheno	Primary statistic: Beta value or of association of marker in "markername" with phenotype named in "beta_prim__pheno"
se_prim__pheno	Primary statistic: Standard error of beta value of association of marker in "markername" with phenotype named in "se_prim__pheno"
logp_prim__pheno	Primary statistic: Negative log10 p-value for association of marker in "markername" with phenotype named in "logp_prim__pheno"
logp_second__pheno	Secondary statistics: Negative log10 p-value for association of marker in "markername" with phenotype named in "logp_second__pheno"
I2_PNT	Heterogeneity I2 in pro-NT GWAMA
cochQ_PNT	Cochran's Q statistic in pro-NT GWAMA
cochQpval_PNT	P-value of Cochran's Q statistic in pro-NT GWAMA
Direction	direction of beta estimate of all studies in pro-NT GWAMA

## Sheet: chr4
SNP:Alleles	position of SNP	CredSet	PostProb	SumProb	tagSNP	r2 SNP-tagSNP	nearest genes (functional relevance)	CADD	Eigen	EigenPC	DANN	GWAVA Region	GWAVA TSS	GWAVA Unmatched	regulome score	regulome score numeric	regulome details	corelating GWAS	cis-eQTL genes	trans-eQTL genes	genes for coremine-search	hgnc pathwaygenes	entrez pathwaygenes	GO pathway	numberStudies	cochQ	cochQpval	I2	minMAF	minInfoScore	top log-p prim. statistic	explained variance SNP	top log-p Bonf. Ok	top q-value	top log-p sec. statistic	counted allele	other allele	topmaf	topeaf	topn	topinfo	beta_prim_PNT	se_prim_PNT	logp_prim_PNT	logp_second_PNT	I2_PNT	cochQ_PNT	cochQpval_PNT	Direction
rs6822751:G:T	112713661	Chr4	0.072105	0.072105	rs6822751	1		2.781	0.11639	-0.0532493	0.543601	0.35	0.37	0.13	5	5	Protein_Binding|ChIP-seq|TRIM28|HEK293|	0.995 Myopia (pathological) // 0.758 Body mass index // 0.689 Photic sneeze reflex	ALPK1 | AP1AR | C4orf32 | C4ORF32 | LARP7 | RP11-73K9.3 | TIFA	CAB39L	ALPK1 AP1AR C4orf32 C4ORF32 CAB39L LARP7RP11-73K9.3 TIFA	LARP7, TIFA	51574, 92610	innate immune response-activating signal transduction:TIFA | activation of innate immune response:TIFA | positive regulation of innate immune response:TIFA | regulation of innate immune response:TIFA | pattern recognition receptor signaling pathway:TIFA	4	11.2232	0.010578	0.732698	0.299245	0.99	10.7945	0.00449646	TRUE	5.23463e-10	3.15505	T	G	0.31032	0.31032	10096	0.995629	-0.0465964	0.00690023	10.7945	3.15505	0.732698	11.2232	0.010578	----
rs1381008:C:T	112709990	Chr4	0.067489	0.139594	rs6822751	1		8.776	0.148258	-0.139174	0.793757	0.41	0.46	0.3	7	7		0.995 Myopia (pathological) // 0.758 Body mass index // 0.689 Photic sneeze reflex	ALPK1 | AP1AR | C4orf32 | C4ORF32 | LARP7 | RP11-73K9.3 | TIFA	CAB39L	ALPK1 AP1AR C4orf32 C4ORF32 CAB39L LARP7RP11-73K9.3 TIFA	LARP7, TIFA	51574, 92610	innate immune response-activating signal transduction:TIFA | activation of innate immune response:TIFA | positive regulation of innate immune response:TIFA | regulation of innate immune response:TIFA | pattern recognition receptor signaling pathway:TIFA	4	11.2719	0.0103428	0.733852	0.299245	0.993	10.7617	0.00448187	TRUE	5.23463e-10	3.14317	T	C	0.310282	0.310282	10096	0.997084	-0.0464879	0.00689541	10.7617	3.14317	0.733852	11.2719	0.0103428	----
rs979724:G:A	112705433	Chr4	0.0656413	0.205235	rs6822751	0.966753		13.68	0.205515	-0.150657	0.609127	0.48	0.3	0.28	5	5	Chromatin_Structure|DNase-seq|Huh7|, Chromatin_Structure|FAIRE|UrotsaUt189|	0.962 Myopia (pathological) // 0.736 Body mass index // 0.663 Photic sneeze reflex	ALPK1 | AP1AR | C4orf32 | C4ORF32 | LARP7 | RP11-73K9.3 | TIFA	CAB39L	ALPK1 AP1AR C4orf32 C4ORF32 CAB39L LARP7RP11-73K9.3 TIFA	LARP7, TIFA	51574, 92610	innate immune response-activating signal transduction:TIFA | activation of innate immune response:TIFA | positive regulation of innate immune response:TIFA | regulation of innate immune response:TIFA | pattern recognition receptor signaling pathway:TIFA	4	11.1556	0.0109135	0.731077	0.298954	0.996	10.7493	0.00447644	TRUE	5.23463e-10	3.15414	A	G	0.309313	0.309313	10096	0.997965	-0.0465027	0.00690181	10.7493	3.15414	0.731077	11.1556	0.0109135	----
rs10005698:G:A	112706493	Chr4	0.0651246	0.27036	rs6822751	0.966753		12.47	0.903723	-0.0271699	0.528364	0.29	0.41	0.16	7	7		0.962 Myopia (pathological) // 0.736 Body mass index // 0.663 Photic sneeze reflex	ALPK1 | AP1AR | C4orf32 | C4ORF32 | LARP7 | RP11-73K9.3 | TIFA	CAB39L	ALPK1 AP1AR C4orf32 C4ORF32 CAB39L LARP7RP11-73K9.3 TIFA	LARP7, TIFA	51574, 92610	innate immune response-activating signal transduction:TIFA | activation of innate immune response:TIFA | positive regulation of innate immune response:TIFA | regulation of innate immune response:TIFA | pattern recognition receptor signaling pathway:TIFA	4	11.1302	0.0110422	0.730463	0.298954	0.995	10.7457	0.00447483	TRUE	5.23463e-10	3.15894	A	G	0.309303	0.309303	10096	0.997618	-0.0465018	0.00690292	10.7457	3.15894	0.730463	11.1302	0.0110422	----
rs13141170:T:C	112675738	Chr4	0.0632032	0.333563	rs6822751	0.990409		1.454	-0.235853	-0.199449	0.652364	0.3	0.16	0.03	6	6	Motifs|PWM|HNF1B|	0.995 Myopia (pathological) // 0.756 Body mass index // 0.686 Photic sneeze reflex	ALPK1 | AP1AR | C4orf32 | C4ORF32 | LARP7 | RP11-73K9.3 | TIFA	CAB39L	ALPK1 AP1AR C4orf32 C4ORF32 CAB39L LARP7RP11-73K9.3 TIFA	LARP7, TIFA	51574, 92610	innate immune response-activating signal transduction:TIFA | activation of innate immune response:TIFA | positive regulation of innate immune response:TIFA | regulation of innate immune response:TIFA | pattern recognition receptor signaling pathway:TIFA	4	11.2525	0.0104359	0.733393	0.299826	0.99372	10.7288	0.0044676	TRUE	5.23463e-10	3.1219	C	T	0.31027	0.31027	10096	0.998038	-0.0463974	0.00689302	10.7288	3.1219	0.733393	11.2525	0.0104359	----
rs28663372:C:A	112685941	Chr4	0.0599801	0.393543	rs6822751	0.995192		0.544	-0.386616	-0.228875	0.211431	0.32	0.14	0.02	7	7		1 Myopia (pathological) // 0.761 Body mass index // 0.692 Photic sneeze reflex	ALPK1 | AP1AR | C4orf32 | C4ORF32 | LARP7 | NEUROG2 | RP11-73K9.3 | TIFA	CAB39L	ALPK1 AP1AR C4orf32 C4ORF32 CAB39L LARP7NEUROG2 RP11-73K9.3 TIFA	LARP7, TIFA	51574, 92610	innate immune response-activating signal transduction:TIFA | activation of innate immune response:TIFA | positive regulation of innate immune response:TIFA | regulation of innate immune response:TIFA | pattern recognition receptor signaling pathway:TIFA	4	11.2516	0.0104402	0.733372	0.299826	0.9955	10.7037	0.00445646	TRUE	5.23463e-10	3.11422	A	C	0.310504	0.310504	10096	0.997582	-0.0463465	0.0068941	10.7037	3.11422	0.733372	11.2516	0.0104402	----
rs7666731:A:G	112673399	Chr4	0.0597638	0.453307	rs6822751	0.995197		1.74	-0.176234	-0.189578	0.506142	0.39	0.22	0.05	6	6	Motifs|PWM|Tcfap2a|, Motifs|PWM|Tcfap2c|, Motifs|PWM|Tcfap2e|, Motifs|PWM|Tcfap2e|, Motifs|PWM|Gabpa|	0.99 Myopia (pathological) // 0.755 Body mass index // 0.687 Photic sneeze reflex	ALPK1 | AP1AR | C4orf32 | C4ORF32 | LARP7 | RP11-73K9.3 | TIFA	CAB39L	ALPK1 AP1AR C4orf32 C4ORF32 CAB39L LARP7RP11-73K9.3 TIFA	LARP7, TIFA	51574, 92610	innate immune response-activating signal transduction:TIFA | activation of innate immune response:TIFA | positive regulation of innate immune response:TIFA | regulation of innate immune response:TIFA | pattern recognition receptor signaling pathway:TIFA	4	11.1239	0.0110743	0.730311	0.300988	0.99345	10.7011	0.00445522	TRUE	5.23463e-10	3.14454	G	A	0.31043	0.31043	10096	0.997858	-0.0463018	0.00688841	10.7011	3.14454	0.730311	11.1239	0.0110743	----
rs1381011:T:A	112681876	Chr4	0.0568916	0.510199	rs6822751	0.995192		3.676	-0.147861	-0.190082	0.409556	0.39	0.26	0.04	7	7		1 Myopia (pathological) // 0.761 Body mass index // 0.692 Photic sneeze reflex	ALPK1 | AP1AR | C4orf32 | C4ORF32 | LARP7 | RP11-73K9.3 | TIFA	CAB39L	ALPK1 AP1AR C4orf32 C4ORF32 CAB39L LARP7RP11-73K9.3 TIFA	LARP7, TIFA	51574, 92610	innate immune response-activating signal transduction:TIFA | activation of innate immune response:TIFA | positive regulation of innate immune response:TIFA | regulation of innate immune response:TIFA | pattern recognition receptor signaling pathway:TIFA	4	11.3978	0.00975843	0.736791	0.299826	0.99487	10.6778	0.00444508	TRUE	5.23463e-10	3.07945	A	T	0.31036	0.31036	10096	0.997958	-0.0462845	0.00689372	10.6778	3.07945	0.736791	11.3978	0.00975843	----
rs4440293:A:G	112684751	Chr4	0.0522203	0.562419	rs6822751	0.995192		2.354	-0.371963	-0.222638	0.274065	0.34	0.13	0.02	6	6	Motifs|PWM|BCL6|	1 Myopia (pathological) // 0.761 Body mass index // 0.692 Photic sneeze reflex	ALPK1 | AP1AR | C4orf32 | C4ORF32 | LARP7 | RP11-73K9.3 | TIFA	CAB39L	ALPK1 AP1AR C4orf32 C4ORF32 CAB39L LARP7RP11-73K9.3 TIFA	LARP7, TIFA	51574, 92610	innate immune response-activating signal transduction:TIFA | activation of innate immune response:TIFA | positive regulation of innate immune response:TIFA | regulation of innate immune response:TIFA | pattern recognition receptor signaling pathway:TIFA	4	11.4249	0.009637	0.737414	0.299826	0.99528	10.6366	0.00442685	TRUE	5.23463e-10	3.05961	G	A	0.310295	0.310295	10096	0.902237	-0.046202	0.00689565	10.6366	3.05961	0.737414	11.4249	0.009637	----
rs1460980:C:T	112691924	Chr4	0.0513932	0.613812	rs6822751	0.995192		1.024	-0.575538	-0.24233	0.55093	0.18	0.11	0.04	7	7		1 Myopia (pathological) // 0.761 Body mass index // 0.692 Photic sneeze reflex	ALPK1 | AP1AR | C4orf32 | C4ORF32 | LARP7 | RP11-73K9.3 | TIFA	CAB39L	ALPK1 AP1AR C4orf32 C4ORF32 CAB39L LARP7RP11-73K9.3 TIFA	LARP7, TIFA	51574, 92610	innate immune response-activating signal transduction:TIFA | activation of innate immune response:TIFA | positive regulation of innate immune response:TIFA | regulation of innate immune response:TIFA | pattern recognition receptor signaling pathway:TIFA	4	11.492	0.00934241	0.738948	0.299826	0.99605	10.6284	0.00442318	TRUE	5.23463e-10	3.04961	T	C	0.310142	0.310142	10096	0.998524	-0.0461624	0.00689261	10.6284	3.04961	0.738948	11.492	0.00934241	----
rs1381010:G:A	112677085	Chr4	0.048809	0.662621	rs6822751	0.981014		2.219	-0.719932	-0.269799	0.249989	0.21	0.11	0.03	6	6	Motifs|Footprinting|CTF1|A549, Motifs|PWM|TLX1::NFIC|, Motifs|PWM|CTF1|, Motifs|Footprinting|TLX1::NFIC|A549, Motifs|Footprinting|CTF1|AosmcSerumfree, Motifs|Footprinting|TLX1::NFIC|AosmcSerumfree, Motifs|Footprinting|CTF1|Cll, Motifs|Footprinting|TLX1::NFIC|Cll, Motifs|Footprinting|CTF1|Fibrop, Motifs|Footprinting|TLX1::NFIC|Fibrop, Motifs|Footprinting|CTF1|Gm12878, Motifs|Footprinting|TLX1::NFI…	0.986 Myopia (pathological) // 0.771 Body mass index // 0.699 Photic sneeze reflex	ALPK1 | AP1AR | C4orf32 | C4ORF32 | LARP7 | RP11-73K9.3 | TIFA	CAB39L	ALPK1 AP1AR C4orf32 C4ORF32 CAB39L LARP7RP11-73K9.3 TIFA	LARP7, TIFA	51574, 92610	innate immune response-activating signal transduction:TIFA | activation of innate immune response:TIFA | positive regulation of innate immune response:TIFA | regulation of innate immune response:TIFA | pattern recognition receptor signaling pathway:TIFA	4	10.733	0.0132609	0.720488	0.301569	0.99368	10.6033	0.00441131	TRUE	5.23463e-10	3.22046	A	G	0.311669	0.311669	10096	0.998266	-0.0460332	0.0068826	10.6033	3.22046	0.720488	10.733	0.0132609	----
rs6837348:G:A	112708803	Chr4	0.0446725	0.707294	rs6822751	0.966753		1.597	-0.324	-0.234873	0.67223	0.38	0.42	0.15	6	6	Motifs|PWM|Tcf3|, Motifs|PWM|Tcf7|, Motifs|PWM|Tcf7l2|	0.962 Myopia (pathological) // 0.736 Body mass index // 0.663 Photic sneeze reflex	ALPK1 | AP1AR | C4orf32 | C4ORF32 | LARP7 | RP11-73K9.3 | TIFA	CAB39L	ALPK1 AP1AR C4orf32 C4ORF32 CAB39L LARP7RP11-73K9.3 TIFA	LARP7, TIFA	51574, 92610	innate immune response-activating signal transduction:TIFA | activation of innate immune response:TIFA | positive regulation of innate immune response:TIFA | regulation of innate immune response:TIFA | pattern recognition receptor signaling pathway:TIFA	4	11.0485	0.0114664	0.728471	0.299535	0.993	10.563	0.00439391	TRUE	5.33376e-10	3.12169	A	G	0.309589	0.309589	10096	0.901564	-0.046076	0.00690269	10.563	3.12169	0.728471	11.0485	0.0114664	----
rs4833976:C:T	112680800	Chr4	0.0407393	0.748033	rs6822751	0.990467		0.71	-0.44058	-0.233994	0.574797	0.35	0.13	0.01	6	6	Motifs|PWM|DMRT1|, Motifs|PWM|Foxl1|	0.995 Myopia (pathological) // 0.765 Body mass index // 0.695 Photic sneeze reflex	ALPK1 | AP1AR | C4orf32 | C4ORF32 | LARP7 | RP11-73K9.3 | TIFA	CAB39L	ALPK1 AP1AR C4orf32 C4ORF32 CAB39L LARP7RP11-73K9.3 TIFA	LARP7, TIFA	51574, 92610	innate immune response-activating signal transduction:TIFA | activation of innate immune response:TIFA | positive regulation of innate immune response:TIFA | regulation of innate immune response:TIFA | pattern recognition receptor signaling pathway:TIFA	4	10.6541	0.0137509	0.71842	0.300697	0.99461	10.5162	0.00437262	TRUE	5.35395e-10	3.21684	T	C	0.311468	0.311468	10096	0.998266	-0.0458367	0.00688361	10.5162	3.21684	0.71842	10.6541	0.0137509	----
rs7656401:G:T	112689514	Chr4	0.0377685	0.785801	rs6822751	0.995192		0.787	-0.301998	-0.216827	0.413614	0.34	0.13	0.02	7	7		1 Myopia (pathological) // 0.761 Body mass index // 0.692 Photic sneeze reflex	ALPK1 | AP1AR | C4orf32 | C4ORF32 | LARP7 | RP11-73K9.3 | TIFA	CAB39L	ALPK1 AP1AR C4orf32 C4ORF32 CAB39L LARP7RP11-73K9.3 TIFA	LARP7, TIFA	51574, 92610	innate immune response-activating signal transduction:TIFA | activation of innate immune response:TIFA | positive regulation of innate immune response:TIFA | regulation of innate immune response:TIFA | pattern recognition receptor signaling pathway:TIFA	4	10.8514	0.0125571	0.723538	0.299535	0.99472	10.4811	0.00435731	TRUE	5.35395e-10	3.15936	T	G	0.309755	0.309755	10096	0.997657	-0.0458354	0.00689555	10.4811	3.15936	0.723538	10.8514	0.0125571	----
rs1450783:T:A	112660585	Chr4	0.0345523	0.820354	rs6822751	0.980929		5.846	-0.126838	-0.183208	0.280295	0.57	0.28	0.03	7	7		0.976 Myopia (pathological) // 0.765 Body mass index // 0.702 Photic sneeze reflex	ALPK1 | AP1AR | C4orf32 | C4ORF32 | LARP7 | NEUROG2 | RP11-73K9.3 | TIFA	CAB39L	ALPK1 AP1AR C4orf32 C4ORF32 CAB39L LARP7NEUROG2 RP11-73K9.3 TIFA	LARP7, TIFA	51574, 92610	innate immune response-activating signal transduction:TIFA | activation of innate immune response:TIFA | positive regulation of innate immune response:TIFA | regulation of innate immune response:TIFA | pattern recognition receptor signaling pathway:TIFA	4	10.8527	0.0125494	0.723572	0.302	0.99333	10.4362	0.00433739	TRUE	5.35395e-10	3.14197	A	T	0.312073	0.312073	10096	0.996329	-0.0456602	0.00688502	10.4362	3.14197	0.723572	10.8527	0.0125494	----
rs1903403:T:G	112709045	Chr4	0.0339391	0.854293	rs6822751	0.995232		4.892	-0.403166	-0.237532	0.251234	0.38	0.58	0.3	6	6	Motifs|PWM|EOMES|, Motifs|PWM|TBR1|	0.99 Myopia (pathological) // 0.762 Body mass index // 0.692 Photic sneeze reflex	ALPK1 | AP1AR | C4orf32 | C4ORF32 | LARP7 | RP11-73K9.3 | TIFA	CAB39L	ALPK1 AP1AR C4orf32 C4ORF32 CAB39L LARP7RP11-73K9.3 TIFA	LARP7, TIFA	51574, 92610	innate immune response-activating signal transduction:TIFA | activation of innate immune response:TIFA | positive regulation of innate immune response:TIFA | regulation of innate immune response:TIFA | pattern recognition receptor signaling pathway:TIFA	4	10.5196	0.0146286	0.714818	0.300697	0.993	10.4287	0.00433364	TRUE	5.35395e-10	3.22951	G	T	0.31193	0.31193	10096	0.90167	-0.0456484	0.00688623	10.4287	3.22951	0.714818	10.5196	0.0146286	----
rs12499915:G:A	112652451	Chr4	0.0279645	0.882257	rs6822751	0.962193		2.541	-0.415384	-0.235976	0.48349	0.37	0.22	0.02	7	7		0.972 Myopia (pathological) // 0.745 Body mass index // 0.682 Photic sneeze reflex	ALPK1 | AP1AR | C4orf32 | C4ORF32 | LARP7 | NEUROG2 | RP11-73K9.3 | TIFA	CAB39L	ALPK1 AP1AR C4orf32 C4ORF32 CAB39L LARP7NEUROG2 RP11-73K9.3 TIFA	LARP7, TIFA	51574, 92610	innate immune response-activating signal transduction:TIFA | activation of innate immune response:TIFA | positive regulation of innate immune response:TIFA | regulation of innate immune response:TIFA | pattern recognition receptor signaling pathway:TIFA	4	10.5128	0.0146743	0.714634	0.302	0.983	10.335	0.00429229	TRUE	6.01133e-10	3.1904	A	G	0.313855	0.313855	10096	0.896713	-0.0454472	0.00688896	10.335	3.1904	0.714634	10.5128	0.0146743	----
rs4134086:A:G	112634041	Chr4	0.0247407	0.906998	rs6822751	0.980825		2.986	-0.398062	-0.229566	0.692103	0.37	0.05	0.01	7	7		0.99 Myopia (pathological) // 0.74 Body mass index // 0.679 Photic sneeze reflex	ALPK1 | AP1AR | C4orf32 | C4ORF32 | LARP7 | NEUROG2 | RP11-73K9.3 | TIFA	CAB39L	ALPK1 AP1AR C4orf32 C4ORF32 CAB39L LARP7NEUROG2 RP11-73K9.3 TIFA	LARP7, TIFA	51574, 92610	innate immune response-activating signal transduction:TIFA | activation of innate immune response:TIFA | positive regulation of innate immune response:TIFA | regulation of innate immune response:TIFA | pattern recognition receptor signaling pathway:TIFA	4	11.4443	0.00955074	0.737861	0.302	0.986	10.2778	0.00426763	TRUE	6.5454e-10	2.97426	G	A	0.310941	0.310941	10096	0.992907	-0.045456	0.00691026	10.2778	2.97426	0.737861	11.4443	0.00955074	----
rs13110448:A:C	112627298	Chr4	0.0129915	0.919989	rs6822751	0.931035		1.038	-0.35806	-0.234135	0.376403	0.3	0.19	0.03	7	7		0.94 Myopia (pathological) // 0.784 Body mass index // 0.716 Photic sneeze reflex	ALPK1 | AP1AR | C4orf32 | C4ORF32 | LARP7 | NEUROG2 | RP11-73K9.3 | TIFA	CAB39L	ALPK1 AP1AR C4orf32 C4ORF32 CAB39L LARP7NEUROG2 RP11-73K9.3 TIFA	LARP7, TIFA	51574, 92610	innate immune response-activating signal transduction:TIFA | activation of innate immune response:TIFA | positive regulation of innate immune response:TIFA | regulation of innate immune response:TIFA | pattern recognition receptor signaling pathway:TIFA	4	10.6568	0.0137339	0.71849	0.309	0.983	9.95979	0.00412571	TRUE	1.10921e-09	3.06516	C	A	0.319032	0.319032	10096	0.991384	-0.0443732	0.00686118	9.95979	3.06516	0.71849	10.6568	0.0137339	?---
rs966055:T:C	112722748	Chr4	0.0106943	0.930684	rs6822751	0.711788	RP11-269F21.1 (1.2 kb, near_gene/Upstream gene/MODIFIER); RP11-269F21.2 (2.8 kb, near_gene/Downstream gene/MODIFIER)	1.306	-0.16198	-0.208376	0.7368	0.37	0.22	0.27	6	6	Motifs|PWM|Oct-1|	0.843 Body mass index // 0.749 Photic sneeze reflex // 0.707 Myopia (pathological)	ALPK1 | AP1AR | C4orf32 | C4ORF32 | LARP7 | NEUROG2 | RP11-73K9.3 | TIFA	CAB39L	ALPK1 AP1AR C4orf32 C4ORF32 CAB39L LARP7NEUROG2 RP11-269F21.1 RP11-269F21.2 RP11-73K9.3 TIFA	LARP7, TIFA	51574, 92610	innate immune response-activating signal transduction:TIFA | activation of innate immune response:TIFA | positive regulation of innate immune response:TIFA | regulation of innate immune response:TIFA | pattern recognition receptor signaling pathway:TIFA	4	6.23571	0.100689	0.5189	0.325102	0.975	9.85694	0.00407609	TRUE	1.26503e-09	4.84184	C	T	0.345283	0.345283	10096	0.890472	-0.0433841	0.00674912	9.85694	4.84184	0.5189	6.23571	0.100689	----
rs7698757:G:T	112653725	Chr4	0.00514311	0.935827	rs6822751	0.95688		0.366	-0.284765	-0.216862	0.305053	0.43	0.28	0.05	6	6	Motifs|PWM|Tbp|, Motifs|PWM|Tbp|, Motifs|PWM|Tbp|	0.966 Myopia (pathological) // 0.716 Body mass index // 0.658 Photic sneeze reflex	ALPK1 | AP1AR | C4orf32 | C4ORF32 | LARP7 | RP11-73K9.3 | TIFA	CAB39L	ALPK1 AP1AR C4orf32 C4ORF32 CAB39L LARP7RP11-73K9.3 TIFA	LARP7, TIFA	51574, 92610	innate immune response-activating signal transduction:TIFA | activation of innate immune response:TIFA | positive regulation of innate immune response:TIFA | regulation of innate immune response:TIFA | pattern recognition receptor signaling pathway:TIFA	4	10.7559	0.013122	0.721082	0.298	0.97865	9.52624	0.00393433	TRUE	2.29821e-09	2.90159	T	G	0.305676	0.305676	10096	0.98311	-0.0440169	0.00697033	9.52624	2.90159	0.721082	10.7559	0.013122	----
rs326868:C:T	112738238	Chr4	0.00427969	0.940106	rs6822751	0.670107	RP11-269F21.1 (0 kb, intron/Intron/MODIFIER | nc-RNA/Non coding transcript/MODIFIER)	1.213	-0.343691	-0.218378	0.155502	0.3	0.25	0.09	6	6	Motifs|PWM|Mafk|	0.991 Body mass index // 0.694 Photic sneeze reflex // 0.665 Myopia (pathological)	ALPK1 | AP1AR | C4orf32 | C4ORF32 | LARP7 | RP11-73K9.3 | TIFA	CAB39L	ALPK1 AP1AR C4orf32 C4ORF32 CAB39L LARP7RP11-269F21.1 RP11-73K9.3 TIFA	LARP7, TIFA	51574, 92610	innate immune response-activating signal transduction:TIFA | activation of innate immune response:TIFA | positive regulation of innate immune response:TIFA | regulation of innate immune response:TIFA | pattern recognition receptor signaling pathway:TIFA	4	8.57804	0.0354604	0.65027	0.344567	0.981	9.39304	0.00387343	TRUE	2.8318e-09	3.43634	T	C	0.363433	0.636567	10096	0.993645	0.0416322	0.00664453	9.39304	3.43634	0.65027	8.57804	0.0354604	++++
rs326844:C:A	112747350	Chr4	0.00361619	0.943723	rs6822751	0.665256	RP11-269F21.1 (0 kb, intron/Intron/MODIFIER | nc-RNA/Non coding transcript/MODIFIER); RP11-269F21.3 (0.69 kb, near_gene/Downstream gene/MODIFIER); CCDC34P1 (240 kb)	4.242	-0.558182	-0.251037	0.48552	0.38	0.19	0.09	7	7		1 Body mass index // 0.694 Photic sneeze reflex // 0.661 Myopia (pathological)	ALPK1 | AP1AR | C4orf32 | C4ORF32 | LARP7 | TIFA	CAB39L	ALPK1 AP1AR C4orf32 C4ORF32 CAB39L CCDC34P1 LARP7 RP11-269F21.1 RP11-269F21.3 TIFA	LARP7, TIFA	51574, 92610	innate immune response-activating signal transduction:TIFA | activation of innate immune response:TIFA | positive regulation of innate immune response:TIFA | regulation of innate immune response:TIFA | pattern recognition receptor signaling pathway:TIFA	4	8.75802	0.0326873	0.657457	0.344567	0.982	9.31115	0.00383725	TRUE	3.22889e-09	3.35552	A	C	0.363584	0.636416	10096	0.994381	0.0414156	0.00664117	9.31115	3.35552	0.657457	8.75802	0.0326873	++++
rs326845:A:G	112747919	Chr4	0.00357877	0.947301	rs6822751	0.665256	RP11-269F21.1 (0 kb, intron/Intron/MODIFIER | nc-RNA/Non coding transcript/MODIFIER); RP11-269F21.3 (0.12 kb, near_gene/Downstream gene/MODIFIER); CCDC34P1 (240 kb)	0.159	-0.800062	-0.275199	0.23359	0.38	0.12	0.01	7	7		1 Body mass index // 0.694 Photic sneeze reflex // 0.661 Myopia (pathological)	ALPK1 | AP1AR | C4orf32 | C4ORF32 | LARP7 | TIFA	CAB39L	ALPK1 AP1AR C4orf32 C4ORF32 CAB39L CCDC34P1 LARP7 RP11-269F21.1 RP11-269F21.3 TIFA	LARP7, TIFA	51574, 92610	innate immune response-activating signal transduction:TIFA | activation of innate immune response:TIFA | positive regulation of innate immune response:TIFA | regulation of innate immune response:TIFA | pattern recognition receptor signaling pathway:TIFA	4	8.79518	0.0321418	0.658904	0.343986	0.982	9.30662	0.00383526	TRUE	3.22889e-09	3.34265	G	A	0.36331	0.63669	10096	0.993769	0.0414282	0.00664492	9.30662	3.34265	0.658904	8.79518	0.0321418	++++
rs6816991:T:C	112721069	Chr4	0.00339974	0.954189	rs6822751	0.708166	RP11-269F21.1 (2.9 kb, near_gene/Upstream gene/MODIFIER); RP11-269F21.2 (4.5 kb, near_gene/Downstream gene/MODIFIER)	4.115	-0.0662935	-0.178398	0.685967	0.48	0.41	0.44	7	7		0.838 Body mass index // 0.752 Photic sneeze reflex // 0.704 Myopia (pathological)	ALPK1 | AP1AR | C4orf32 | C4ORF32 | LARP7 | NEUROG2 | RP11-73K9.3 | TIFA	CAB39L	ALPK1 AP1AR C4orf32 C4ORF32 CAB39L LARP7NEUROG2 RP11-269F21.1 RP11-269F21.2 RP11-73K9.3 TIFA	LARP7, TIFA	51574, 92610	innate immune response-activating signal transduction:TIFA | activation of innate immune response:TIFA | positive regulation of innate immune response:TIFA | regulation of innate immune response:TIFA | pattern recognition receptor signaling pathway:TIFA	4	6.41227	0.0931873	0.532147	0.325683	0.975	9.30266	0.00383076	TRUE	3.22889e-09	4.48483	C	T	0.346455	0.346455	10096	0.984508	-0.0420489	0.00674845	9.30266	4.48483	0.532147	6.41227	0.0931873	----
rs7682154:A:G	112751212	Chr4	0.00348761	0.950789	rs6822751	0.665256	RP11-269F21.1 (0 kb, intron/Intron/MODIFIER | nc-RNA/Non coding transcript/MODIFIER); RP11-269F21.3 (0 kb, intron/Intron/MODIFIER | nc-RNA/Non coding transcript/MODIFIER); CCDC34P1 (240 kb); TUBB8P3 (250 kb)	0.191	-0.68536	-0.189791	0.194654	0.17	0.18	0.13	4	4	Chromatin_Structure|DNase-seq|Rptec|, Chromatin_Structure|DNase-seq|Hre|, Chromatin_Structure|DNase-seq|Hrce|, Chromatin_Structure|DNase-seq|Helas3|, Chromatin_Structure|DNase-seq|Mcf7|Est100nm1h, Chromatin_Structure|DNase-seq|Mcf7|, Chromatin_Structure|DNase-seq|Huh7|, Protein_Binding|ChIP-seq|CEBPB|HeLa-S3|	1 Body mass index // 0.694 Photic sneeze reflex // 0.661 Myopia (pathological)	ALPK1 | AP1AR | C4orf32 | C4ORF32 | LARP7 | TIFA	CAB39L	ALPK1 AP1AR C4orf32 C4ORF32 CAB39L CCDC34P1 LARP7 RP11-269F21.1 RP11-269F21.3 TIFA TUBB8P3	LARP7, TIFA	51574, 92610	innate immune response-activating signal transduction:TIFA | activation of innate immune response:TIFA | positive regulation of innate immune response:TIFA | regulation of innate immune response:TIFA | pattern recognition receptor signaling pathway:TIFA	4	8.83592	0.0315538	0.660477	0.344567	0.982	9.29364	0.00382952	TRUE	3.22889e-09	3.32649	G	A	0.363592	0.636408	10096	0.99437	0.0413737	0.00664117	9.29364	3.32649	0.660477	8.83592	0.0315538	++++
rs326843:A:G	112746522	Chr4	0.00326375	0.957452	rs6822751	0.668501	RP11-269F21.1 (0 kb, intron/Intron/MODIFIER | nc-RNA/Non coding transcript/MODIFIER); RP11-269F21.3 (1.5 kb, near_gene/Downstream gene/MODIFIER); CCDC34P1 (240 kb)	0.047	-1.09356	-0.328837	0.291951	0.28	0.15	0	6	6	Motifs|PWM|Tcf1|, Motifs|PWM|Obox5|, Motifs|PWM|Dmbx1|, Motifs|PWM|GTF2IRD1-isoform2|, Motifs|PWM|Cphx|, Motifs|PWM|POU1F1|	0.996 Body mass index // 0.698 Photic sneeze reflex // 0.664 Myopia (pathological)	ALPK1 | AP1AR | C4orf32 | C4ORF32 | LARP7 | RP11-73K9.3 | TIFA	CAB39L	ALPK1 AP1AR C4orf32 C4ORF32 CAB39L CCDC34P1 LARP7 RP11-269F21.1 RP11-269F21.3 RP11-73K9.3 TIFA	LARP7, TIFA	51574, 92610	innate immune response-activating signal transduction:TIFA | activation of innate immune response:TIFA | positive regulation of innate immune response:TIFA | regulation of innate immune response:TIFA | pattern recognition receptor signaling pathway:TIFA	4	8.53126	0.036218	0.648352	0.344567	0.99	9.26233	0.00381537	TRUE	3.31604e-09	3.42049	G	A	0.363931	0.636069	10096	0.900391	0.0412993	0.00664155	9.26233	3.42049	0.648352	8.53126	0.036218	++++
rs326871:C:A	112735495	Chr4	0.00311621	0.960569	rs6822751	0.658807	RP11-269F21.1 (0 kb, intron/Intron/MODIFIER | nc-RNA/Non coding transcript/MODIFIER); RP11-269F21.2 (4.6 kb, near_gene/Upstream gene/MODIFIER)	4.34	-0.12391	-0.192243	0.191023	0.29	0.18	0.09	6	6	Motifs|PWM|Hbp1|, Motifs|PWM|Bbx|	0.983 Body mass index // 0.7 Photic sneeze reflex // 0.654 Myopia (pathological)	ALPK1 | AP1AR | C4orf32 | C4ORF32 | LARP7 | TIFA	CAB39L	ALPK1 AP1AR C4orf32 C4ORF32 CAB39L LARP7RP11-269F21.1 RP11-269F21.2 TIFA	LARP7, TIFA	51574, 92610	innate immune response-activating signal transduction:TIFA | activation of innate immune response:TIFA | positive regulation of innate immune response:TIFA | regulation of innate immune response:TIFA | pattern recognition receptor signaling pathway:TIFA	4	8.88516	0.0308574	0.662358	0.344567	0.978	9.242	0.00380667	TRUE	3.39944e-09	3.30102	A	C	0.365528	0.634472	10096	0.989786	0.0413717	0.00666082	9.242	3.30102	0.662358	8.88516	0.0308574	++++
rs326855:T:C	112759436	Chr4	0.00276883	0.963338	rs6822751	0.662024	RP11-269F21.1 (0 kb, intron/Intron/MODIFIER | nc-RNA/Non coding transcript/MODIFIER); RP11-269F21.3 (0 kb, intron/Intron/MODIFIER | nc-RNA/Non coding transcript/MODIFIER); CCDC34P1 (230 kb); TUBB8P3 (240 kb)	0.638	-0.510367	-0.244488	0.417908	0.31	0.23	0.03	6	6	Motifs|PWM|Mtf1|, Motifs|PWM|DMRT4|, Motifs|PWM|Dlx2|	0.996 Body mass index // 0.697 Photic sneeze reflex // 0.657 Myopia (pathological)	ALPK1 | AP1AR | C4orf32 | C4ORF32 | LARP7 | TIFA	CAB39L	ALPK1 AP1AR C4orf32 C4ORF32 CAB39L CCDC34P1 LARP7 RP11-269F21.1 RP11-269F21.3 TIFA TUBB8P3	LARP7, TIFA	51574, 92610	innate immune response-activating signal transduction:TIFA | activation of innate immune response:TIFA | positive regulation of innate immune response:TIFA | regulation of innate immune response:TIFA | pattern recognition receptor signaling pathway:TIFA	4	9.05243	0.0286018	0.668597	0.344567	0.984	9.18208	0.00378027	TRUE	3.76136e-09	3.22576	C	T	0.36392	0.63608	10096	0.99451	0.0411095	0.00664177	9.18208	3.22576	0.668597	9.05243	0.0286018	++++
rs326865:T:C	112751782	Chr4	0.00271633	0.966054	rs6822751	0.665256	RP11-269F21.1 (0 kb, intron/Intron/MODIFIER | nc-RNA/Non coding transcript/MODIFIER); RP11-269F21.3 (0 kb, intron/Intron/MODIFIER | nc-RNA/Non coding transcript/MODIFIER); CCDC34P1 (240 kb); TUBB8P3 (250 kb)	2.381	-0.32096	-0.218263	0.6697	0.4	0.27	0.09	7	7		1 Body mass index // 0.694 Photic sneeze reflex // 0.661 Myopia (pathological)	ALPK1 | AP1AR | C4orf32 | C4ORF32 | LARP7 | TIFA	CAB39L	ALPK1 AP1AR C4orf32 C4ORF32 CAB39L CCDC34P1 LARP7 RP11-269F21.1 RP11-269F21.3 TIFA TUBB8P3	LARP7, TIFA	51574, 92610	innate immune response-activating signal transduction:TIFA | activation of innate immune response:TIFA | positive regulation of innate immune response:TIFA | regulation of innate immune response:TIFA | pattern recognition receptor signaling pathway:TIFA	4	8.91891	0.0303887	0.663636	0.345729	0.982	9.17412	0.00377684	TRUE	3.76136e-09	3.25714	C	T	0.364335	0.635665	10096	0.988519	0.0411588	0.00665276	9.17412	3.25714	0.663636	8.91891	0.0303887	++++
rs326869:A:G	112736368	Chr4	0.00269785	0.968752	rs6822751	0.651618	RP11-269F21.1 (0 kb, intron/Intron/MODIFIER | nc-RNA/Non coding transcript/MODIFIER)	11.27	0.582945	-0.075797	0.628438	0.47	0.39	0.28	5	5	Chromatin_Structure|DNase-seq|H7es|, Chromatin_Structure|DNase-seq|H7es|Diffa9d, Chromatin_Structure|DNase-seq|Skmc|, Chromatin_Structure|DNase-seq|Werirb1|, Chromatin_Structure|DNase-seq|Lhcnm2|, Chromatin_Structure|DNase-seq|Lhcnm2|Diff4d	0.978 Body mass index // 0.698 Photic sneeze reflex // 0.647 Myopia (pathological)	ALPK1 | AP1AR | C4orf32 | C4ORF32 | LARP7 | TIFA	CAB39L	ALPK1 AP1AR C4orf32 C4ORF32 CAB39L LARP7RP11-269F21.1 TIFA	LARP7, TIFA	51574, 92610	innate immune response-activating signal transduction:TIFA | activation of innate immune response:TIFA | positive regulation of innate immune response:TIFA | regulation of innate immune response:TIFA | pattern recognition receptor signaling pathway:TIFA	4	8.52822	0.0362679	0.648227	0.346601	0.98	9.17062	0.00377476	TRUE	3.76136e-09	3.38799	G	A	0.365448	0.634552	10096	0.992114	0.041083	0.00664235	9.17062	3.38799	0.648227	8.52822	0.0362679	++++
rs326856:T:C	112759427	Chr4	0.00262852	0.97138	rs6822751	0.662024	RP11-269F21.1 (0 kb, intron/Intron/MODIFIER | nc-RNA/Non coding transcript/MODIFIER); RP11-269F21.3 (0 kb, intron/Intron/MODIFIER | nc-RNA/Non coding transcript/MODIFIER); CCDC34P1 (230 kb); TUBB8P3 (240 kb)	0.299	-0.755909	-0.278722	0.453974	0.24	0.21	0.08	6	6	Motifs|PWM|Foxl1|, Motifs|PWM|Mtf1|	0.996 Body mass index // 0.697 Photic sneeze reflex // 0.657 Myopia (pathological)	ALPK1 | AP1AR | C4orf32 | C4ORF32 | LARP7 | TIFA	CAB39L	ALPK1 AP1AR C4orf32 C4ORF32 CAB39L CCDC34P1 LARP7 RP11-269F21.1 RP11-269F21.3 TIFA TUBB8P3	LARP7, TIFA	51574, 92610	innate immune response-activating signal transduction:TIFA | activation of innate immune response:TIFA | positive regulation of innate immune response:TIFA | regulation of innate immune response:TIFA | pattern recognition receptor signaling pathway:TIFA	4	9.01664	0.0290705	0.667282	0.344567	0.984	9.15701	0.00376916	TRUE	3.8035e-09	3.22832	C	T	0.363929	0.636071	10096	0.994085	0.0410491	0.00664181	9.15701	3.22832	0.667282	9.01664	0.0290705	++++
rs326867:A:G	112738616	Chr4	0.00247392	0.973854	rs6822751	0.651618	RP11-269F21.1 (0 kb, intron/Intron/MODIFIER | nc-RNA/Non coding transcript/MODIFIER)	1.099	-0.626378	-0.258873	0.601717	0.21	0.12	0.03	7	7		0.978 Body mass index // 0.698 Photic sneeze reflex // 0.647 Myopia (pathological)	ALPK1 | AP1AR | C4orf32 | C4ORF32 | LARP7 | TIFA	CAB39L	ALPK1 AP1AR C4orf32 C4ORF32 CAB39L LARP7RP11-269F21.1 TIFA	LARP7, TIFA	51574, 92610	innate immune response-activating signal transduction:TIFA | activation of innate immune response:TIFA | positive regulation of innate immune response:TIFA | regulation of innate immune response:TIFA | pattern recognition receptor signaling pathway:TIFA	4	8.472	0.0372005	0.645893	0.346601	0.98	9.12831	0.00375595	TRUE	3.9837e-09	3.39289	G	A	0.365549	0.634451	10096	0.993488	0.0409495	0.00663738	9.12831	3.39289	0.645893	8.472	0.0372005	++++
rs417889:A:T	112762531	Chr4	0.00239541	0.97625	rs6822751	0.657788	RP11-269F21.3 (0 kb, intron/Intron/MODIFIER | nc-RNA/Non coding transcript/MODIFIER); RP11-269F21.1 (1.5 kb, near_gene/Downstream gene/MODIFIER); CCDC34P1 (230 kb); TUBB8P3 (240 kb)	6.26	-0.232595	-0.186949	0.688629	0.2	0.26	0.04	5	5	Chromatin_Structure|DNase-seq|Ag04449|	0.991 Body mass index // 0.694 Photic sneeze reflex // 0.653 Myopia (pathological)	ALPK1 | AP1AR | C4orf32 | C4ORF32 | LARP7 | TIFA	CAB39L	ALPK1 AP1AR C4orf32 C4ORF32 CAB39L CCDC34P1 LARP7 RP11-269F21.1 RP11-269F21.3 TIFA TUBB8P3	LARP7, TIFA	51574, 92610	innate immune response-activating signal transduction:TIFA | activation of innate immune response:TIFA | positive regulation of innate immune response:TIFA | regulation of innate immune response:TIFA | pattern recognition receptor signaling pathway:TIFA	4	9.27647	0.0258322	0.676601	0.344567	0.986	9.11097	0.0037489	TRUE	4.00358e-09	3.14381	T	A	0.363993	0.636007	10096	0.995603	0.0408933	0.00663453	9.11097	3.14381	0.676601	9.27647	0.0258322	++++
rs11932388:G:C	112728601	Chr4	0.00229656	0.980886	rs6822751	0.708166	RP11-269F21.1 (0 kb, intron/Intron/MODIFIER | nc-RNA/Non coding transcript/MODIFIER); RP11-269F21.2 (0 kb, intron/Intron/MODIFIER | nc-RNA/Non coding transcript/MODIFIER)	1.628	0.269555	-0.135114	0.662454	0.24	0.15	0.13	6	6	Motifs|PWM|FOXP3|	0.838 Body mass index // 0.745 Photic sneeze reflex // 0.704 Myopia (pathological)	ALPK1 | AP1AR | C4orf32 | C4ORF32 | LARP7 | RP11-73K9.3 | TIFA	CAB39L	ALPK1 AP1AR C4orf32 C4ORF32 CAB39L LARP7RP11-269F21.1 RP11-269F21.2 RP11-73K9.3 TIFA	LARP7, TIFA	51574, 92610	innate immune response-activating signal transduction:TIFA | activation of innate immune response:TIFA | positive regulation of innate immune response:TIFA | regulation of innate immune response:TIFA | pattern recognition receptor signaling pathway:TIFA	4	7.03797	0.0706974	0.573741	0.328007	0.979	9.10944	0.00374593	TRUE	4.00358e-09	4.04992	C	G	0.347983	0.347983	10096	0.987372	-0.0414939	0.00673465	9.10944	4.04992	0.573741	7.03797	0.0706974	----
rs326840:T:C	112743033	Chr4	0.00233967	0.978589	rs6822751	0.651618	RP11-269F21.1 (0 kb, intron/Intron/MODIFIER | nc-RNA/Non coding transcript/MODIFIER); CCDC34P1 (250 kb)	0.867	-0.433106	-0.235069	0.476422	0.21	0.17	0.06	6	6	Motifs|PWM|AREB6|	0.978 Body mass index // 0.698 Photic sneeze reflex // 0.647 Myopia (pathological)	ALPK1 | AP1AR | C4orf32 | C4ORF32 | LARP7 | TIFA	CAB39L	ALPK1 AP1AR C4orf32 C4ORF32 CAB39L CCDC34P1 LARP7 RP11-269F21.1 TIFA	LARP7, TIFA	51574, 92610	innate immune response-activating signal transduction:TIFA | activation of innate immune response:TIFA | positive regulation of innate immune response:TIFA | regulation of innate immune response:TIFA | pattern recognition receptor signaling pathway:TIFA	4	8.51652	0.03646	0.647743	0.346601	0.98	9.1012	0.00374398	TRUE	4.00471e-09	3.3696	C	T	0.365695	0.634305	10096	0.993988	0.0408777	0.00663637	9.1012	3.3696	0.647743	8.51652	0.03646	++++
rs326841:T:C	112744834	Chr4	0.00225528	0.983141	rs6822751	0.651618	RP11-269F21.1 (0 kb, intron/Intron/MODIFIER | nc-RNA/Non coding transcript/MODIFIER); RP11-269F21.3 (3.2 kb, near_gene/Downstream gene/MODIFIER); CCDC34P1 (240 kb)	8.897	0.14123	-0.150187	0.930346	0.29	0.18	0.05	7	7		0.978 Body mass index // 0.698 Photic sneeze reflex // 0.647 Myopia (pathological)	ALPK1 | AP1AR | C4orf32 | C4ORF32 | LARP7 | TIFA	CAB39L	ALPK1 AP1AR C4orf32 C4ORF32 CAB39L CCDC34P1 LARP7 RP11-269F21.1 RP11-269F21.3 TIFA	LARP7, TIFA	51574, 92610	innate immune response-activating signal transduction:TIFA | activation of innate immune response:TIFA | positive regulation of innate immune response:TIFA | regulation of innate immune response:TIFA | pattern recognition receptor signaling pathway:TIFA	4	8.58073	0.0354173	0.650379	0.346601	0.988	9.08335	0.0037361	TRUE	4.09689e-09	3.34333	C	T	0.365681	0.634319	10096	0.90001	0.040831	0.0066358	9.08335	3.34333	0.650379	8.58073	0.0354173	++++
rs376034:A:G	112750597	Chr4	0.00188273	0.985024	rs6822751	0.64845	RP11-269F21.1 (0 kb, intron/Intron/MODIFIER | nc-RNA/Non coding transcript/MODIFIER); RP11-269F21.3 (0 kb, intron/Intron/MODIFIER | nc-RNA/Non coding transcript/MODIFIER); CCDC34P1 (240 kb); TUBB8P3 (250 kb)	0.247	-0.401751	-0.232788	0.503878	0.28	0.2	0.07	7	7		0.983 Body mass index // 0.694 Photic sneeze reflex // 0.644 Myopia (pathological)	ALPK1 | AP1AR | C4orf32 | C4ORF32 | LARP7 | TIFA	CAB39L	ALPK1 AP1AR C4orf32 C4ORF32 CAB39L CCDC34P1 LARP7 RP11-269F21.1 RP11-269F21.3 TIFA TUBB8P3	LARP7, TIFA	51574, 92610	innate immune response-activating signal transduction:TIFA | activation of innate immune response:TIFA | positive regulation of innate immune response:TIFA | regulation of innate immune response:TIFA | pattern recognition receptor signaling pathway:TIFA	4	8.60059	0.0351008	0.651187	0.346601	0.98	8.99645	0.00369759	TRUE	4.83682e-09	3.31308	G	A	0.366087	0.633913	10096	0.993564	0.040624	0.00663658	8.99645	3.31308	0.651187	8.60059	0.0351008	++++
rs326863:A:C	112751814	Chr4	0.00184335	0.986867	rs6822751	0.64845	RP11-269F21.1 (0 kb, intron/Intron/MODIFIER | nc-RNA/Non coding transcript/MODIFIER); RP11-269F21.3 (0 kb, intron/Intron/MODIFIER | nc-RNA/Non coding transcript/MODIFIER); CCDC34P1 (240 kb); TUBB8P3 (250 kb)	0.097	-0.509989	-0.249588	0.438236	0.31	0.24	0.09	6	6	Motifs|PWM|Spdef|	0.983 Body mass index // 0.694 Photic sneeze reflex // 0.644 Myopia (pathological)	ALPK1 | AP1AR | C4orf32 | C4ORF32 | LARP7 | TIFA	CAB39L	ALPK1 AP1AR C4orf32 C4ORF32 CAB39L CCDC34P1 LARP7 RP11-269F21.1 RP11-269F21.3 TIFA TUBB8P3	LARP7, TIFA	51574, 92610	innate immune response-activating signal transduction:TIFA | activation of innate immune response:TIFA | positive regulation of innate immune response:TIFA | regulation of innate immune response:TIFA | pattern recognition receptor signaling pathway:TIFA	4	8.87735	0.0309668	0.662061	0.348053	0.981	8.98611	0.00369341	TRUE	4.83682e-09	3.21389	C	A	0.366706	0.633294	10096	0.989479	0.040636	0.00664231	8.98611	3.21389	0.662061	8.87735	0.0309668	++++
rs326862:A:G	112752357	Chr4	0.00183038	0.988698	rs6822751	0.662024	RP11-269F21.1 (0 kb, intron/Intron/MODIFIER | nc-RNA/Non coding transcript/MODIFIER); RP11-269F21.3 (0 kb, intron/Intron/MODIFIER | nc-RNA/Non coding transcript/MODIFIER); CCDC34P1 (240 kb); TUBB8P3 (250 kb)	1.759	-0.155794	-0.199095	0.369715	0.44	0.43	0.16	7	7		0.996 Body mass index // 0.697 Photic sneeze reflex // 0.657 Myopia (pathological)	ALPK1 | AP1AR | C4orf32 | C4ORF32 | LARP7 | TIFA	CAB39L	ALPK1 AP1AR C4orf32 C4ORF32 CAB39L CCDC34P1 LARP7 RP11-269F21.1 RP11-269F21.3 TIFA TUBB8P3	LARP7, TIFA	51574, 92610	innate immune response-activating signal transduction:TIFA | activation of innate immune response:TIFA | positive regulation of innate immune response:TIFA | regulation of innate immune response:TIFA | pattern recognition receptor signaling pathway:TIFA	4	9.25195	0.026122	0.675744	0.344567	0.982	8.98238	0.0036919	TRUE	4.83682e-09	3.11632	G	A	0.364548	0.635452	10096	0.994191	0.0406278	0.00664233	8.98238	3.11632	0.675744	9.25195	0.026122	++++
rs326857:T:C	112757999	Chr4	0.00182374	0.990521	rs6822751	0.658807	RP11-269F21.1 (0 kb, intron/Intron/MODIFIER | nc-RNA/Non coding transcript/MODIFIER); RP11-269F21.3 (0 kb, intron/Intron/MODIFIER | nc-RNA/Non coding transcript/MODIFIER); CCDC34P1 (230 kb); TUBB8P3 (240 kb)	0.293	-0.766962	-0.185242	0.40863	0.33	0.36	0.18	4	4	Chromatin_Structure|DNase-seq|Medullod341|, Chromatin_Structure|DNase-seq|Medullo|, Chromatin_Structure|DNase-seq|Werirb1|, Chromatin_Structure|DNase-seq|Hffmyc|, Chromatin_Structure|DNase-seq|Hff|, Chromatin_Structure|DNase-seq|Jurkat|, Protein_Binding|ChIP-seq|CTCF|WERI-Rb-1|	0.991 Body mass index // 0.7 Photic sneeze reflex // 0.654 Myopia (pathological)	ALPK1 | AP1AR | C4orf32 | C4ORF32 | LARP7 | TIFA	CAB39L	ALPK1 AP1AR C4orf32 C4ORF32 CAB39L CCDC34P1 LARP7 RP11-269F21.1 RP11-269F21.3 TIFA TUBB8P3	LARP7, TIFA	51574, 92610	innate immune response-activating signal transduction:TIFA | activation of innate immune response:TIFA | positive regulation of innate immune response:TIFA | regulation of innate immune response:TIFA | pattern recognition receptor signaling pathway:TIFA	4	9.22264	0.0264726	0.674714	0.344567	0.983	8.98075	0.00369119	TRUE	4.83682e-09	3.11959	C	T	0.364953	0.635047	10096	0.994201	0.0406304	0.0066434	8.98075	3.11959	0.674714	9.22264	0.0264726	++++

## Sheet: chr11
SNP:Alleles	position of SNP	CredSet	PostProb	SumProb	tagSNP	r2 SNP-tagSNP	nearest genes (functional relevance)	CADD	Eigen	EigenPC	DANN	GWAVA Region	GWAVA TSS	GWAVA Unmatched	regulome score	regulome score numeric	regulome details	corelating GWAS	cis-eQTL genes	trans-eQTL genes	genes for coremine-search	hgnc pathwaygenes	entrez pathwaygenes	KEGG pathway	Reactome pathway	DOSE pathway	GO pathway	numberStudies	cochQ	cochQpval	I2	minMAF	minInfoScore	top log-p prim. statistic	explained variance SNP	top log-p Bonf. Ok	top q-value	top log-p sec. statistic	counted allele	other allele	topmaf	topeaf	topn	topinfo	beta_prim_PNT	se_prim_PNT	logp_prim_PNT	logp_second_PNT	I2_PNT
rs41392245:C:T	1077445	Chr11	0.666934	0.666934	rs41392245	1	MUC2 (0 kb, intron/Intron/MODIFIER); MUC6 (41 kb); AP2A2 (65 kb); MUC5AC (74 kb)	2.685	-0.128924	0.719621	0.46128	0.14	0.26	0.23	5	5	Motifs|PWM|Tcfap2a|, Motifs|PWM|TCFAP2A|, Motifs|PWM|TFAP2B|, Motifs|PWM|TFAP2B|, Motifs|PWM|TFAP2C|, Motifs|PWM|TFAP2C|, Motifs|PWM|TFAP2C|, Motifs|PWM|TFAP2C|, Chromatin_Structure|DNase-seq|Chorion|, Chromatin_Structure|DNase-seq|H7es|, Chromatin_Structure|DNase-seq|Osteobl|, Chromatin_Structure|DNase-seq|H1hesc|, Chromatin_Structure|DNase-seq|Gm12892|, Chromatin_Structure|DNase-seq|Hmec|, Chro…	NA	ANO9 | C11orf35 | CD151 | DEAF1 | EFCAB4A | IRF7 | LOC100133161 | LSP1 | MUC2 | PSMD13 | RP11-326C3.2 | SCGB1C1 | TMEM80	VIM	ANO9 AP2A2 C11orf35 CD151 CHID1 DEAF1 EFCAB4A IRF7 LOC100133161 LSP1 MUC2 MUC5AC MUC5B MUC6 POLR2L PSMD13 RNU6-1025P RP11-326C3.2 SCGB1C1 TMEM80 TOLLIP TSPAN4 VIM	AP2A2, MUC2, MUC6, RP13-870H17.3, TMEM80	101927462, 101927503, 283232, 4583, 4588		Defective GALNT3 causes familial hyperphosphatemic tumoral calcinosis (HFTC):MUC6 | Defective GALNT12 causes colorectal cancer 1 (CRCS1):MUC6 | Defective C1GALT1C1 causes Tn polyagglutination syndrome (TNPS):MUC6 | Termination of O-glycan biosynthesis:MUC6 | Dectin-2 family:MUC6 | O-linked glycosylation of mucins:MUC6 | Diseases associated with O-glycosylation of proteins:MUC6 | O-linked glycosyl…	laryngitis:MUC2,MUC6 | laryngeal disease:MUC2,MUC6 | glandular cystitis:MUC2 | otitis media:MUC2 | middle ear disease:MUC2 | mucinous adenocarcinoma:MUC2 | chronic cystitis:MUC2 | endometrial adenocarcinoma:MUC2 | cystitis:MUC2 | auditory system disease:MUC2 | breast lobular carcinoma:MUC2 | invasive lobular carcinoma:MUC2 | bladder disease:MUC2 | colon cancer:MUC2 | colorectal cancer:MUC2 | larg…	innate immune response-activating signal transduction:MUC2,MUC6 | O-glycan processing:MUC2,MUC6 | activation of innate immune response:MUC2,MUC6 | positive regulation of innate immune response:MUC2,MUC6 | regulation of innate immune response:MUC2,MUC6 | protein O-linked glycosylation:MUC2,MUC6 | stimulatory C-type lectin receptor signaling pathway:MUC2,MUC6 | innate immune response activating cel…	4	0.593639	0.897887	0	0.063	0.802	11.1758	0.00464613	TRUE	5.23463e-10	11.2185	T	C	0.0721231	0.0721231	10096	0.916389	-0.0877652	0.0127847	11.1758	11.2185	0
rs149848308:G:A	1079988	Chr11	0.00441227	0.964866	rs149848308	1	MUC2 (0 kb, intron/Intron/MODIFIER); MUC6 (43 kb); AP2A2 (68 kb); MUC5AC (72 kb)	2.268	-0.116856	0.727826	0.725975	0.17	0.25	0.36	5	5		NA	C11orf35 | CD151 | DEAF1 | EFCAB4A | IFITM2 | IFITM3 | IRF7 | LSP1 | MUC2 | PDDC1 | RIC8A | SCGB1C1 | SIGIRR | TMEM80	LMO3 | VIM	AP2A2 C11orf35 CD151 CHID1 DEAF1 EFCAB4A IFITM2 IFITM3 IRF7 LMO3 LSP1 MUC2 MUC5AC MUC5B MUC6 PDDC1 POLR2L RIC8A RNU6-1025P SCGB1C1 SIGIRR TMEM80 TOLLIP TSPAN4 VIM	AP2A2, MUC2, MUC6, RP13-870H17.3	101927462, 101927503, 4583, 4588		Defective GALNT3 causes familial hyperphosphatemic tumoral calcinosis (HFTC):MUC6 | Defective GALNT12 causes colorectal cancer 1 (CRCS1):MUC6 | Defective C1GALT1C1 causes Tn polyagglutination syndrome (TNPS):MUC6 | Termination of O-glycan biosynthesis:MUC6 | Dectin-2 family:MUC6 | O-linked glycosylation of mucins:MUC6 | Diseases associated with O-glycosylation of proteins:MUC6 | O-linked glycosyl…	laryngitis:MUC2,MUC6 | laryngeal disease:MUC2,MUC6 | glandular cystitis:MUC2 | otitis media:MUC2 | middle ear disease:MUC2 | mucinous adenocarcinoma:MUC2 | chronic cystitis:MUC2 | endometrial adenocarcinoma:MUC2 | cystitis:MUC2 | auditory system disease:MUC2 | breast lobular carcinoma:MUC2 | invasive lobular carcinoma:MUC2 | bladder disease:MUC2 | colon cancer:MUC2 | colorectal cancer:MUC2 | larg…	innate immune response-activating signal transduction:MUC2,MUC6 | O-glycan processing:MUC2,MUC6 | activation of innate immune response:MUC2,MUC6 | positive regulation of innate immune response:MUC2,MUC6 | regulation of innate immune response:MUC2,MUC6 | protein O-linked glycosylation:MUC2,MUC6 | stimulatory C-type lectin receptor signaling pathway:MUC2,MUC6 | innate immune response activating cel…	3	0.537321	0.764403	0	0.024	0.769	10.6163	0.00485878	TRUE	5.23463e-10	10.6612	A	G	0.0321557	0.0321557	9129	0.901229	-0.135044	0.0202275	10.6163	10.6612	0
rs35338528:T:G	1074635	Chr11	0.00345808	0.968324	rs149848308	0.97183	MUC2 (0.24 kb, near_gene/Upstream gene/MODIFIER); MUC6 (38 kb); AP2A2 (62 kb); MUC5AC (77 kb)	7.944	1.23399	2.39637	0.754331	0.59	0.53	0.86	5	5		NA	ANO9 | C11orf35 | CD151 | DEAF1 | EFCAB4A | IFITM2 | IFITM3 | IRF7 | LSP1 | MUC2 | PDDC1 | RIC8A | SCGB1C1 | SIGIRR | TMEM80	LMO3 | VIM	ANO9 AP2A2 C11orf35 CD151 CHID1 DEAF1 EFCAB4A IFITM2 IFITM3 IRF7 LMO3 LSP1 MUC2 MUC5AC MUC5B MUC6 PDDC1 PNPLA2 POLR2L RIC8A RNU6-1025P SCGB1C1 SIGIRR TMEM80 TOLLIP TSPAN4 VIM	AP2A2, MUC2, MUC6, RP13-870H17.3	101927462, 101927503, 4583, 4588		Defective GALNT3 causes familial hyperphosphatemic tumoral calcinosis (HFTC):MUC6 | Defective GALNT12 causes colorectal cancer 1 (CRCS1):MUC6 | Defective C1GALT1C1 causes Tn polyagglutination syndrome (TNPS):MUC6 | Termination of O-glycan biosynthesis:MUC6 | Dectin-2 family:MUC6 | O-linked glycosylation of mucins:MUC6 | Diseases associated with O-glycosylation of proteins:MUC6 | O-linked glycosyl…	laryngitis:MUC2,MUC6 | laryngeal disease:MUC2,MUC6 | glandular cystitis:MUC2 | otitis media:MUC2 | middle ear disease:MUC2 | mucinous adenocarcinoma:MUC2 | chronic cystitis:MUC2 | endometrial adenocarcinoma:MUC2 | cystitis:MUC2 | auditory system disease:MUC2 | breast lobular carcinoma:MUC2 | invasive lobular carcinoma:MUC2 | bladder disease:MUC2 | colon cancer:MUC2 | colorectal cancer:MUC2 | larg…	innate immune response-activating signal transduction:MUC2,MUC6 | O-glycan processing:MUC2,MUC6 | activation of innate immune response:MUC2,MUC6 | positive regulation of innate immune response:MUC2,MUC6 | regulation of innate immune response:MUC2,MUC6 | protein O-linked glycosylation:MUC2,MUC6 | stimulatory C-type lectin receptor signaling pathway:MUC2,MUC6 | innate immune response activating cel…	3	0.572818	0.750955	0	0.025	0.774	10.4342	0.00476976	TRUE	5.35395e-10	10.4786	G	T	0.0326616	0.0326616	9129	0.891532	-0.133854	0.0202364	10.4342	10.4786	0
rs151191319:G:A	1081287	Chr11	0.00333784	0.971662	rs149848308	1	MUC2 (0 kb, intron/Intron/MODIFIER); MUC6 (45 kb); AP2A2 (69 kb); MUC5AC (70 kb)	0.015	-0.962804	0.622171	0.567633	0.17	0.26	0.32	5	5		NA	C11orf35 | CD151 | DEAF1 | EFCAB4A | IFITM2 | IFITM3 | IRF7 | LSP1 | MUC2 | PDDC1 | RIC8A | SCGB1C1 | SIGIRR | TMEM80	LMO3 | VIM	AP2A2 C11orf35 CD151 CHID1 DEAF1 EFCAB4A IFITM2 IFITM3 IRF7 LMO3 LSP1 MUC2 MUC5AC MUC5B MUC6 PDDC1 POLR2L RIC8A RNU6-1025P SCGB1C1 SIGIRR TMEM80 TOLLIP TOLLIP-AS1 TSPAN4 VIM	AP2A2, MUC2, MUC6, RP13-870H17.3	101927462, 101927503, 4583, 4588		Defective GALNT3 causes familial hyperphosphatemic tumoral calcinosis (HFTC):MUC6 | Defective GALNT12 causes colorectal cancer 1 (CRCS1):MUC6 | Defective C1GALT1C1 causes Tn polyagglutination syndrome (TNPS):MUC6 | Termination of O-glycan biosynthesis:MUC6 | Dectin-2 family:MUC6 | O-linked glycosylation of mucins:MUC6 | Diseases associated with O-glycosylation of proteins:MUC6 | O-linked glycosyl…	laryngitis:MUC2,MUC6 | laryngeal disease:MUC2,MUC6 | glandular cystitis:MUC2 | otitis media:MUC2 | middle ear disease:MUC2 | mucinous adenocarcinoma:MUC2 | chronic cystitis:MUC2 | endometrial adenocarcinoma:MUC2 | cystitis:MUC2 | auditory system disease:MUC2 | breast lobular carcinoma:MUC2 | invasive lobular carcinoma:MUC2 | bladder disease:MUC2 | colon cancer:MUC2 | colorectal cancer:MUC2 | larg…	innate immune response-activating signal transduction:MUC2,MUC6 | O-glycan processing:MUC2,MUC6 | activation of innate immune response:MUC2,MUC6 | positive regulation of innate immune response:MUC2,MUC6 | regulation of innate immune response:MUC2,MUC6 | protein O-linked glycosylation:MUC2,MUC6 | stimulatory C-type lectin receptor signaling pathway:MUC2,MUC6 | innate immune response activating cel…	3	0.464832	0.792616	0	0.024	0.773	10.3873	0.00474649	TRUE	5.59534e-10	10.4302	A	G	0.0322484	0.0322484	9129	0.902321	-0.133164	0.0201816	10.3873	10.4302	0
rs11245920:T:C	1062519	Chr11	0.127987	0.794921	rs41392245	0.930758	MUC2 (12 kb); MUC6 (26 kb); AP2A2 (50 kb); MUC5AC (89 kb)	2.621	-0.293343	-0.19836	0.748452	0.25	0.3	0.24	5	5	Chromatin_Structure|DNase-seq|Adultcd4th1|, Chromatin_Structure|DNase-seq|T47d|Est10nm30m, Chromatin_Structure|DNase-seq|T47d|	NA	C11orf35 | DEAF1 | EFCAB4A | IRF7 | LOC100133161 | LSP1 | MUC2 | PSMD13 | RP11-326C3.2 | SCGB1C1 | SIGIRR | TMEM80	VIM	AP2A2 C11orf35 CD151 CHID1 DEAF1 EFCAB4A IRF7 LOC100133161 LSP1 MUC2 MUC5AC MUC5B MUC6 PNPLA2 POLR2L PSMD13 RNU6-1025P RP11-326C3.2 RPLP2 SCGB1C1 SIGIRR TMEM80 TOLLIP TSPAN4 VIM	AP2A2, MUC2, MUC6, RP13-870H17.3, TMEM80	101927462, 101927503, 283232, 4583, 4588		Defective GALNT3 causes familial hyperphosphatemic tumoral calcinosis (HFTC):MUC6 | Defective GALNT12 causes colorectal cancer 1 (CRCS1):MUC6 | Defective C1GALT1C1 causes Tn polyagglutination syndrome (TNPS):MUC6 | Termination of O-glycan biosynthesis:MUC6 | Dectin-2 family:MUC6 | O-linked glycosylation of mucins:MUC6 | Diseases associated with O-glycosylation of proteins:MUC6 | O-linked glycosyl…	laryngitis:MUC2,MUC6 | laryngeal disease:MUC2,MUC6 | glandular cystitis:MUC2 | otitis media:MUC2 | middle ear disease:MUC2 | mucinous adenocarcinoma:MUC2 | chronic cystitis:MUC2 | endometrial adenocarcinoma:MUC2 | cystitis:MUC2 | auditory system disease:MUC2 | breast lobular carcinoma:MUC2 | invasive lobular carcinoma:MUC2 | bladder disease:MUC2 | colon cancer:MUC2 | colorectal cancer:MUC2 | larg…	innate immune response-activating signal transduction:MUC2,MUC6 | O-glycan processing:MUC2,MUC6 | activation of innate immune response:MUC2,MUC6 | positive regulation of innate immune response:MUC2,MUC6 | regulation of innate immune response:MUC2,MUC6 | protein O-linked glycosylation:MUC2,MUC6 | stimulatory C-type lectin receptor signaling pathway:MUC2,MUC6 | innate immune response activating cel…	4	0.54151	0.909682	0	0.061	0.946	10.1973	0.00421413	TRUE	7.53612e-10	10.2368	C	T	0.0683612	0.0683612	10096	0.980837	-0.0827986	0.0126671	10.1973	10.2368	0
rs111452409:A:G	1064929	Chr11	0.120374	0.915295	rs41392245	0.930758	MUC2 (9.9 kb); MUC6 (28 kb); AP2A2 (53 kb); MUC5AC (87 kb)	1.628	-0.350024	-0.222505	0.549581	0.22	0.2	0	7	7		NA	C11orf35 | DEAF1 | EFCAB4A | IRF7 | LOC100133161 | LSP1 | MUC2 | PSMD13 | RP11-326C3.2 | SCGB1C1 | SIGIRR | TMEM80	VIM	AP2A2 C11orf35 CD151 CHID1 DEAF1 EFCAB4A IRF7 LOC100133161 LSP1 MUC2 MUC5AC MUC5B MUC6 PNPLA2 POLR2L PSMD13 RNU6-1025P RP11-326C3.2 SCGB1C1 SIGIRR TMEM80 TOLLIP TSPAN4 VIM	AP2A2, MUC2, MUC6, RP13-870H17.3, TMEM80	101927462, 101927503, 283232, 4583, 4588		Defective GALNT3 causes familial hyperphosphatemic tumoral calcinosis (HFTC):MUC6 | Defective GALNT12 causes colorectal cancer 1 (CRCS1):MUC6 | Defective C1GALT1C1 causes Tn polyagglutination syndrome (TNPS):MUC6 | Termination of O-glycan biosynthesis:MUC6 | Dectin-2 family:MUC6 | O-linked glycosylation of mucins:MUC6 | Diseases associated with O-glycosylation of proteins:MUC6 | O-linked glycosyl…	laryngitis:MUC2,MUC6 | laryngeal disease:MUC2,MUC6 | glandular cystitis:MUC2 | otitis media:MUC2 | middle ear disease:MUC2 | mucinous adenocarcinoma:MUC2 | chronic cystitis:MUC2 | endometrial adenocarcinoma:MUC2 | cystitis:MUC2 | auditory system disease:MUC2 | breast lobular carcinoma:MUC2 | invasive lobular carcinoma:MUC2 | bladder disease:MUC2 | colon cancer:MUC2 | colorectal cancer:MUC2 | larg…	innate immune response-activating signal transduction:MUC2,MUC6 | O-glycan processing:MUC2,MUC6 | activation of innate immune response:MUC2,MUC6 | positive regulation of innate immune response:MUC2,MUC6 | regulation of innate immune response:MUC2,MUC6 | protein O-linked glycosylation:MUC2,MUC6 | stimulatory C-type lectin receptor signaling pathway:MUC2,MUC6 | innate immune response activating cel…	4	0.563869	0.904652	0	0.061	0.943	10.1689	0.00420154	TRUE	7.70958e-10	10.2083	G	A	0.0682962	0.0682962	10096	0.978116	-0.0828172	0.012689	10.1689	10.2083	0
rs117252725:A:T	1111169	Chr11	0.00287176	0.977689	rs149848308	0.536096	MUC2 (6.7 kb); MUC5AC (40 kb); MUC6 (74 kb); AP2A2 (99 kb)	1.897	-0.302408	0.0472665	0.54054	0.27	0.19	0.12	5	5		NA	ANO9 | C11orf35 | CD151 | CTSD | DEAF1 | EFCAB4A | IFITM2 | IFITM3 | IRF7 | LOC402778 | LSP1 | MUC2 | PDDC1 | RIC8A | SCGB1C1 | SIGIRR | SLC25A22 | TMEM80	LMO3 | VIM	ANO9 AP2A2 C11orf35 CD151 CHID1 CTSD DEAF1 EFCAB4A IFITM2 IFITM3 IRF7 LMO3 LOC402778 LSP1 MUC2 MUC5AC MUC5B MUC6 PDDC1 RIC8A RNU6-1025P SCGB1C1 SIGIRR SLC25A22 TMEM80 TOLLIP TOLLIP-AS1 TSPAN4 VIM	IFITM2, IFITM3, MUC2, MUC5AC, MUC6, PDDC1, RP13-870H17.3	101927503, 10410, 10581, 347862, 4583, 4586, 4588	IL-17 signaling pathway:MUC5AC	Defective GALNT3 causes familial hyperphosphatemic tumoral calcinosis (HFTC):MUC5AC,MUC6 | Defective GALNT12 causes colorectal cancer 1 (CRCS1):MUC5AC,MUC6 | Defective C1GALT1C1 causes Tn polyagglutination syndrome (TNPS):MUC5AC,MUC6 | Termination of O-glycan biosynthesis:MUC5AC,MUC6 | Dectin-2 family:MUC5AC,MUC6 | O-linked glycosylation of mucins:MUC5AC,MUC6 | Diseases associated with O-glycosyl…	laryngitis:MUC2,MUC5AC,MUC6 | laryngeal disease:MUC2,MUC5AC,MUC6 | glandular cystitis:MUC2,MUC5AC | otitis media:MUC2,MUC5AC | middle ear disease:MUC2,MUC5AC | mucinous adenocarcinoma:MUC2,MUC5AC | chronic cystitis:MUC2,MUC5AC | endometrial adenocarcinoma:MUC2,MUC5AC | cystitis:MUC2,MUC5AC | auditory system disease:MUC2,MUC5AC | breast lobular carcinoma:MUC2,MUC5AC | invasive lobular carcinoma:MU…	innate immune response-activating signal transduction:MUC2,MUC5AC,MUC6 | O-glycan processing:MUC2,MUC5AC,MUC6 | activation of innate immune response:MUC2,MUC5AC,MUC6 | positive regulation of innate immune response:MUC2,MUC5AC,MUC6 | regulation of innate immune response:MUC2,MUC5AC,MUC6 | protein O-linked glycosylation:MUC2,MUC5AC,MUC6 | stimulatory C-type lectin receptor signaling pathway:MUC2,MU…	4	3.07664	0.37996	0.0249093	0.0287623	0.741	10.0481	0.00413813	TRUE	9.7749e-10	9.8401	T	A	0.0303999	0.0303999	10096	0.884175	-0.126502	0.0195308	10.0481	9.8401	0.0249093
rs118034733:G:C	1136237	Chr11	0.00250209	0.980191	rs149848308	0.536096	MUC5AC (15 kb); MUC2 (32 kb); MUC6 (100 kb); MUC5B (110 kb)	0.071	-0.606455	-0.239474	0.496465	0.29	0.25	0.09	7	7		NA	ANO9 | C11orf35 | CD151 | CTSD | DEAF1 | EFCAB4A | IFITM2 | IFITM3 | IRF7 | LOC402778 | LSP1 | MUC2 | PDDC1 | RIC8A | SCGB1C1 | SIGIRR | SLC25A22 | TMEM80	LMO3 | VIM	ANO9 AP2A2 C11orf35 CD151 CHID1 CTSD DEAF1 EFCAB4A IFITM2 IFITM3 IRF7 LMO3 LOC402778 LSP1 MUC2 MUC5AC MUC5B MUC6 PDDC1 RIC8A RNU6-1025P SCGB1C1 SIGIRR SLC25A22 TMEM80 TOLLIP TOLLIP-AS1 VIM	IFITM2, IFITM3, MUC2, MUC5AC, MUC6, PDDC1, RP13-870H17.3	101927503, 10410, 10581, 347862, 4583, 4586, 4588	IL-17 signaling pathway:MUC5AC	Defective GALNT3 causes familial hyperphosphatemic tumoral calcinosis (HFTC):MUC5AC,MUC6 | Defective GALNT12 causes colorectal cancer 1 (CRCS1):MUC5AC,MUC6 | Defective C1GALT1C1 causes Tn polyagglutination syndrome (TNPS):MUC5AC,MUC6 | Termination of O-glycan biosynthesis:MUC5AC,MUC6 | Dectin-2 family:MUC5AC,MUC6 | O-linked glycosylation of mucins:MUC5AC,MUC6 | Diseases associated with O-glycosyl…	laryngitis:MUC2,MUC5AC,MUC6 | laryngeal disease:MUC2,MUC5AC,MUC6 | glandular cystitis:MUC2,MUC5AC | otitis media:MUC2,MUC5AC | middle ear disease:MUC2,MUC5AC | mucinous adenocarcinoma:MUC2,MUC5AC | chronic cystitis:MUC2,MUC5AC | endometrial adenocarcinoma:MUC2,MUC5AC | cystitis:MUC2,MUC5AC | auditory system disease:MUC2,MUC5AC | breast lobular carcinoma:MUC2,MUC5AC | invasive lobular carcinoma:MU…	innate immune response-activating signal transduction:MUC2,MUC5AC,MUC6 | O-glycan processing:MUC2,MUC5AC,MUC6 | activation of innate immune response:MUC2,MUC5AC,MUC6 | positive regulation of innate immune response:MUC2,MUC5AC,MUC6 | regulation of innate immune response:MUC2,MUC5AC,MUC6 | protein O-linked glycosylation:MUC2,MUC5AC,MUC6 | stimulatory C-type lectin receptor signaling pathway:MUC2,MU…	4	3.1423	0.370201	0.0452861	0.0281813	0.738	9.98093	0.00410854	TRUE	1.09714e-09	9.59321	C	G	0.0304032	0.0304032	10096	0.870278	-0.126684	0.0196295	9.98093	9.59321	0.0452861
rs117494431:C:T	1113255	Chr11	0.00238781	0.982579	rs149848308	0.536096	MUC2 (8.8 kb); MUC5AC (38 kb); MUC6 (77 kb); AP2A2 (100 kb)	11.65	0.62214	0.266513	0.85653	0.25	0.27	0.17	5	5		NA	ANO9 | C11orf35 | CD151 | CTSD | DEAF1 | EFCAB4A | IFITM2 | IFITM3 | IRF7 | LOC402778 | LSP1 | MUC2 | PDDC1 | RIC8A | SCGB1C1 | SIGIRR | SLC25A22 | TMEM80	VIM	ANO9 AP2A2 C11orf35 CD151 CHID1 CTSD DEAF1 EFCAB4A IFITM2 IFITM3 IRF7 LOC402778 LSP1 MUC2 MUC5AC MUC5B MUC6 PDDC1 RIC8A RNU6-1025P SCGB1C1 SIGIRR SLC25A22 TMEM80 TOLLIP TOLLIP-AS1 TSPAN4 VIM	IFITM2, IFITM3, MUC2, MUC5AC, MUC6, PDDC1, RP13-870H17.3	101927503, 10410, 10581, 347862, 4583, 4586, 4588	IL-17 signaling pathway:MUC5AC	Defective GALNT3 causes familial hyperphosphatemic tumoral calcinosis (HFTC):MUC5AC,MUC6 | Defective GALNT12 causes colorectal cancer 1 (CRCS1):MUC5AC,MUC6 | Defective C1GALT1C1 causes Tn polyagglutination syndrome (TNPS):MUC5AC,MUC6 | Termination of O-glycan biosynthesis:MUC5AC,MUC6 | Dectin-2 family:MUC5AC,MUC6 | O-linked glycosylation of mucins:MUC5AC,MUC6 | Diseases associated with O-glycosyl…	laryngitis:MUC2,MUC5AC,MUC6 | laryngeal disease:MUC2,MUC5AC,MUC6 | glandular cystitis:MUC2,MUC5AC | otitis media:MUC2,MUC5AC | middle ear disease:MUC2,MUC5AC | mucinous adenocarcinoma:MUC2,MUC5AC | chronic cystitis:MUC2,MUC5AC | endometrial adenocarcinoma:MUC2,MUC5AC | cystitis:MUC2,MUC5AC | auditory system disease:MUC2,MUC5AC | breast lobular carcinoma:MUC2,MUC5AC | invasive lobular carcinoma:MU…	innate immune response-activating signal transduction:MUC2,MUC5AC,MUC6 | O-glycan processing:MUC2,MUC5AC,MUC6 | activation of innate immune response:MUC2,MUC5AC,MUC6 | positive regulation of innate immune response:MUC2,MUC5AC,MUC6 | regulation of innate immune response:MUC2,MUC5AC,MUC6 | protein O-linked glycosylation:MUC2,MUC5AC,MUC6 | stimulatory C-type lectin receptor signaling pathway:MUC2,MU…	4	3.05074	0.383867	0.0166332	0.0284718	0.741	9.91867	0.00408113	TRUE	1.1758e-09	9.78707	T	C	0.0303543	0.0303543	10096	0.883725	-0.125765	0.0195527	9.91867	9.78707	0.0166332
rs75194112:G:A	1114195	Chr11	0.00224209	0.987118	rs149848308	0.553811	MUC2 (9.8 kb); MUC5AC (37 kb); MUC6 (77 kb); AP2A2 (100 kb)	5.069	0.015546	0.136513	0.555809	0.41	0.24	0.13	5	5		NA	ANO9 | C11orf35 | CD151 | CTSD | DEAF1 | EFCAB4A | IFITM2 | IFITM3 | IRF7 | LOC402778 | LSP1 | MUC2 | PDDC1 | RIC8A | SCGB1C1 | SIGIRR | SLC25A22 | TMEM80	LMO3 | VIM	ANO9 AP2A2 C11orf35 CD151 CHID1 CTSD DEAF1 EFCAB4A IFITM2 IFITM3 IRF7 LMO3 LOC402778 LSP1 MUC2 MUC5AC MUC5B MUC6 PDDC1 RIC8A RNU6-1025P SCGB1C1 SIGIRR SLC25A22 TMEM80 TOLLIP TOLLIP-AS1 TSPAN4 VIM	IFITM2, IFITM3, MUC2, MUC5AC, MUC6, PDDC1, RP13-870H17.3	101927503, 10410, 10581, 347862, 4583, 4586, 4588	IL-17 signaling pathway:MUC5AC	Defective GALNT3 causes familial hyperphosphatemic tumoral calcinosis (HFTC):MUC5AC,MUC6 | Defective GALNT12 causes colorectal cancer 1 (CRCS1):MUC5AC,MUC6 | Defective C1GALT1C1 causes Tn polyagglutination syndrome (TNPS):MUC5AC,MUC6 | Termination of O-glycan biosynthesis:MUC5AC,MUC6 | Dectin-2 family:MUC5AC,MUC6 | O-linked glycosylation of mucins:MUC5AC,MUC6 | Diseases associated with O-glycosyl…	laryngitis:MUC2,MUC5AC,MUC6 | laryngeal disease:MUC2,MUC5AC,MUC6 | glandular cystitis:MUC2,MUC5AC | otitis media:MUC2,MUC5AC | middle ear disease:MUC2,MUC5AC | mucinous adenocarcinoma:MUC2,MUC5AC | chronic cystitis:MUC2,MUC5AC | endometrial adenocarcinoma:MUC2,MUC5AC | cystitis:MUC2,MUC5AC | auditory system disease:MUC2,MUC5AC | breast lobular carcinoma:MUC2,MUC5AC | invasive lobular carcinoma:MU…	innate immune response-activating signal transduction:MUC2,MUC5AC,MUC6 | O-glycan processing:MUC2,MUC5AC,MUC6 | activation of innate immune response:MUC2,MUC5AC,MUC6 | positive regulation of innate immune response:MUC2,MUC5AC,MUC6 | regulation of innate immune response:MUC2,MUC5AC,MUC6 | protein O-linked glycosylation:MUC2,MUC5AC,MUC6 | stimulatory C-type lectin receptor signaling pathway:MUC2,MU…	4	2.97667	0.395236	0	0.028	0.741	9.88848	0.00406777	TRUE	1.217e-09	9.90466	A	G	0.0300526	0.0300526	10096	0.884228	-0.125858	0.0195994	9.88848	9.90466	0
rs139058053:T:A	1127213	Chr11	0.00208492	0.989203	rs149848308	0.536096	MUC2 (23 kb); MUC5AC (24 kb); MUC6 (91 kb); AP2A2 (110 kb)	6.614	-0.263593	-0.202304	0.793319	0.26	0.16	0.03	6	6		NA	ANO9 | C11orf35 | CD151 | CTSD | DEAF1 | EFCAB4A | IFITM2 | IFITM3 | IRF7 | LOC402778 | LSP1 | MUC2 | PDDC1 | RIC8A | SCGB1C1 | SIGIRR | SLC25A22 | TMEM80	LMO3 | VIM	ANO9 AP2A2 C11orf35 CD151 CHID1 CTSD DEAF1 EFCAB4A IFITM2 IFITM3 IRF7 LMO3 LOC402778 LSP1 MUC2 MUC5AC MUC5B MUC6 PDDC1 RIC8A RNU6-1025P SCGB1C1 SIGIRR SLC25A22 TMEM80 TOLLIP TOLLIP-AS1 VIM	IFITM2, IFITM3, MUC2, MUC5AC, MUC6, PDDC1, RP13-870H17.3	101927503, 10410, 10581, 347862, 4583, 4586, 4588	IL-17 signaling pathway:MUC5AC	Defective GALNT3 causes familial hyperphosphatemic tumoral calcinosis (HFTC):MUC5AC,MUC6 | Defective GALNT12 causes colorectal cancer 1 (CRCS1):MUC5AC,MUC6 | Defective C1GALT1C1 causes Tn polyagglutination syndrome (TNPS):MUC5AC,MUC6 | Termination of O-glycan biosynthesis:MUC5AC,MUC6 | Dectin-2 family:MUC5AC,MUC6 | O-linked glycosylation of mucins:MUC5AC,MUC6 | Diseases associated with O-glycosyl…	laryngitis:MUC2,MUC5AC,MUC6 | laryngeal disease:MUC2,MUC5AC,MUC6 | glandular cystitis:MUC2,MUC5AC | otitis media:MUC2,MUC5AC | middle ear disease:MUC2,MUC5AC | mucinous adenocarcinoma:MUC2,MUC5AC | chronic cystitis:MUC2,MUC5AC | endometrial adenocarcinoma:MUC2,MUC5AC | cystitis:MUC2,MUC5AC | auditory system disease:MUC2,MUC5AC | breast lobular carcinoma:MUC2,MUC5AC | invasive lobular carcinoma:MU…	innate immune response-activating signal transduction:MUC2,MUC5AC,MUC6 | O-glycan processing:MUC2,MUC5AC,MUC6 | activation of innate immune response:MUC2,MUC5AC,MUC6 | positive regulation of innate immune response:MUC2,MUC5AC,MUC6 | regulation of innate immune response:MUC2,MUC5AC,MUC6 | protein O-linked glycosylation:MUC2,MUC5AC,MUC6 | stimulatory C-type lectin receptor signaling pathway:MUC2,MU…	4	3.05126	0.383789	0.0167991	0.0278908	0.739	9.83681	0.00404505	TRUE	1.2823e-09	9.70459	A	T	0.0303129	0.0303129	10096	0.874452	-0.125552	0.0196068	9.83681	9.70459	0.0167991
rs148428215:C:G	1122516	Chr11	0.00205004	0.991253	rs149848308	0.536096	MUC2 (18 kb); MUC5AC (29 kb); MUC6 (86 kb); AP2A2 (110 kb)	0.287	-0.521401	0.0721588	0.132874	0.35	0.49	0.22	5	5		NA	ANO9 | C11orf35 | CD151 | CTSD | DEAF1 | EFCAB4A | IFITM2 | IFITM3 | IRF7 | LOC402778 | LSP1 | MUC2 | PDDC1 | RIC8A | SCGB1C1 | SIGIRR | SLC25A22 | TMEM80	LMO3 | VIM	ANO9 AP2A2 C11orf35 CD151 CHID1 CTSD DEAF1 EFCAB4A IFITM2 IFITM3 IRF7 LMO3 LOC402778 LSP1 MUC2 MUC5AC MUC5B MUC6 PDDC1 RIC8A RNU6-1025P SCGB1C1 SIGIRR SLC25A22 TMEM80 TOLLIP TOLLIP-AS1 VIM	IFITM2, IFITM3, MUC2, MUC5AC, MUC6, PDDC1, RP13-870H17.3	101927503, 10410, 10581, 347862, 4583, 4586, 4588	IL-17 signaling pathway:MUC5AC	Defective GALNT3 causes familial hyperphosphatemic tumoral calcinosis (HFTC):MUC5AC,MUC6 | Defective GALNT12 causes colorectal cancer 1 (CRCS1):MUC5AC,MUC6 | Defective C1GALT1C1 causes Tn polyagglutination syndrome (TNPS):MUC5AC,MUC6 | Termination of O-glycan biosynthesis:MUC5AC,MUC6 | Dectin-2 family:MUC5AC,MUC6 | O-linked glycosylation of mucins:MUC5AC,MUC6 | Diseases associated with O-glycosyl…	laryngitis:MUC2,MUC5AC,MUC6 | laryngeal disease:MUC2,MUC5AC,MUC6 | glandular cystitis:MUC2,MUC5AC | otitis media:MUC2,MUC5AC | middle ear disease:MUC2,MUC5AC | mucinous adenocarcinoma:MUC2,MUC5AC | chronic cystitis:MUC2,MUC5AC | endometrial adenocarcinoma:MUC2,MUC5AC | cystitis:MUC2,MUC5AC | auditory system disease:MUC2,MUC5AC | breast lobular carcinoma:MUC2,MUC5AC | invasive lobular carcinoma:MU…	innate immune response-activating signal transduction:MUC2,MUC5AC,MUC6 | O-glycan processing:MUC2,MUC5AC,MUC6 | activation of innate immune response:MUC2,MUC5AC,MUC6 | positive regulation of innate immune response:MUC2,MUC5AC,MUC6 | regulation of innate immune response:MUC2,MUC5AC,MUC6 | protein O-linked glycosylation:MUC2,MUC5AC,MUC6 | stimulatory C-type lectin receptor signaling pathway:MUC2,MU…	4	3.06739	0.381352	0.0219685	0.0284718	0.739	9.82015	0.00403764	TRUE	1.29081e-09	9.64277	G	C	0.0303963	0.0303963	10096	0.876882	-0.125359	0.0195947	9.82015	9.64277	0.0219685
rs72842465:A:C	1111347	Chr11	0.00533272	0.945845	rs72842465	1	MUC2 (6.9 kb); MUC5AC (40 kb); MUC6 (75 kb); AP2A2 (99 kb)	1.717	-0.332478	-0.213588	0.626709	0.14	0.14	0.05	5	5		NA	ANO9 | C11orf35 | CD151 | DEAF1 | EFCAB4A | IFITM2 | IFITM3 | MUC2 | PDDC1 | RIC8A | TMEM80		ANO9 AP2A2 C11orf35 CD151 CHID1 DEAF1 EFCAB4A IFITM2 IFITM3 MUC2 MUC5AC MUC5B MUC6 PDDC1 RIC8A RNU6-1025P TMEM80 TOLLIP TOLLIP-AS1 TSPAN4	IFITM2, IFITM3, MUC2, MUC5AC, MUC6, PDDC1, RP13-870H17.3	101927503, 10410, 10581, 347862, 4583, 4586, 4588	IL-17 signaling pathway:MUC5AC	Defective GALNT3 causes familial hyperphosphatemic tumoral calcinosis (HFTC):MUC5AC,MUC6 | Defective GALNT12 causes colorectal cancer 1 (CRCS1):MUC5AC,MUC6 | Defective C1GALT1C1 causes Tn polyagglutination syndrome (TNPS):MUC5AC,MUC6 | Termination of O-glycan biosynthesis:MUC5AC,MUC6 | Dectin-2 family:MUC5AC,MUC6 | O-linked glycosylation of mucins:MUC5AC,MUC6 | Diseases associated with O-glycosyl…	laryngitis:MUC2,MUC5AC,MUC6 | laryngeal disease:MUC2,MUC5AC,MUC6 | glandular cystitis:MUC2,MUC5AC | otitis media:MUC2,MUC5AC | middle ear disease:MUC2,MUC5AC | mucinous adenocarcinoma:MUC2,MUC5AC | chronic cystitis:MUC2,MUC5AC | endometrial adenocarcinoma:MUC2,MUC5AC | cystitis:MUC2,MUC5AC | auditory system disease:MUC2,MUC5AC | breast lobular carcinoma:MUC2,MUC5AC | invasive lobular carcinoma:MU…	innate immune response-activating signal transduction:MUC2,MUC5AC,MUC6 | O-glycan processing:MUC2,MUC5AC,MUC6 | activation of innate immune response:MUC2,MUC5AC,MUC6 | positive regulation of innate immune response:MUC2,MUC5AC,MUC6 | regulation of innate immune response:MUC2,MUC5AC,MUC6 | protein O-linked glycosylation:MUC2,MUC5AC,MUC6 | stimulatory C-type lectin receptor signaling pathway:MUC2,MU…	4	5.95658	0.113742	0.496355	0.039	0.747	9.5992	0.00393504	TRUE	2.08184e-09	5.4424	C	A	0.0415883	0.0415883	10096	0.884426	-0.106809	0.0169123	9.5992	5.4424	0.496355
rs55810310:T:C	1122413	Chr11	0.0051849	0.95103	rs72842465	0.976781	MUC2 (18 kb); MUC5AC (29 kb); MUC6 (86 kb); AP2A2 (110 kb)	0.111	-1.08907	-0.0618214	0.0886145	0.27	0.26	0.26	4	4	Chromatin_Structure|DNase-seq|Chorion|, Chromatin_Structure|DNase-seq|8988t|, Chromatin_Structure|DNase-seq|Lncap|, Chromatin_Structure|DNase-seq|H7es|, Chromatin_Structure|DNase-seq|Ips|, Chromatin_Structure|DNase-seq|Medullo|, Chromatin_Structure|DNase-seq|Medullod341|, Chromatin_Structure|DNase-seq|Gm12892|, Chromatin_Structure|DNase-seq|Monocd14|, Chromatin_Structure|DNase-seq|Imr90|, Chromat…	NA	ANO9 | C11orf35 | CD151 | DEAF1 | EFCAB4A | IFITM2 | IFITM3 | MUC2 | PDDC1 | RIC8A | TMEM80		ANO9 AP2A2 C11orf35 CD151 CHID1 DEAF1 EFCAB4A IFITM2 IFITM3 MUC2 MUC5AC MUC5B MUC6 PDDC1 RIC8A RNU6-1025P TMEM80 TOLLIP TOLLIP-AS1	IFITM2, IFITM3, MUC2, MUC5AC, MUC6, PDDC1, RP13-870H17.3	101927503, 10410, 10581, 347862, 4583, 4586, 4588	IL-17 signaling pathway:MUC5AC	Defective GALNT3 causes familial hyperphosphatemic tumoral calcinosis (HFTC):MUC5AC,MUC6 | Defective GALNT12 causes colorectal cancer 1 (CRCS1):MUC5AC,MUC6 | Defective C1GALT1C1 causes Tn polyagglutination syndrome (TNPS):MUC5AC,MUC6 | Termination of O-glycan biosynthesis:MUC5AC,MUC6 | Dectin-2 family:MUC5AC,MUC6 | O-linked glycosylation of mucins:MUC5AC,MUC6 | Diseases associated with O-glycosyl…	laryngitis:MUC2,MUC5AC,MUC6 | laryngeal disease:MUC2,MUC5AC,MUC6 | glandular cystitis:MUC2,MUC5AC | otitis media:MUC2,MUC5AC | middle ear disease:MUC2,MUC5AC | mucinous adenocarcinoma:MUC2,MUC5AC | chronic cystitis:MUC2,MUC5AC | endometrial adenocarcinoma:MUC2,MUC5AC | cystitis:MUC2,MUC5AC | auditory system disease:MUC2,MUC5AC | breast lobular carcinoma:MUC2,MUC5AC | invasive lobular carcinoma:MU…	innate immune response-activating signal transduction:MUC2,MUC5AC,MUC6 | O-glycan processing:MUC2,MUC5AC,MUC6 | activation of innate immune response:MUC2,MUC5AC,MUC6 | positive regulation of innate immune response:MUC2,MUC5AC,MUC6 | regulation of innate immune response:MUC2,MUC5AC,MUC6 | protein O-linked glycosylation:MUC2,MUC5AC,MUC6 | stimulatory C-type lectin receptor signaling pathway:MUC2,MU…	4	5.91731	0.115703	0.493013	0.0392214	0.746	9.53579	0.00390727	TRUE	2.29821e-09	5.40921	C	T	0.0426289	0.0426289	10096	0.882139	-0.105566	0.016775	9.53579	5.40921	0.493013
rs72842466:C:T	1111826	Chr11	0.00478335	0.955813	rs72842465	0.976781	MUC2 (7.4 kb); MUC5AC (40 kb); MUC6 (75 kb); AP2A2 (100 kb)	0.835	-0.124686	-0.186676	0.635541	0.26	0.09	0.06	5	5		NA	ANO9 | C11orf35 | CD151 | DEAF1 | EFCAB4A | IFITM2 | IFITM3 | MUC2 | PDDC1 | RIC8A | TMEM80		ANO9 AP2A2 C11orf35 CD151 CHID1 DEAF1 EFCAB4A IFITM2 IFITM3 MUC2 MUC5AC MUC5B MUC6 PDDC1 RIC8A RNU6-1025P TMEM80 TOLLIP TOLLIP-AS1 TSPAN4	IFITM2, IFITM3, MUC2, MUC5AC, MUC6, PDDC1, RP13-870H17.3	101927503, 10410, 10581, 347862, 4583, 4586, 4588	IL-17 signaling pathway:MUC5AC	Defective GALNT3 causes familial hyperphosphatemic tumoral calcinosis (HFTC):MUC5AC,MUC6 | Defective GALNT12 causes colorectal cancer 1 (CRCS1):MUC5AC,MUC6 | Defective C1GALT1C1 causes Tn polyagglutination syndrome (TNPS):MUC5AC,MUC6 | Termination of O-glycan biosynthesis:MUC5AC,MUC6 | Dectin-2 family:MUC5AC,MUC6 | O-linked glycosylation of mucins:MUC5AC,MUC6 | Diseases associated with O-glycosyl…	laryngitis:MUC2,MUC5AC,MUC6 | laryngeal disease:MUC2,MUC5AC,MUC6 | glandular cystitis:MUC2,MUC5AC | otitis media:MUC2,MUC5AC | middle ear disease:MUC2,MUC5AC | mucinous adenocarcinoma:MUC2,MUC5AC | chronic cystitis:MUC2,MUC5AC | endometrial adenocarcinoma:MUC2,MUC5AC | cystitis:MUC2,MUC5AC | auditory system disease:MUC2,MUC5AC | breast lobular carcinoma:MUC2,MUC5AC | invasive lobular carcinoma:MU…	innate immune response-activating signal transduction:MUC2,MUC5AC,MUC6 | O-glycan processing:MUC2,MUC5AC,MUC6 | activation of innate immune response:MUC2,MUC5AC,MUC6 | positive regulation of innate immune response:MUC2,MUC5AC,MUC6 | regulation of innate immune response:MUC2,MUC5AC,MUC6 | protein O-linked glycosylation:MUC2,MUC5AC,MUC6 | stimulatory C-type lectin receptor signaling pathway:MUC2,MU…	4	5.72405	0.125836	0.475895	0.039	0.752	9.51737	0.00389913	TRUE	2.29821e-09	5.56705	T	C	0.04165	0.04165	10096	0.887727	-0.106147	0.016885	9.51737	5.56705	0.475895
rs146502607:C:T	1111689	Chr11	0.00463994	0.960453	rs72842465	0.976781	MUC2 (7.3 kb); MUC5AC (40 kb); MUC6 (75 kb); AP2A2 (99 kb)	0.604	-0.870592	-0.296973	0.566323	0.2	0.05	0.01	7	7		NA	ANO9 | C11orf35 | CD151 | DEAF1 | EFCAB4A | IFITM2 | IFITM3 | MUC2 | PDDC1 | RIC8A | TMEM80		ANO9 AP2A2 C11orf35 CD151 CHID1 DEAF1 EFCAB4A IFITM2 IFITM3 MUC2 MUC5AC MUC5B MUC6 PDDC1 RIC8A RNU6-1025P TMEM80 TOLLIP TOLLIP-AS1 TSPAN4	IFITM2, IFITM3, MUC2, MUC5AC, MUC6, PDDC1, RP13-870H17.3	101927503, 10410, 10581, 347862, 4583, 4586, 4588	IL-17 signaling pathway:MUC5AC	Defective GALNT3 causes familial hyperphosphatemic tumoral calcinosis (HFTC):MUC5AC,MUC6 | Defective GALNT12 causes colorectal cancer 1 (CRCS1):MUC5AC,MUC6 | Defective C1GALT1C1 causes Tn polyagglutination syndrome (TNPS):MUC5AC,MUC6 | Termination of O-glycan biosynthesis:MUC5AC,MUC6 | Dectin-2 family:MUC5AC,MUC6 | O-linked glycosylation of mucins:MUC5AC,MUC6 | Diseases associated with O-glycosyl…	laryngitis:MUC2,MUC5AC,MUC6 | laryngeal disease:MUC2,MUC5AC,MUC6 | glandular cystitis:MUC2,MUC5AC | otitis media:MUC2,MUC5AC | middle ear disease:MUC2,MUC5AC | mucinous adenocarcinoma:MUC2,MUC5AC | chronic cystitis:MUC2,MUC5AC | endometrial adenocarcinoma:MUC2,MUC5AC | cystitis:MUC2,MUC5AC | auditory system disease:MUC2,MUC5AC | breast lobular carcinoma:MUC2,MUC5AC | invasive lobular carcinoma:MU…	innate immune response-activating signal transduction:MUC2,MUC5AC,MUC6 | O-glycan processing:MUC2,MUC5AC,MUC6 | activation of innate immune response:MUC2,MUC5AC,MUC6 | positive regulation of innate immune response:MUC2,MUC5AC,MUC6 | regulation of innate immune response:MUC2,MUC5AC,MUC6 | protein O-linked glycosylation:MUC2,MUC5AC,MUC6 | stimulatory C-type lectin receptor signaling pathway:MUC2,MU…	4	5.72906	0.125562	0.476354	0.039	0.752	9.50657	0.00389438	TRUE	2.29821e-09	5.55606	T	C	0.0415901	0.0415901	10096	0.885944	-0.10627	0.0169149	9.50657	5.55606	0.476354
rs55913171:G:A	1159209	Chr11	0.00315606	0.974818	rs72842465	0.724014	MUC5AC (0 kb, intron/Intron/MODIFIER); MUC2 (55 kb); MUC5B (85 kb); MUC6 (120 kb)	0.188	-0.746353	-0.282177	0.617017	0.24	0.35	0.26	5	5	Chromatin_Structure|DNase-seq|Psoasmuscleoc|, Chromatin_Structure|DNase-seq|Gm20000|, Chromatin_Structure|DNase-seq|Gm13977|, Chromatin_Structure|DNase-seq|Monocd14|, Chromatin_Structure|DNase-seq|K562|, Chromatin_Structure|DNase-seq|Gm13976|, Chromatin_Structure|DNase-seq|Imr90|, Chromatin_Structure|DNase-seq|Lncap|Andro, Chromatin_Structure|DNase-seq|Panislets|, Chromatin_Structure|DNase-seq|Hm…	NA	C11orf35 | CD151 | EFCAB4A | IFITM2 | IFITM3 | MUC2 | PDDC1 | RIC8A		AP2A2 C11orf35 CD151 CHID1 EFCAB4A IFITM2 IFITM3 MUC2 MUC5AC MUC5B MUC6 PDDC1 RIC8A RNU6-1025P TOLLIP TOLLIP-AS1	IFITM2, IFITM3, MUC2, MUC5AC, MUC5B, PDDC1, RP13-870H17.3	101927503, 10410, 10581, 347862, 4583, 4586, 727897	IL-17 signaling pathway:MUC5AC,MUC5B	Defective GALNT3 causes familial hyperphosphatemic tumoral calcinosis (HFTC):MUC5AC,MUC5B | Defective GALNT12 causes colorectal cancer 1 (CRCS1):MUC5AC,MUC5B | Defective C1GALT1C1 causes Tn polyagglutination syndrome (TNPS):MUC5AC,MUC5B | Termination of O-glycan biosynthesis:MUC5AC,MUC5B | Dectin-2 family:MUC5AC,MUC5B | O-linked glycosylation of mucins:MUC5AC,MUC5B | Diseases associated with O-gl…	laryngitis:MUC2,MUC5AC | laryngeal disease:MUC2,MUC5AC | glandular cystitis:MUC2,MUC5AC | otitis media:MUC2,MUC5AC,MUC5B | middle ear disease:MUC2,MUC5AC,MUC5B | mucinous adenocarcinoma:MUC2,MUC5AC | chronic cystitis:MUC2,MUC5AC | endometrial adenocarcinoma:MUC2,MUC5AC | cystitis:MUC2,MUC5AC | auditory system disease:MUC2,MUC5AC,MUC5B | breast lobular carcinoma:MUC2,MUC5AC | invasive lobular carc…	innate immune response-activating signal transduction:MUC2,MUC5AC,MUC5B | O-glycan processing:MUC2,MUC5AC,MUC5B | activation of innate immune response:MUC2,MUC5AC,MUC5B | positive regulation of innate immune response:MUC2,MUC5AC,MUC5B | regulation of innate immune response:MUC2,MUC5AC,MUC5B | protein O-linked glycosylation:MUC2,MUC5AC,MUC5B | stimulatory C-type lectin receptor signaling pathway:M…	4	5.30161	0.150998	0.434135	0.0368972	0.661	9.4868	0.00388709	TRUE	2.34195e-09	5.94862	A	G	0.0408761	0.0408761	10096	0.826923	-0.110931	0.0176734	9.4868	5.94862	0.434135
rs56026134:A:G	1159470	Chr11	0.00229625	0.984876	rs72842465	0.724014	MUC5AC (0 kb, intron/Intron/MODIFIER); MUC2 (55 kb); MUC5B (85 kb); MUC6 (120 kb)	1.422	-0.309099	0.10729	0.39267	0.2	0.37	0.23	5	5	Chromatin_Structure|DNase-seq|Psoasmuscleoc|, Chromatin_Structure|DNase-seq|Gm20000|, Chromatin_Structure|DNase-seq|Gm13977|, Chromatin_Structure|DNase-seq|Monocd14|, Chromatin_Structure|DNase-seq|K562|, Chromatin_Structure|DNase-seq|Lncap|Andro, Chromatin_Structure|DNase-seq|Panislets|, Chromatin_Structure|DNase-seq|Hepatocytes|, Chromatin_Structure|DNase-seq|Gm10266|, Chromatin_Structure|DNase-…	NA	C11orf35 | CD151 | EFCAB4A | IFITM2 | IFITM3 | MUC2 | PDDC1 | RIC8A		AP2A2 C11orf35 CD151 CHID1 EFCAB4A IFITM2 IFITM3 MUC2 MUC5AC MUC5B MUC6 PDDC1 RIC8A RNU6-1025P TOLLIP TOLLIP-AS1	IFITM2, IFITM3, MUC2, MUC5AC, MUC5B, PDDC1, RP13-870H17.3	101927503, 10410, 10581, 347862, 4583, 4586, 727897	IL-17 signaling pathway:MUC5AC,MUC5B	Defective GALNT3 causes familial hyperphosphatemic tumoral calcinosis (HFTC):MUC5AC,MUC5B | Defective GALNT12 causes colorectal cancer 1 (CRCS1):MUC5AC,MUC5B | Defective C1GALT1C1 causes Tn polyagglutination syndrome (TNPS):MUC5AC,MUC5B | Termination of O-glycan biosynthesis:MUC5AC,MUC5B | Dectin-2 family:MUC5AC,MUC5B | O-linked glycosylation of mucins:MUC5AC,MUC5B | Diseases associated with O-gl…	laryngitis:MUC2,MUC5AC | laryngeal disease:MUC2,MUC5AC | glandular cystitis:MUC2,MUC5AC | otitis media:MUC2,MUC5AC,MUC5B | middle ear disease:MUC2,MUC5AC,MUC5B | mucinous adenocarcinoma:MUC2,MUC5AC | chronic cystitis:MUC2,MUC5AC | endometrial adenocarcinoma:MUC2,MUC5AC | cystitis:MUC2,MUC5AC | auditory system disease:MUC2,MUC5AC,MUC5B | breast lobular carcinoma:MUC2,MUC5AC | invasive lobular carc…	innate immune response-activating signal transduction:MUC2,MUC5AC,MUC5B | O-glycan processing:MUC2,MUC5AC,MUC5B | activation of innate immune response:MUC2,MUC5AC,MUC5B | positive regulation of innate immune response:MUC2,MUC5AC,MUC5B | regulation of innate immune response:MUC2,MUC5AC,MUC5B | protein O-linked glycosylation:MUC2,MUC5AC,MUC5B | stimulatory C-type lectin receptor signaling pathway:M…	4	5.50332	0.13844	0.454875	0.037	0.661	9.27721	0.00379424	TRUE	3.27717e-09	5.66747	G	A	0.0408949	0.0408949	10096	0.824453	-0.109761	0.0177005	9.27721	5.66747	0.454875
rs2856117:G:T	1071067	Chr11	0.00714354	0.922438	rs41392245	0.528933	MUC2 (3.8 kb, near_gene/Upstream gene/MODIFIER); MUC6 (34 kb); AP2A2 (59 kb); MUC5AC (81 kb)	0.816	-0.214309	0.0720592	0.488575	0.25	0.36	0.28	5	5	Chromatin_Structure|DNase-seq|Chorion|, Chromatin_Structure|DNase-seq|Gm19239|, Chromatin_Structure|DNase-seq|Gm13976|, Chromatin_Structure|DNase-seq|Gm12891|, Chromatin_Structure|DNase-seq|Gm12892|, Chromatin_Structure|DNase-seq|8988t|	NA	CD151 | DEAF1 | EFCAB4A | HRAS | LOC100133161 | LRRC56 | LSP1 | MOB2 | PSMD13 | RIC8A | RP11-326C3.2 | TMEM80 | TNNI2		AP2A2 CD151 CHID1 DEAF1 EFCAB4A HRAS LOC100133161 LRRC56 LSP1 MOB2 MUC2 MUC5AC MUC5B MUC6 PNPLA2 POLR2L PSMD13 RIC8A RNU6-1025P RP11-326C3.2 TMEM80 TNNI2 TOLLIP TSPAN4	AP2A2, MUC2, MUC6, RP13-870H17.3, TMEM80	101927462, 101927503, 283232, 4583, 4588		Defective GALNT3 causes familial hyperphosphatemic tumoral calcinosis (HFTC):MUC6 | Defective GALNT12 causes colorectal cancer 1 (CRCS1):MUC6 | Defective C1GALT1C1 causes Tn polyagglutination syndrome (TNPS):MUC6 | Termination of O-glycan biosynthesis:MUC6 | Dectin-2 family:MUC6 | O-linked glycosylation of mucins:MUC6 | Diseases associated with O-glycosylation of proteins:MUC6 | O-linked glycosyl…	laryngitis:MUC2,MUC6 | laryngeal disease:MUC2,MUC6 | glandular cystitis:MUC2 | otitis media:MUC2 | middle ear disease:MUC2 | mucinous adenocarcinoma:MUC2 | chronic cystitis:MUC2 | endometrial adenocarcinoma:MUC2 | cystitis:MUC2 | auditory system disease:MUC2 | breast lobular carcinoma:MUC2 | invasive lobular carcinoma:MUC2 | bladder disease:MUC2 | colon cancer:MUC2 | colorectal cancer:MUC2 | larg…	innate immune response-activating signal transduction:MUC2,MUC6 | O-glycan processing:MUC2,MUC6 | activation of innate immune response:MUC2,MUC6 | positive regulation of innate immune response:MUC2,MUC6 | regulation of innate immune response:MUC2,MUC6 | protein O-linked glycosylation:MUC2,MUC6 | stimulatory C-type lectin receptor signaling pathway:MUC2,MUC6 | innate immune response activating cel…	4	1.78324	0.61859	0	0.114	0.637	8.06617	0.00327594	TRUE	3.90694e-08	8.10728	T	G	0.126436	0.126436	10096	0.850554	-0.0598175	0.0103842	8.06617	8.10728	0
rs2071172:G:A	1073227	Chr11	0.00637308	0.928811	rs41392245	0.565402	MUC2 (1.6 kb, near_gene/Upstream gene/MODIFIER); MUC6 (37 kb); AP2A2 (61 kb); MUC5AC (78 kb)	1.621	0.0775475	2.57173	0.441505	0.34	0.62	0.76	4	4	Chromatin_Structure|DNase-seq|Gm12891|, Chromatin_Structure|DNase-seq|Gm12892|, Chromatin_Structure|DNase-seq|Chorion|, Chromatin_Structure|DNase-seq|H7es|, Chromatin_Structure|DNase-seq|Imr90|, Chromatin_Structure|DNase-seq|Monocd14|, Chromatin_Structure|DNase-seq|Helas3|, Chromatin_Structure|DNase-seq|Osteobl|, Chromatin_Structure|DNase-seq|8988t|, Chromatin_Structure|DNase-seq|Fibrobl|, Chroma…	NA	CD151 | DEAF1 | EFCAB4A | HRAS | LOC100133161 | LRRC56 | LSP1 | MOB2 | PSMD13 | RIC8A | RP11-326C3.2 | TMEM80 | TNNI2		AP2A2 CD151 CHID1 DEAF1 EFCAB4A HRAS LOC100133161 LRRC56 LSP1 MOB2 MUC2 MUC5AC MUC5B MUC6 PNPLA2 POLR2L PSMD13 RIC8A RNU6-1025P RP11-326C3.2 TMEM80 TNNI2 TOLLIP TSPAN4	AP2A2, MUC2, MUC6, RP13-870H17.3, TMEM80	101927462, 101927503, 283232, 4583, 4588		Defective GALNT3 causes familial hyperphosphatemic tumoral calcinosis (HFTC):MUC6 | Defective GALNT12 causes colorectal cancer 1 (CRCS1):MUC6 | Defective C1GALT1C1 causes Tn polyagglutination syndrome (TNPS):MUC6 | Termination of O-glycan biosynthesis:MUC6 | Dectin-2 family:MUC6 | O-linked glycosylation of mucins:MUC6 | Diseases associated with O-glycosylation of proteins:MUC6 | O-linked glycosyl…	laryngitis:MUC2,MUC6 | laryngeal disease:MUC2,MUC6 | glandular cystitis:MUC2 | otitis media:MUC2 | middle ear disease:MUC2 | mucinous adenocarcinoma:MUC2 | chronic cystitis:MUC2 | endometrial adenocarcinoma:MUC2 | cystitis:MUC2 | auditory system disease:MUC2 | breast lobular carcinoma:MUC2 | invasive lobular carcinoma:MUC2 | bladder disease:MUC2 | colon cancer:MUC2 | colorectal cancer:MUC2 | larg…	innate immune response-activating signal transduction:MUC2,MUC6 | O-glycan processing:MUC2,MUC6 | activation of innate immune response:MUC2,MUC6 | positive regulation of innate immune response:MUC2,MUC6 | regulation of innate immune response:MUC2,MUC6 | protein O-linked glycosylation:MUC2,MUC6 | stimulatory C-type lectin receptor signaling pathway:MUC2,MUC6 | innate immune response activating cel…	4	2.10277	0.551353	0	0.118	0.626	8.02176	0.00325683	TRUE	4.25671e-08	8.06401	A	G	0.124662	0.124662	10096	0.855837	-0.0601832	0.0104784	8.02176	8.06401	0
rs2071173:G:A	1073378	Chr11	0.00622448	0.935036	rs41392245	0.565402	MUC2 (1.5 kb, near_gene/Upstream gene/MODIFIER); MUC6 (37 kb); AP2A2 (61 kb); MUC5AC (78 kb)	1.769	0.0625369	2.81299	0.548526	0.43	0.62	0.79	2a	2	Motifs|Footprinting|AP-2|AosmcSerumfree, Motifs|Footprinting|AP-2|Helas3, Motifs|Footprinting|AP-2|Hepg2, Motifs|PWM|AP-2|, Motifs|PWM|TCFAP2A|, Motifs|PWM|TFAP2A|, Motifs|PWM|TFAP2B|, Chromatin_Structure|DNase-seq|Gm12891|, Chromatin_Structure|DNase-seq|Gm12892|, Chromatin_Structure|DNase-seq|Chorion|, Chromatin_Structure|DNase-seq|H7es|, Chromatin_Structure|DNase-seq|Imr90|, Chromatin_Structure…	NA	CD151 | DEAF1 | EFCAB4A | HRAS | LOC100133161 | LRRC56 | LSP1 | MOB2 | PSMD13 | RIC8A | RP11-326C3.2 | TMEM80 | TNNI2		AP2A2 CD151 CHID1 DEAF1 EFCAB4A HRAS LOC100133161 LRRC56 LSP1 MOB2 MUC2 MUC5AC MUC5B MUC6 PNPLA2 POLR2L PSMD13 RIC8A RNU6-1025P RP11-326C3.2 TMEM80 TNNI2 TOLLIP TSPAN4	AP2A2, MUC2, MUC6, RP13-870H17.3, TMEM80	101927462, 101927503, 283232, 4583, 4588		Defective GALNT3 causes familial hyperphosphatemic tumoral calcinosis (HFTC):MUC6 | Defective GALNT12 causes colorectal cancer 1 (CRCS1):MUC6 | Defective C1GALT1C1 causes Tn polyagglutination syndrome (TNPS):MUC6 | Termination of O-glycan biosynthesis:MUC6 | Dectin-2 family:MUC6 | O-linked glycosylation of mucins:MUC6 | Diseases associated with O-glycosylation of proteins:MUC6 | O-linked glycosyl…	laryngitis:MUC2,MUC6 | laryngeal disease:MUC2,MUC6 | glandular cystitis:MUC2 | otitis media:MUC2 | middle ear disease:MUC2 | mucinous adenocarcinoma:MUC2 | chronic cystitis:MUC2 | endometrial adenocarcinoma:MUC2 | cystitis:MUC2 | auditory system disease:MUC2 | breast lobular carcinoma:MUC2 | invasive lobular carcinoma:MUC2 | bladder disease:MUC2 | colon cancer:MUC2 | colorectal cancer:MUC2 | larg…	innate immune response-activating signal transduction:MUC2,MUC6 | O-glycan processing:MUC2,MUC6 | activation of innate immune response:MUC2,MUC6 | positive regulation of innate immune response:MUC2,MUC6 | regulation of innate immune response:MUC2,MUC6 | protein O-linked glycosylation:MUC2,MUC6 | stimulatory C-type lectin receptor signaling pathway:MUC2,MUC6 | innate immune response activating cel…	4	1.99744	0.572938	0	0.118	0.626	8.00885	0.00325116	TRUE	4.31442e-08	8.05105	A	G	0.124668	0.124668	10096	0.856318	-0.0601215	0.0104768	8.00885	8.05105	0
rs41486547:G:T	1077147	Chr11	0.00547675	0.940512	rs41392245	0.570096	MUC2 (0 kb, intron/Intron/MODIFIER); MUC6 (40 kb); AP2A2 (65 kb); MUC5AC (74 kb)	1.023	0.0991281	0.756056	0.357644	0.15	0.23	0.23	5	5	Chromatin_Structure|DNase-seq|Chorion|, Chromatin_Structure|DNase-seq|H7es|, Chromatin_Structure|DNase-seq|Osteobl|, Chromatin_Structure|DNase-seq|H1hesc|, Chromatin_Structure|DNase-seq|Gm12892|, Chromatin_Structure|DNase-seq|Hmec|, Chromatin_Structure|DNase-seq|Gm12891|, Chromatin_Structure|DNase-seq|Monocd14|, Chromatin_Structure|DNase-seq|8988t|, Chromatin_Structure|DNase-seq|Lncap|, Chromatin…	NA	CD151 | DEAF1 | EFCAB4A | HRAS | LOC100133161 | LRRC56 | LSP1 | MOB2 | PSMD13 | RIC8A | RP11-326C3.2 | TMEM80 | TNNI2		AP2A2 CD151 CHID1 DEAF1 EFCAB4A HRAS LOC100133161 LRRC56 LSP1 MOB2 MUC2 MUC5AC MUC5B MUC6 POLR2L PSMD13 RIC8A RNU6-1025P RP11-326C3.2 TMEM80 TNNI2 TOLLIP TSPAN4	AP2A2, MUC2, MUC6, RP13-870H17.3, TMEM80	101927462, 101927503, 283232, 4583, 4588		Defective GALNT3 causes familial hyperphosphatemic tumoral calcinosis (HFTC):MUC6 | Defective GALNT12 causes colorectal cancer 1 (CRCS1):MUC6 | Defective C1GALT1C1 causes Tn polyagglutination syndrome (TNPS):MUC6 | Termination of O-glycan biosynthesis:MUC6 | Dectin-2 family:MUC6 | O-linked glycosylation of mucins:MUC6 | Diseases associated with O-glycosylation of proteins:MUC6 | O-linked glycosyl…	laryngitis:MUC2,MUC6 | laryngeal disease:MUC2,MUC6 | glandular cystitis:MUC2 | otitis media:MUC2 | middle ear disease:MUC2 | mucinous adenocarcinoma:MUC2 | chronic cystitis:MUC2 | endometrial adenocarcinoma:MUC2 | cystitis:MUC2 | auditory system disease:MUC2 | breast lobular carcinoma:MUC2 | invasive lobular carcinoma:MUC2 | bladder disease:MUC2 | colon cancer:MUC2 | colorectal cancer:MUC2 | larg…	innate immune response-activating signal transduction:MUC2,MUC6 | O-glycan processing:MUC2,MUC6 | activation of innate immune response:MUC2,MUC6 | positive regulation of innate immune response:MUC2,MUC6 | regulation of innate immune response:MUC2,MUC6 | protein O-linked glycosylation:MUC2,MUC6 | stimulatory C-type lectin receptor signaling pathway:MUC2,MUC6 | innate immune response activating cel…	4	1.69107	0.63892	0	0.12	0.624	7.94178	0.00322104	TRUE	4.95499e-08	7.98282	T	G	0.12385	0.12385	10096	0.860727	-0.059834	0.0104755	7.94178	7.98282	0
[truncated: 3 more columns]

## Sheet: chr12
litsnp	position of SNP	CredSet	PostProb	SumProb	tagSNP	r2 SNP-tagSNP	nearest genes (functional relevance)	CADD	Eigen	EigenPC	DANN	GWAVA Region	GWAVA TSS	GWAVA Unmatched	regulome score	regulome score numeric	regulome details	corelating GWAS	cis-eQTL genes	trans-eQTL genes	genes for coremine-search	hgnc pathwaygenes	entrez pathwaygenes	KEGG pathway	Reactome pathway	DOSE pathway	GO pathway	numberStudies	cochQ	cochQpval	I2	minMAF	minInfoScore	top log-p prim. statistic	explained variance SNP	top log-p Bonf. Ok	top q-value	top log-p sec. statistic	counted allele	other allele	topmaf	topeaf	topn	topinfo	beta_prim_PNT	se_prim_PNT	logp_prim_PNT	logp_second_PNT	I2_PNT
rs2723889:T:C	104000470	Chr12	0.54864	0.54864	rs2723889:104000470:T:C	1	STAB2 (0 kb, intron/Intron/MODIFIER); C12orf42 (110 kb); NT5DC3 (160 kb)	1.308	-0.800307	-0.283673	0.340623	0.32	0.03	0.01	6	6	Motifs|PWM|Sox7|, Motifs|PWM|(SATB1)2|, Motifs|PWM|Tcf7|	1 Factor VIII levels // 1 vWF levels // 0.431 Schizoaffective disorder-bipolar type	STAB2 | TXNRD1		C12orf42 NT5DC3 STAB2 TXNRD1	C12orf42, NT5DC3, RP11-626I20.3, STAB2	101929084, 374470, 51559, 55576		Binding and Uptake of Ligands by Scavenger Receptors:STAB2		defense response to other organism:STAB2 | carbohydrate derivative catabolic process:STAB2 | receptor-mediated endocytosis:STAB2 | organic acid catabolic process:STAB2 | carboxylic acid catabolic process:STAB2	4	2.50371	0.474622	0	0.303312	0.95842	7.34813	0.00296004	TRUE	1.91363e-07	7.38315	C	T	0.31739	0.68261	10096	0.986115	0.0373337	0.00681921	7.34813	7.38315	0
rs17494169:A:T	103975223	Chr12	0.0371366	0.585776	rs2723889:104000470:T:C	0.543584	STAB2 (5.8 kb); C12orf42 (85 kb); NT5DC3 (190 kb)	2.208	-0.0492024	-0.174613	0.77236	0.28	0.32	0.13	7	7		0.544 Factor VIII levels // 0.544 vWF levels	NFYB | STAB2 | TXNRD1		C12orf42 NFYB NT5DC3 STAB2 TXNRD1	C12orf42, NT5DC3, RP11-626I20.3, STAB2	101929084, 374470, 51559, 55576		Binding and Uptake of Ligands by Scavenger Receptors:STAB2		defense response to other organism:STAB2 | carbohydrate derivative catabolic process:STAB2 | receptor-mediated endocytosis:STAB2 | organic acid catabolic process:STAB2 | carboxylic acid catabolic process:STAB2	4	1.66725	0.644239	0	0.243752	0.94	6.03176	0.00238206	TRUE	3.90377e-06	6.06027	T	A	0.252042	0.252042	10096	0.984667	-0.0358766	0.00730706	6.03176	6.06027	0
rs79452100:G:A	103970976	Chr12	0.0283085	0.614085	rs2723889:104000470:T:C	0.56791	STAB2 (10 kb); C12orf42 (81 kb); NT5DC3 (190 kb)	0.764	-0.215364	-0.208759	0.289417	0.28	0.34	0.09	6	6	Motifs|PWM|GR|	0.568 Factor VIII levels // 0.568 vWF levels	NFYB | STAB2 | TXNRD1	RNF113B	C12orf42 NFYB NT5DC3 RNF113B STAB2 TXNRD1	C12orf42, NT5DC3, RP11-626I20.3, STAB2	101929084, 374470, 51559, 55576		Binding and Uptake of Ligands by Scavenger Receptors:STAB2		defense response to other organism:STAB2 | carbohydrate derivative catabolic process:STAB2 | receptor-mediated endocytosis:STAB2 | organic acid catabolic process:STAB2 | carboxylic acid catabolic process:STAB2	4	1.36981	0.712627	0	0.225207	0.9461	5.91906	0.00233118	TRUE	4.91014e-06	5.9433	A	G	0.235671	0.235671	10096	0.983324	-0.0363504	0.00748411	5.91906	5.9433	0
rs17578793:C:T	103977542	Chr12	0.0277534	0.641838	rs2723889:104000470:T:C	0.56791	STAB2 (3.5 kb, near_gene/Upstream gene/MODIFIER); C12orf42 (88 kb); NT5DC3 (190 kb)	1.914	-0.16512	-0.197689	0.681709	0.33	0.41	0.21	7	7	Chromatin_Structure|FAIRE|A549|	0.568 Factor VIII levels // 0.568 vWF levels	NFYB | STAB2 | TXNRD1	RNF113B	C12orf42 NFYB NT5DC3 RNF113B STAB2 TXNRD1	C12orf42, NT5DC3, RP11-626I20.3, STAB2	101929084, 374470, 51559, 55576		Binding and Uptake of Ligands by Scavenger Receptors:STAB2		defense response to other organism:STAB2 | carbohydrate derivative catabolic process:STAB2 | receptor-mediated endocytosis:STAB2 | organic acid catabolic process:STAB2 | carboxylic acid catabolic process:STAB2	4	1.46358	0.690702	0	0.225859	0.95441	5.90632	0.00232588	TRUE	4.91014e-06	5.93109	T	C	0.235835	0.235835	10096	0.987848	-0.0362589	0.00747378	5.90632	5.93109	0
rs77190027:G:A	103980083	Chr12	0.0277324	0.669571	rs2723889:104000470:T:C	0.56791	STAB2 (0.97 kb, near_gene/Upstream gene/MODIFIER); C12orf42 (90 kb); NT5DC3 (180 kb)	0.326	-0.6067	-0.0726241	0.441435	0.43	0.38	0.58	2b	2	Motifs|Footprinting|HNF1B|Gm12878, Motifs|Footprinting|HNF1B|Hpde6e6e7, Motifs|Footprinting|HNF1B|Mcf7, Motifs|Footprinting|HNF1B|Mcf7Hypoxlac, Motifs|PWM|HNF1B|, Motifs|PWM|Dbx1|, Motifs|PWM|Hoxd8|, Motifs|PWM|BARX1|, Motifs|PWM|CUX1|, Motifs|PWM|FOXC1|, Motifs|PWM|FOXC1|, Motifs|PWM|FOXC2|, Motifs|PWM|FOXD2|, Motifs|PWM|ONECUT1|, Motifs|PWM|ONECUT1|, Motifs|PWM|ONECUT2|, Motifs|PWM|ONECUT3|, Mo…	0.568 Factor VIII levels // 0.568 vWF levels	NFYB | STAB2 | TXNRD1	RNF113B	C12orf42 NFYB NT5DC3 RNF113B STAB2 TXNRD1	C12orf42, NT5DC3, RP11-626I20.3, STAB2	101929084, 374470, 51559, 55576		Binding and Uptake of Ligands by Scavenger Receptors:STAB2		defense response to other organism:STAB2 | carbohydrate derivative catabolic process:STAB2 | receptor-mediated endocytosis:STAB2 | organic acid catabolic process:STAB2 | carboxylic acid catabolic process:STAB2	4	1.45717	0.69219	0	0.225721	0.95746	5.90569	0.0023256	TRUE	4.91014e-06	5.93043	A	G	0.235677	0.235677	10096	0.98805	-0.0362486	0.00747212	5.90569	5.93043	0
rs17494141:A:G	103974632	Chr12	0.0274975	0.697068	rs2723889:104000470:T:C	0.56791	STAB2 (6.4 kb); C12orf42 (85 kb); NT5DC3 (190 kb)	3.08	0.0979742	-0.150743	0.65551	0.31	0.32	0.17	6	6	Motifs|PWM|Foxj3|, Motifs|PWM|Sox13|, Motifs|PWM|Sox15|, Motifs|PWM|SRY|, Motifs|PWM|Sox17|, Motifs|PWM|Sox8|	0.568 Factor VIII levels // 0.568 vWF levels	NFYB | STAB2 | TXNRD1	RNF113B	C12orf42 NFYB NT5DC3 RNF113B STAB2 TXNRD1	C12orf42, NT5DC3, RP11-626I20.3, STAB2	101929084, 374470, 51559, 55576		Binding and Uptake of Ligands by Scavenger Receptors:STAB2		defense response to other organism:STAB2 | carbohydrate derivative catabolic process:STAB2 | receptor-mediated endocytosis:STAB2 | organic acid catabolic process:STAB2 | carboxylic acid catabolic process:STAB2	4	1.44443	0.695154	0	0.225701	0.95073	5.90211	0.002324	TRUE	4.91014e-06	5.92679	G	A	0.235519	0.235519	10096	0.986686	-0.0362637	0.0074778	5.90211	5.92679	0
rs77103813:G:A	103973646	Chr12	0.02737	0.724438	rs2723889:104000470:T:C	0.56791	STAB2 (7.4 kb); C12orf42 (84 kb); NT5DC3 (190 kb)	8.872	0.181787	-0.0992719	0.682442	0.32	0.38	0.19	6	6	Motifs|PWM|Oct-1|, Motifs|PWM|Foxa2|, Motifs|PWM|FOXB1|, Motifs|PWM|FOXC1|, Motifs|PWM|POU2F3|, Motifs|PWM|POU3F4|, Motifs|PWM|POU5F1P1|	0.568 Factor VIII levels // 0.568 vWF levels	NFYB | STAB2 | TXNRD1	RNF113B	C12orf42 NFYB NT5DC3 RNF113B STAB2 TXNRD1	C12orf42, NT5DC3, RP11-626I20.3, STAB2	101929084, 374470, 51559, 55576		Binding and Uptake of Ligands by Scavenger Receptors:STAB2		defense response to other organism:STAB2 | carbohydrate derivative catabolic process:STAB2 | receptor-mediated endocytosis:STAB2 | organic acid catabolic process:STAB2 | carboxylic acid catabolic process:STAB2	4	1.43497	0.697358	0	0.225616	0.94913	5.89997	0.00232306	TRUE	4.91014e-06	5.92461	A	G	0.235483	0.235483	10096	0.985966	-0.0362659	0.00747978	5.89997	5.92461	0
rs703597:T:C	103988311	Chr12	0.0248729	0.749311	rs2723889:104000470:T:C	0.581217	STAB2 (0 kb, intron/Intron/MODIFIER); U8 (2.3 kb, near_gene/Downstream gene/MODIFIER); C12orf42 (99 kb); NT5DC3 (180 kb)	5.539	0.358259	-0.125103	0.433093	0.23	0.18	0.29	6	6	Motifs|PWM|Hnf4a|, Motifs|PWM|HNF4=COUP|, Motifs|PWM|HNF4A|, Motifs|PWM|HNF4A|	0.581 Factor VIII levels // 0.581 vWF levels	NFYB | STAB2 | TXNRD1	RNF113B	C12orf42 NFYB NT5DC3 RNF113B STAB2 TXNRD1 U8	C12orf42, NT5DC3, RP11-626I20.3, STAB2	101929084, 374470, 51559, 55576		Binding and Uptake of Ligands by Scavenger Receptors:STAB2		defense response to other organism:STAB2 | carbohydrate derivative catabolic process:STAB2 | receptor-mediated endocytosis:STAB2 | organic acid catabolic process:STAB2 | carboxylic acid catabolic process:STAB2	4	1.53304	0.674667	0	0.225078	0.97023	5.84506	0.00229929	TRUE	5.49349e-06	5.86989	C	T	0.235256	0.235256	10096	0.992949	-0.0359664	0.00745633	5.84506	5.86989	0
rs17500749:A:T	103978764	Chr12	0.0230128	0.772324	rs2723889:104000470:T:C	0.56791	STAB2 (2.3 kb, near_gene/Upstream gene/MODIFIER); C12orf42 (89 kb); NT5DC3 (190 kb)	0.97	-0.10068	-0.168919	0.439781	0.42	0.43	0.38	7	7		0.568 Factor VIII levels // 0.568 vWF levels	NFYB | STAB2 | TXNRD1	RNF113B	C12orf42 NFYB NT5DC3 RNF113B STAB2 TXNRD1	C12orf42, NT5DC3, RP11-626I20.3, STAB2	101929084, 374470, 51559, 55576		Binding and Uptake of Ligands by Scavenger Receptors:STAB2		defense response to other organism:STAB2 | carbohydrate derivative catabolic process:STAB2 | receptor-mediated endocytosis:STAB2 | organic acid catabolic process:STAB2 | carboxylic acid catabolic process:STAB2	4	1.64625	0.64895	0	0.225646	0.95572	5.80661	0.00228243	TRUE	5.91864e-06	5.83126	T	A	0.235644	0.235644	10096	0.987846	-0.0359203	0.00747429	5.80661	5.83126	0
rs854249:G:A	103988590	Chr12	0.0202937	0.792618	rs2723889:104000470:T:C	0.581217	STAB2 (0 kb, intron/Intron/MODIFIER); U8 (2.6 kb, near_gene/Downstream gene/MODIFIER); C12orf42 (99 kb); NT5DC3 (180 kb)	1.689	-0.136974	-0.209546	0.442846	0.2	0.14	0.09	7	7		0.581 Factor VIII levels // 0.581 vWF levels	NFYB | STAB2 | TXNRD1	RNF113B	C12orf42 NFYB NT5DC3 RNF113B STAB2 TXNRD1 U8	C12orf42, NT5DC3, RP11-626I20.3, STAB2	101929084, 374470, 51559, 55576		Binding and Uptake of Ligands by Scavenger Receptors:STAB2		defense response to other organism:STAB2 | carbohydrate derivative catabolic process:STAB2 | receptor-mediated endocytosis:STAB2 | organic acid catabolic process:STAB2 | carboxylic acid catabolic process:STAB2	4	1.54658	0.671563	0	0.225094	0.96959	5.73805	0.00225269	TRUE	6.83581e-06	5.76276	A	G	0.235358	0.235358	10096	0.896792	-0.035644	0.00746571	5.73805	5.76276	0
rs697196:T:C	103992854	Chr12	0.0178077	0.810425	rs2723889:104000470:T:C	0.601328	STAB2 (0 kb, intron/Intron/MODIFIER); C12orf42 (100 kb); NT5DC3 (170 kb)	1.967	-0.328899	-0.208392	0.785987	0.32	0.07	0.08	6	6	Motifs|PWM|GCNF|	0.601 Factor VIII levels // 0.601 vWF levels	NFYB | STAB2 | TXNRD1	RNF113B	C12orf42 NFYB NT5DC3 RNF113B STAB2 TXNRD1	C12orf42, NT5DC3, RP11-626I20.3, STAB2	101929084, 374470, 51559, 55576		Binding and Uptake of Ligands by Scavenger Receptors:STAB2		defense response to other organism:STAB2 | carbohydrate derivative catabolic process:STAB2 | receptor-mediated endocytosis:STAB2 | organic acid catabolic process:STAB2 | carboxylic acid catabolic process:STAB2	4	1.28082	0.733692	0	0.228047	0.96376	5.66622	0.00222076	TRUE	7.95636e-06	5.6893	C	T	0.237031	0.762969	10096	0.896677	0.0352692	0.00744024	5.66622	5.6893	0
rs703607:A:C	104007349	Chr12	0.017432	0.827857	rs2723889:104000470:T:C	0.673322	STAB2 (0 kb, intron/Intron/MODIFIER); C12orf42 (120 kb); NT5DC3 (160 kb)	0.921	-0.730923	-0.273661	0.41425	0.2	0	0	7	7		0.673 Factor VIII levels // 0.673 vWF levels	NFYB | STAB2 | TXNRD1		C12orf42 NFYB NT5DC3 STAB2 TXNRD1	C12orf42, NT5DC3, RP11-626I20.3, STAB2	101929084, 374470, 51559, 55576		Binding and Uptake of Ligands by Scavenger Receptors:STAB2		defense response to other organism:STAB2 | carbohydrate derivative catabolic process:STAB2 | receptor-mediated endocytosis:STAB2 | organic acid catabolic process:STAB2 | carboxylic acid catabolic process:STAB2	4	2.52097	0.471514	0	0.249891	0.92736	5.62488	0.00220395	TRUE	8.63412e-06	5.65072	C	A	0.260379	0.739621	10096	0.98166	0.0342142	0.00724523	5.62488	5.65072	0
rs703605:A:G	103995659	Chr12	0.0169646	0.844822	rs2723889:104000470:T:C	0.673322	STAB2 (0 kb, intron/Intron/MODIFIER); C12orf42 (110 kb); NT5DC3 (170 kb)	1.476	-0.248188	-0.206846	0.663092	0.23	0.12	0.03	7	7		0.673 Factor VIII levels // 0.673 vWF levels	NFYB | STAB2 | TXNRD1		C12orf42 NFYB NT5DC3 STAB2 TXNRD1	C12orf42, NT5DC3, RP11-626I20.3, STAB2	101929084, 374470, 51559, 55576		Binding and Uptake of Ligands by Scavenger Receptors:STAB2		defense response to other organism:STAB2 | carbohydrate derivative catabolic process:STAB2 | receptor-mediated endocytosis:STAB2 | organic acid catabolic process:STAB2 | carboxylic acid catabolic process:STAB2	4	2.56219	0.464157	0	0.250055	0.94941	5.60789	0.00219648	TRUE	8.86054e-06	5.63338	G	A	0.2604	0.7396	10096	0.984508	0.0340596	0.00722476	5.60789	5.63338	0
rs831430:T:C	104002077	Chr12	0.0166563	0.861478	rs2723889:104000470:T:C	0.673322	STAB2 (0 kb, intron/Intron/MODIFIER); C12orf42 (110 kb); NT5DC3 (160 kb)	0.674	-0.850003	-0.287491	0.247545	0.35	0.03	0.01	7	7		0.673 Factor VIII levels // 0.673 vWF levels	NFYB | STAB2 | TXNRD1		C12orf42 NFYB NT5DC3 STAB2 TXNRD1	C12orf42, NT5DC3, RP11-626I20.3, STAB2	101929084, 374470, 51559, 55576		Binding and Uptake of Ligands by Scavenger Receptors:STAB2		defense response to other organism:STAB2 | carbohydrate derivative catabolic process:STAB2 | receptor-mediated endocytosis:STAB2 | organic acid catabolic process:STAB2 | carboxylic acid catabolic process:STAB2	4	2.56584	0.463509	0	0.249964	0.9358	5.59973	0.00219298	TRUE	8.91132e-06	5.62539	C	T	0.26041	0.73959	10096	0.982902	0.0340893	0.00723685	5.59973	5.62539	0
rs831683:C:T	103999401	Chr12	0.0162354	0.877714	rs2723889:104000470:T:C	0.673322	STAB2 (0 kb, intron/Intron/MODIFIER); C12orf42 (110 kb); NT5DC3 (160 kb)	0.171	-0.786647	-0.278342	0.528012	0.29	0.04	0	7	7		0.673 Factor VIII levels // 0.673 vWF levels	NFYB | STAB2 | TXNRD1		C12orf42 NFYB NT5DC3 STAB2 TXNRD1	C12orf42, NT5DC3, RP11-626I20.3, STAB2	101929084, 374470, 51559, 55576		Binding and Uptake of Ligands by Scavenger Receptors:STAB2		defense response to other organism:STAB2 | carbohydrate derivative catabolic process:STAB2 | receptor-mediated endocytosis:STAB2 | organic acid catabolic process:STAB2 | carboxylic acid catabolic process:STAB2	4	2.56543	0.463582	0	0.250022	0.94118	5.58557	0.00218678	TRUE	9.08859e-06	5.61109	T	C	0.260485	0.739515	10096	0.983717	0.0340158	0.0072315	5.58557	5.61109	0
rs703611:G:T	104011013	Chr12	0.0158124	0.893526	rs2723889:104000470:T:C	0.673322	STAB2 (0 kb, intron/Intron/MODIFIER); C12orf42 (120 kb); NT5DC3 (150 kb)	0.793	-0.373349	-0.233187	0.681364	0.24	0.32	0.11	5	5	Chromatin_Structure|DNase-seq|Werirb1|, Chromatin_Structure|DNase-seq|Monocd14|, Chromatin_Structure|DNase-seq|Monocd14ro1746|	0.673 Factor VIII levels // 0.673 vWF levels	NFYB | STAB2 | TXNRD1		C12orf42 NFYB NT5DC3 STAB2 TXNRD1	C12orf42, NT5DC3, RP11-626I20.3, STAB2	101929084, 374470, 51559, 55576		Binding and Uptake of Ligands by Scavenger Receptors:STAB2		defense response to other organism:STAB2 | carbohydrate derivative catabolic process:STAB2 | receptor-mediated endocytosis:STAB2 | organic acid catabolic process:STAB2 | carboxylic acid catabolic process:STAB2	4	2.97676	0.395222	0	0.249903	0.92226	5.57706	0.00218311	TRUE	9.1511e-06	5.6029	T	G	0.258847	0.741153	10096	0.977718	0.0341793	0.00727238	5.57706	5.6029	0
rs831686:G:A	103998169	Chr12	0.0153091	0.908835	rs2723889:104000470:T:C	0.673322	STAB2 (0 kb, intron/Intron/MODIFIER); C12orf42 (110 kb); NT5DC3 (170 kb)	2.306	-0.702845	-0.256943	0.541664	0.26	0.03	0.02	4	4	Chromatin_Structure|FAIRE|K562|Ohurea, Chromatin_Structure|DNase-seq|Melano|, Protein_Binding|ChIP-seq|RFX3|K562|	0.673 Factor VIII levels // 0.673 vWF levels	NFYB | STAB2 | TXNRD1		C12orf42 NFYB NT5DC3 STAB2 TXNRD1	C12orf42, NT5DC3, RP11-626I20.3, STAB2	101929084, 374470, 51559, 55576		Binding and Uptake of Ligands by Scavenger Receptors:STAB2		defense response to other organism:STAB2 | carbohydrate derivative catabolic process:STAB2 | receptor-mediated endocytosis:STAB2 | organic acid catabolic process:STAB2 | carboxylic acid catabolic process:STAB2	4	2.66259	0.446623	0	0.249995	0.94372	5.55373	0.00217297	TRUE	9.53538e-06	5.57926	A	G	0.260072	0.739928	10096	0.984643	0.0338837	0.00722632	5.55373	5.57926	0
rs697197:T:A	104008584	Chr12	0.0144219	0.923257	rs2723889:104000470:T:C	0.669736	STAB2 (0 kb, intron/Intron/MODIFIER); C12orf42 (120 kb); NT5DC3 (160 kb)	5.516	-0.391923	-0.214975	0.781257	0.27	0.13	0.06	5	5	Chromatin_Structure|DNase-seq|Melano|	0.67 Factor VIII levels // 0.67 vWF levels	NFYB | STAB2 | TXNRD1		C12orf42 NFYB NT5DC3 STAB2 TXNRD1	C12orf42, NT5DC3, RP11-626I20.3, STAB2	101929084, 374470, 51559, 55576		Binding and Uptake of Ligands by Scavenger Receptors:STAB2		defense response to other organism:STAB2 | carbohydrate derivative catabolic process:STAB2 | receptor-mediated endocytosis:STAB2 | organic acid catabolic process:STAB2 | carboxylic acid catabolic process:STAB2	4	2.83054	0.418497	0	0.249864	0.92572	5.525	0.00216057	TRUE	1.00618e-05	5.55085	A	T	0.259725	0.740275	10096	0.981258	0.0338941	0.0072493	5.525	5.55085	0
rs78796919:T:C	103962633	Chr12	0.0121024	0.947488	rs2723889:104000470:T:C	0.56791	STAB2 (18 kb); C12orf42 (73 kb); NT5DC3 (200 kb)	11.06	-0.073005	-0.171097	0.91256	0.28	0.24	0.06	7	7		0.568 Factor VIII levels // 0.568 vWF levels	NFYB | STAB2 | TXNRD1	RNF113B	C12orf42 NFYB NT5DC3 RNF113B STAB2 TXNRD1	C12orf42, NT5DC3, RP11-626I20.3, STAB2	101929084, 374470, 51559, 55576		Binding and Uptake of Ligands by Scavenger Receptors:STAB2		defense response to other organism:STAB2 | carbohydrate derivative catabolic process:STAB2 | receptor-mediated endocytosis:STAB2 | organic acid catabolic process:STAB2 | carboxylic acid catabolic process:STAB2	4	0.88846	0.828212	0	0.223126	0.94024	5.46872	0.00213503	TRUE	1.12171e-05	5.49194	C	T	0.233807	0.233807	10096	0.981927	-0.0348795	0.00750464	5.46872	5.49194	0
rs79795993:A:G	103961764	Chr12	0.0121288	0.935386	rs2723889:104000470:T:C	0.603126	STAB2 (19 kb); C12orf42 (72 kb); NT5DC3 (200 kb)	3.518	-0.313188	-0.215455	0.65995	0.24	0.03	0	7	7		0.603 Factor VIII levels // 0.603 vWF levels	NFYB | STAB2 | TXNRD1		C12orf42 NFYB NT5DC3 STAB2 TXNRD1	C12orf42, NT5DC3, RP11-626I20.3, STAB2, TXNRD1	101929084, 374470, 51559, 55576, 7296		Binding and Uptake of Ligands by Scavenger Receptors:STAB2	adenoma:TXNRD1 | cell type benign neoplasm:TXNRD1 | primary bacterial infectious disease:TXNRD1 | bacterial infectious disease:TXNRD1	defense response to other organism:STAB2 | carbohydrate derivative catabolic process:STAB2 | receptor-mediated endocytosis:STAB2 | organic acid catabolic process:STAB2 | carboxylic acid catabolic process:STAB2	4	0.650952	0.884675	0	0.228065	0.939	5.4672	0.00213301	TRUE	1.12171e-05	5.48735	G	A	0.239279	0.239279	10096	0.980731	-0.034666	0.00746224	5.4672	5.48735	0
rs79488876:T:C	103964905	Chr12	0.0117329	0.959221	rs2723889:104000470:T:C	0.56791	STAB2 (16 kb); C12orf42 (75 kb); NT5DC3 (200 kb)	2.536	-0.110108	-0.117734	0.619871	0.39	0.44	0.38	6	6	Motifs|PWM|Nkx2-9|, Motifs|PWM|Nkx2-9|, Motifs|PWM|Nkx2-9|	0.568 Factor VIII levels // 0.568 vWF levels	NFYB | STAB2 | TXNRD1	RNF113B	C12orf42 NFYB NT5DC3 RNF113B STAB2 TXNRD1	C12orf42, NT5DC3, RP11-626I20.3, STAB2	101929084, 374470, 51559, 55576		Binding and Uptake of Ligands by Scavenger Receptors:STAB2		defense response to other organism:STAB2 | carbohydrate derivative catabolic process:STAB2 | receptor-mediated endocytosis:STAB2 | organic acid catabolic process:STAB2 | carboxylic acid catabolic process:STAB2	4	0.881927	0.829787	0	0.222545	0.94119	5.45189	0.00212766	TRUE	1.14814e-05	5.47502	C	T	0.233761	0.233761	10096	0.982778	-0.0348073	0.00750208	5.45189	5.47502	0
rs79213113:G:A	103955095	Chr12	0.00922194	0.968443	rs2723889:104000470:T:C	0.56791	RP11-626I20.3 (1.5 kb, near_gene/Downstream gene/MODIFIER); STAB2 (26 kb); C12orf42 (65 kb); NT5DC3 (210 kb)	0.441	0.0998103	2.24978	0.30402	0.26	0.21	0.14	3a	3	Motifs|PWM|RFX5|, Motifs|PWM|RFX5|, Motifs|PWM|RFX5|, Motifs|PWM|RFX5|, Motifs|PWM|RFX4|, Motifs|PWM|RFX4|, Motifs|PWM|RFX3|, Motifs|PWM|RFX3|, Motifs|PWM|RFX3|, Motifs|PWM|RFX3|, Motifs|PWM|RFX2|, Motifs|PWM|RFX2|, Motifs|PWM|RFX2|, Motifs|PWM|RFX2|, Chromatin_Structure|FAIRE|Nhek|, Chromatin_Structure|DNase-seq|Rwpe1|, Chromatin_Structure|DNase-seq|Fibrop|, Chromatin_Structure|DNase-seq|Fibropa…	0.568 Factor VIII levels // 0.568 vWF levels	NFYB | STAB2 | TXNRD1	RNF113B	C12orf42 NFYB NT5DC3 RNF113B RP11-626I20.3 STAB2 TXNRD1	C12orf42, NT5DC3, RP11-626I20.3, STAB2	101929084, 374470, 51559, 55576		Binding and Uptake of Ligands by Scavenger Receptors:STAB2		defense response to other organism:STAB2 | carbohydrate derivative catabolic process:STAB2 | receptor-mediated endocytosis:STAB2 | organic acid catabolic process:STAB2 | carboxylic acid catabolic process:STAB2	4	1.01971	0.796483	0	0.222923	0.93818	5.3269	0.00207362	TRUE	1.51302e-05	5.35033	A	G	0.233479	0.233479	10096	0.975705	-0.0345162	0.00753587	5.3269	5.35033	0
rs80334388:C:T	103954878	Chr12	0.00910592	0.977549	rs2723889:104000470:T:C	0.56791	RP11-626I20.3 (1.3 kb, near_gene/Downstream gene/MODIFIER); STAB2 (26 kb); C12orf42 (65 kb); NT5DC3 (210 kb)	5.659	0.521389	2.64064	0.563914	0.33	0.31	0.22	4	4	Chromatin_Structure|FAIRE|Nhek|, Chromatin_Structure|DNase-seq|Rwpe1|, Chromatin_Structure|DNase-seq|Colo829|, Chromatin_Structure|DNase-seq|Fibrop|, Chromatin_Structure|DNase-seq|Fibropag08395|, Chromatin_Structure|DNase-seq|A549|, Chromatin_Structure|DNase-seq|Fibropag20443|, Chromatin_Structure|DNase-seq|Mel2183|, Chromatin_Structure|DNase-seq|Hpde6e6e7|, Chromatin_Structure|DNase-seq|Fibroblg…	0.568 Factor VIII levels // 0.568 vWF levels	NFYB | STAB2 | TXNRD1	RNF113B	C12orf42 NFYB NT5DC3 RNF113B RP11-626I20.3 STAB2 TXNRD1	C12orf42, NT5DC3, RP11-626I20.3, STAB2	101929084, 374470, 51559, 55576		Binding and Uptake of Ligands by Scavenger Receptors:STAB2		defense response to other organism:STAB2 | carbohydrate derivative catabolic process:STAB2 | receptor-mediated endocytosis:STAB2 | organic acid catabolic process:STAB2 | carboxylic acid catabolic process:STAB2	4	1.03	0.793994	0	0.222906	0.93817	5.32018	0.00207071	TRUE	1.51874e-05	5.34364	T	C	0.233472	0.233472	10096	0.975509	-0.0344955	0.00753664	5.32018	5.34364	0
rs7959033:C:T	104055061	Chr12	0.000876715	0.978426	rs7959033:104055061:C:T	1	STAB2 (0 kb, intron/Intron/MODIFIER); RP11-341G23.2 (3.3 kb, near_gene/Upstream gene/MODIFIER); NT5DC3 (110 kb); C12orf42 (170 kb)	1.945	-0.359536	-0.229508	0.235273	0.31	0.45	0.59	6	6	Motifs|PWM|Pit-1|	NA	TDG		C12orf42 NT5DC3 RP11-341G23.2 STAB2 TDG	C12orf42, NT5DC3, RP11-626I20.3, STAB2	101929084, 374470, 51559, 55576		Binding and Uptake of Ligands by Scavenger Receptors:STAB2		defense response to other organism:STAB2 | carbohydrate derivative catabolic process:STAB2 | receptor-mediated endocytosis:STAB2 | organic acid catabolic process:STAB2 | carboxylic acid catabolic process:STAB2	4	7.14793	0.0673292	0.580298	0.376	0.973	3.98149	0.00149566	TRUE	0.000327459	1.64526	T	C	0.38136	0.61864	10096	0.988464	0.0254607	0.00654717	3.98149	1.64526	0.580298
rs4303317:A	103948945	Chr12	0.000554785	0.979602	rs4303317:103948945:T:A	1	RP11-626I20.3 (0 kb, intron/Intron/MODIFIER | nc-RNA/Non coding transcript/MODIFIER | near_gene/Downstream gene/MODIFIER); STAB2 (32 kb); C12orf42 (59 kb); NT5DC3 (220 kb)	4.813	-0.347034	-0.218285	0.632816	0.22	0.05	0.03	5	5	Motifs|PWM|Zfp187|, Protein_Binding|ChIP-seq|IKZF1|HSPC|	0.437 Factor VIII levels // 0.437 vWF levels	NFYB | STAB2 | TXNRD1	RNF113B	C12orf42 NFYB NT5DC3 RNF113B RP11-626I20.3 STAB2 TXNRD1	C12orf42, NT5DC3, RP11-626I20.3, STAB2	101929084, 374470, 51559, 55576		Binding and Uptake of Ligands by Scavenger Receptors:STAB2		defense response to other organism:STAB2 | carbohydrate derivative catabolic process:STAB2 | receptor-mediated endocytosis:STAB2 | organic acid catabolic process:STAB2 | carboxylic acid catabolic process:STAB2	4	2.68681	0.442474	0	0.177009	0.863	3.86014	0.00144311	TRUE	0.000423402	3.88612	A	T	0.187912	0.187912	10096	0.953065	-0.0314713	0.00823903	3.86014	3.88612	0
rs4612909:C:T	103948948	Chr12	0.000554695	0.980156	rs4303317:103948945:T:A	1	RP11-626I20.3 (0 kb, intron/Intron/MODIFIER | nc-RNA/Non coding transcript/MODIFIER | near_gene/Downstream gene/MODIFIER); STAB2 (32 kb); C12orf42 (59 kb); NT5DC3 (220 kb)	2.184	-0.335761	-0.216782	0.573573	0.22	0.04	0.05	5	5	Protein_Binding|ChIP-seq|IKZF1|HSPC|	0.437 Factor VIII levels // 0.437 vWF levels	NFYB | STAB2 | TXNRD1	RNF113B	C12orf42 NFYB NT5DC3 RNF113B RP11-626I20.3 STAB2 TXNRD1	C12orf42, NT5DC3, RP11-626I20.3, STAB2	101929084, 374470, 51559, 55576		Binding and Uptake of Ligands by Scavenger Receptors:STAB2		defense response to other organism:STAB2 | carbohydrate derivative catabolic process:STAB2 | receptor-mediated endocytosis:STAB2 | organic acid catabolic process:STAB2 | carboxylic acid catabolic process:STAB2	4	2.68539	0.442716	0	0.177012	0.863	3.86002	0.00144307	TRUE	0.000423402	3.886	T	C	0.187913	0.187913	10096	0.953114	-0.0314699	0.0082388	3.86002	3.886	0
rs7958947:A:G	104055088	Chr12	0.000621217	0.979047	rs7959033:104055061:C:T	0.837117	STAB2 (0 kb, intron/Intron/MODIFIER); RP11-341G23.2 (3.3 kb, near_gene/Upstream gene/MODIFIER); NT5DC3 (110 kb); C12orf42 (170 kb)	0.792	-0.514095	-0.253798	0.47765	0.38	0.42	0.52	6	6	Motifs|PWM|POU3F1|, Motifs|PWM|POU4F1|	NA	TDG		C12orf42 NT5DC3 RP11-341G23.2 STAB2 TDG	C12orf42, NT5DC3, RP11-626I20.3, STAB2	101929084, 374470, 51559, 55576		Binding and Uptake of Ligands by Scavenger Receptors:STAB2		defense response to other organism:STAB2 | carbohydrate derivative catabolic process:STAB2 | receptor-mediated endocytosis:STAB2 | organic acid catabolic process:STAB2 | carboxylic acid catabolic process:STAB2	4	5.90368	0.116391	0.491843	0.356	0.98695	3.80644	0.00141944	TRUE	0.000473673	1.86613	G	A	0.362274	0.637726	10096	0.896003	0.0249893	0.00659648	3.80644	1.86613	0.491843
rs10745972:T:A	103964986	Chr12	0.000229989	0.980386	rs10745972:103964986:T:A	1	STAB2 (16 kb); C12orf42 (75 kb); NT5DC3 (200 kb)	2.987	-0.408125	-0.0848894	0.470637	0.46	0.55	0.39	4	4	Chromatin_Structure|DNase-seq|Hah|, Protein_Binding|ChIP-seq|CTCF|HCM|	0.537 Schizoaffective disorder-bipolar type // 0.434 Factor VIII levels // 0.434 vWF levels	STAB2 | TXNRD1		C12orf42 NT5DC3 STAB2 TXNRD1	C12orf42, NT5DC3, RP11-626I20.3, STAB2, TXNRD1	101929084, 374470, 51559, 55576, 7296		Binding and Uptake of Ligands by Scavenger Receptors:STAB2	adenoma:TXNRD1 | cell type benign neoplasm:TXNRD1 | primary bacterial infectious disease:TXNRD1 | bacterial infectious disease:TXNRD1	defense response to other organism:STAB2 | carbohydrate derivative catabolic process:STAB2 | receptor-mediated endocytosis:STAB2 | organic acid catabolic process:STAB2 | carboxylic acid catabolic process:STAB2	4	1.16675	0.760989	0	0.436654	0.902	3.29257	0.0011934	FALSE	0.00152949	3.2995	A	T	0.445692	0.554308	10096	0.978711	0.0222139	0.00639584	3.29257	3.2995	0
rs10861040:G:A	103960739	Chr12	0.000222376	0.980609	rs10745972:103964986:T:A	0.99583	STAB2 (20 kb); C12orf42 (71 kb); NT5DC3 (200 kb)	0.24	-0.650973	-0.263999	0.498978	0.26	0.04	0.02	7	7		0.538 Schizoaffective disorder-bipolar type // 0.432 Factor VIII levels // 0.432 vWF levels	STAB2 | TXNRD1		C12orf42 NT5DC3 STAB2 TXNRD1	C12orf42, NT5DC3, RP11-626I20.3, STAB2, TXNRD1	101929084, 374470, 51559, 55576, 7296		Binding and Uptake of Ligands by Scavenger Receptors:STAB2	adenoma:TXNRD1 | cell type benign neoplasm:TXNRD1 | primary bacterial infectious disease:TXNRD1 | bacterial infectious disease:TXNRD1	defense response to other organism:STAB2 | carbohydrate derivative catabolic process:STAB2 | receptor-mediated endocytosis:STAB2 | organic acid catabolic process:STAB2 | carboxylic acid catabolic process:STAB2	4	1.17714	0.758492	0	0.436724	0.902	3.27487	0.00118586	FALSE	0.0015496	3.28167	A	G	0.446176	0.553824	10096	0.97892	0.0221365	0.00639381	3.27487	3.28167	0
rs1346412:G:A	103967728	Chr12	0.000222031	0.980831	rs10745972:103964986:T:A	0.99583	STAB2 (13 kb); C12orf42 (78 kb); NT5DC3 (200 kb)	12.78	0.10887	-0.142809	0.808539	0.26	0.24	0.17	5	5	Chromatin_Structure|DNase-seq|Nhdfad|, Chromatin_Structure|DNase-seq|Nhdfneo|	0.54 Schizoaffective disorder-bipolar type // 0.434 Factor VIII levels // 0.434 vWF levels	STAB2 | TXNRD1		C12orf42 NT5DC3 STAB2 TXNRD1	C12orf42, NT5DC3, RP11-626I20.3, STAB2, TXNRD1	101929084, 374470, 51559, 55576, 7296		Binding and Uptake of Ligands by Scavenger Receptors:STAB2	adenoma:TXNRD1 | cell type benign neoplasm:TXNRD1 | primary bacterial infectious disease:TXNRD1 | bacterial infectious disease:TXNRD1	defense response to other organism:STAB2 | carbohydrate derivative catabolic process:STAB2 | receptor-mediated endocytosis:STAB2 | organic acid catabolic process:STAB2 | carboxylic acid catabolic process:STAB2	4	1.18192	0.757344	0	0.436519	0.904	3.27428	0.00118559	FALSE	0.0015496	3.28102	A	G	0.445229	0.554771	10096	0.977452	0.0221548	0.00639984	3.27428	3.28102	0
rs10745971:G:C	103960691	Chr12	0.000221512	0.981052	rs10745972:103964986:T:A	1	STAB2 (20 kb); C12orf42 (71 kb); NT5DC3 (200 kb)	0.671	-0.274212	-0.212158	0.435756	0.24	0.06	0.01	7	7	Chromatin_Structure|FAIRE|A549|	0.537 Schizoaffective disorder-bipolar type // 0.434 Factor VIII levels // 0.434 vWF levels	STAB2 | TXNRD1		C12orf42 NT5DC3 STAB2 TXNRD1	C12orf42, NT5DC3, RP11-626I20.3, STAB2, TXNRD1	101929084, 374470, 51559, 55576, 7296		Binding and Uptake of Ligands by Scavenger Receptors:STAB2	adenoma:TXNRD1 | cell type benign neoplasm:TXNRD1 | primary bacterial infectious disease:TXNRD1 | bacterial infectious disease:TXNRD1	defense response to other organism:STAB2 | carbohydrate derivative catabolic process:STAB2 | receptor-mediated endocytosis:STAB2 | organic acid catabolic process:STAB2 | carboxylic acid catabolic process:STAB2	4	1.17794	0.758299	0	0.436729	0.901	3.27281	0.001185	FALSE	0.0015496	3.27961	C	G	0.445777	0.554223	10096	0.978809	0.0221302	0.00639432	3.27281	3.27961	0
rs703615:T:A	104019152	Chr12	0.000184662	0.981237	rs703615:104019152:T:A	1	STAB2 (0 kb, intron/Intron/MODIFIER); C12orf42 (130 kb); NT5DC3 (150 kb)	8.892	-0.214492	-0.20436	0.884514	0.32	0.03	0.03	6	6	6:Motifs|PWM|Elf3|, Motifs|PWM|Elf3|, Motifs|PWM|Elf3|, Motifs|PWM|BCL6|, Motifs|PWM|Srf|, Motifs|PWM|Srf|, Motifs|PWM|Zfp105|;6:NA	0.807 IgG glycosylation	TDG		C12orf42 NT5DC3 STAB2 TDG	C12orf42, NT5DC3, RP11-626I20.3, STAB2	101929084, 374470, 51559, 55576		Binding and Uptake of Ligands by Scavenger Receptors:STAB2		defense response to other organism:STAB2 | carbohydrate derivative catabolic process:STAB2 | receptor-mediated endocytosis:STAB2 | organic acid catabolic process:STAB2 | carboxylic acid catabolic process:STAB2	4	1.85165	0.60376	0	0.422429	0.988984	3.16481	0.00114463	FALSE	0.00196621	3.18361	A	T	0.435706	0.564294	10096	0.991727	-0.0218359	0.0064197	3.16481	3.18361	0
rs1427797:T:A	104022681	Chr12	0.000176706	0.981414	rs703615:104019152:T:A	0.991543	STAB2 (0 kb, intron/Intron/MODIFIER); C12orf42 (130 kb); NT5DC3 (140 kb)	6.727	-0.00147687	-0.168039	0.504341	0.21	0.12	0.08	7	7		0.807 IgG glycosylation	TDG		C12orf42 NT5DC3 STAB2 TDG	C12orf42, NT5DC3, RP11-626I20.3, STAB2	101929084, 374470, 51559, 55576		Binding and Uptake of Ligands by Scavenger Receptors:STAB2		defense response to other organism:STAB2 | carbohydrate derivative catabolic process:STAB2 | receptor-mediated endocytosis:STAB2 | organic acid catabolic process:STAB2 | carboxylic acid catabolic process:STAB2	4	1.70199	0.636492	0	0.422719	0.99	3.14187	0.00113471	FALSE	0.00205125	3.16015	A	T	0.436713	0.563287	10096	0.994599	-0.0217144	0.00641186	3.14187	3.16015	0
rs1018033:A:G	104022179	Chr12	0.000154067	0.981727	rs703615:104019152:T:A	0.795198	STAB2 (0 kb, intron/Intron/MODIFIER); C12orf42 (130 kb); NT5DC3 (140 kb)	3.42	0.00276074	-0.148172	0.820511	0.17	0.07	0.02	7	7		0.653 IgG glycosylation	TDG		C12orf42 NT5DC3 STAB2 TDG	C12orf42, NT5DC3, RP11-626I20.3, STAB2	101929084, 374470, 51559, 55576		Binding and Uptake of Ligands by Scavenger Receptors:STAB2		defense response to other organism:STAB2 | carbohydrate derivative catabolic process:STAB2 | receptor-mediated endocytosis:STAB2 | organic acid catabolic process:STAB2 | carboxylic acid catabolic process:STAB2	3	1.94693	0.377773	0	0.406777	0.99	3.0919	0.00134337	FALSE	0.00227652	3.11493	G	A	0.413704	0.413704	8375	0.879246	0.0242907	0.00723699	3.0919	3.11493	0
rs1427798:C:A	104022683	Chr12	0.00015947	0.981573	rs703615:104019152:T:A	0.991543	STAB2 (0 kb, intron/Intron/MODIFIER); C12orf42 (130 kb); NT5DC3 (140 kb)	1.251	-0.322717	-0.217992	0.393326	0.18	0.09	0.03	7	7		0.807 IgG glycosylation	TDG		C12orf42 NT5DC3 STAB2 TDG	C12orf42, NT5DC3, RP11-626I20.3, STAB2	101929084, 374470, 51559, 55576		Binding and Uptake of Ligands by Scavenger Receptors:STAB2		defense response to other organism:STAB2 | carbohydrate derivative catabolic process:STAB2 | receptor-mediated endocytosis:STAB2 | organic acid catabolic process:STAB2 | carboxylic acid catabolic process:STAB2	4	1.71493	0.63362	0	0.422719	0.992	3.08767	0.00111175	FALSE	0.00227652	3.10564	A	C	0.436576	0.563424	10096	0.995539	-0.0214846	0.00640924	3.08767	3.10564	0
rs10861041:T:C	103969381	Chr12	0.000133433	0.981994	rs10745972:103964986:T:A	0.784548	STAB2 (12 kb); C12orf42 (80 kb); NT5DC3 (190 kb)	1.334	-0.164096	2.06259	0.316561	0.35	0.44	0.49	4	4	Chromatin_Structure|FAIRE|Gm12878|, Chromatin_Structure|DNase-seq|T47d|Est10nm30m, Chromatin_Structure|DNase-seq|T47d|, Chromatin_Structure|FAIRE|Gm12891|, Chromatin_Structure|DNase-seq|Mel2183|, Chromatin_Structure|DNase-seq|Medullod341|, Chromatin_Structure|DNase-seq|Medullo|, Chromatin_Structure|DNase-seq|Ishikawa|Tam10030, Chromatin_Structure|DNase-seq|Mcf7|, Chromatin_Structure|DNase-seq|Ish…	0.402 Schizoaffective disorder-bipolar type	STAB2 | TXNRD1		C12orf42 NT5DC3 STAB2 TXNRD1	C12orf42, NT5DC3, RP11-626I20.3, STAB2, TXNRD1	101929084, 374470, 51559, 55576, 7296		Binding and Uptake of Ligands by Scavenger Receptors:STAB2	adenoma:TXNRD1 | cell type benign neoplasm:TXNRD1 | primary bacterial infectious disease:TXNRD1 | bacterial infectious disease:TXNRD1	defense response to other organism:STAB2 | carbohydrate derivative catabolic process:STAB2 | receptor-mediated endocytosis:STAB2 | organic acid catabolic process:STAB2 | carboxylic acid catabolic process:STAB2	4	1.19175	0.754983	0	0.395083	0.93221	3.00809	0.00107224	FALSE	0.0027067	3.01184	C	T	0.409152	0.590848	10096	0.890084	0.0212298	0.006449	3.00809	3.01184	0
rs35829101:A:AT	103510159	Chr12	9.5477e-05	0.983678	rs35829101:103510159:A:AT	1	RP11-328J6.1 (0 kb, intron/Intron/MODIFIER | nc-RNA/Non coding transcript/MODIFIER); RNU7-184P (2.3 kb, near_gene/Upstream gene/MODIFIER); C12orf42 (120 kb); ASCL1 (160 kb)					0.46	0.1	0.09	6	6	6:Motifs|PWM|Tbp|, Motifs|PWM|Tbp|, Motifs|PWM|Tbp|, Motifs|PWM|Tbp|, Motifs|PWM|FOXP1|, Motifs|PWM|FOXP1|, Motifs|PWM|FOXP1|, Motifs|PWM|Srf|, Motifs|PWM|Srf|, Motifs|PWM|Srf|, Motifs|PWM|Srf|, Motifs|PWM|Srf|, Motifs|PWM|Tbp|, Motifs|PWM|Zfp105|, Motifs|PWM|FOXD2|;6:NA	NA	CCDC53 | GLT8D2 | PARPBP | RP11-552I14.1 | TDG		ASCL1 C12orf42 CCDC53 GLT8D2 PAH PARPBP RNU7-184P RP11-328J6.1 RP11-552I14.1 TDG	ASCL1, C12orf42, PAH, TDG	101929036, 374470, 429, 5053, 6996			prostate cancer:ASCL1 | male reproductive organ cancer:ASCL1 | mood disorder:PAH | organ system benign neoplasm:ASCL1	carbohydrate derivative catabolic process:TDG | response to nutrient:ASCL1 | organic acid catabolic process:PAH | carboxylic acid catabolic process:PAH	2	0.134266	0.714049	0	0.328	0.892	3.00163	0.00266865	FALSE	0.00271978	3.00219	AT	A	0.328955	0.328955	4049	0.913313	-0.033528	0.0101861	3.00163	3.00219	0
rs831684:T:C	104020461	Chr12	0.000133764	0.981861	rs703615:104019152:T:A	0.995771	STAB2 (0 kb, intron/Intron/MODIFIER); C12orf42 (130 kb); NT5DC3 (140 kb)	5.503	0.599503	0.3563	0.639213	0.36	0.25	0.22	4	4	Chromatin_Structure|DNase-seq|Cerebellumoc|, Chromatin_Structure|DNase-seq|Panislets|, Chromatin_Structure|DNase-seq|T47d|, Chromatin_Structure|DNase-seq|T47d|Est10nm30m, Chromatin_Structure|DNase-seq|Mcf7|Hypoxlac, Chromatin_Structure|DNase-seq|Mcf7|, Chromatin_Structure|DNase-seq|A549|, Chromatin_Structure|DNase-seq|Rwpe1|, Chromatin_Structure|DNase-seq|Hpde6e6e7|, Chromatin_Structure|DNase-seq…	0.803 IgG glycosylation	TDG		C12orf42 NT5DC3 STAB2 TDG	C12orf42, NT5DC3, RP11-626I20.3, STAB2	101929084, 374470, 51559, 55576		Binding and Uptake of Ligands by Scavenger Receptors:STAB2		defense response to other organism:STAB2 | carbohydrate derivative catabolic process:STAB2 | receptor-mediated endocytosis:STAB2 | organic acid catabolic process:STAB2 | carboxylic acid catabolic process:STAB2	4	1.68244	0.640846	0	0.419814	0.994	2.9938	0.00107241	FALSE	0.00274184	3.01203	C	T	0.435537	0.564463	10096	0.99734	-0.0210711	0.00640028	2.9938	3.01203	0
rs1346411:C:T	103967744	Chr12	0.000123277	0.982118	rs10745972:103964986:T:A	0.788899	STAB2 (13 kb); C12orf42 (78 kb); NT5DC3 (200 kb)	9.371	-0.0354003	-0.166591	0.79008	0.29	0.26	0.12	5	5	Chromatin_Structure|DNase-seq|Nhdfad|, Chromatin_Structure|DNase-seq|Nhdfneo|	0.399 Schizoaffective disorder-bipolar type	STAB2 | TXNRD1		C12orf42 NT5DC3 STAB2 TXNRD1	C12orf42, NT5DC3, RP11-626I20.3, STAB2, TXNRD1	101929084, 374470, 51559, 55576, 7296		Binding and Uptake of Ligands by Scavenger Receptors:STAB2	adenoma:TXNRD1 | cell type benign neoplasm:TXNRD1 | primary bacterial infectious disease:TXNRD1 | bacterial infectious disease:TXNRD1	defense response to other organism:STAB2 | carbohydrate derivative catabolic process:STAB2 | receptor-mediated endocytosis:STAB2 | organic acid catabolic process:STAB2 | carboxylic acid catabolic process:STAB2	4	1.03248	0.793394	0	0.39537	0.901	2.96555	0.00105451	FALSE	0.00286705	2.9696	T	C	0.409037	0.590963	10096	0.976314	0.0210485	0.0064475	2.96555	2.9696	0
rs10745973:G:A	103969013	Chr12	0.000122676	0.98224	rs10745972:103964986:T:A	0.79234	STAB2 (12 kb); C12orf42 (79 kb); NT5DC3 (200 kb)	4.683	0.551115	1.86085	0.720252	0.33	0.35	0.42	4	4	Chromatin_Structure|FAIRE|Gm12878|, Chromatin_Structure|DNase-seq|T47d|Est10nm30m, Chromatin_Structure|DNase-seq|T47d|, Chromatin_Structure|FAIRE|Gm12891|, Chromatin_Structure|DNase-seq|Mel2183|, Chromatin_Structure|DNase-seq|Medullod341|, Chromatin_Structure|DNase-seq|Medullo|, Chromatin_Structure|DNase-seq|Ishikawa|Tam10030, Chromatin_Structure|DNase-seq|Mcf7|, Chromatin_Structure|DNase-seq|Ish…	0.396 Schizoaffective disorder-bipolar type	STAB2 | TXNRD1		C12orf42 NT5DC3 STAB2 TXNRD1	C12orf42, NT5DC3, RP11-626I20.3, STAB2, TXNRD1	101929084, 374470, 51559, 55576, 7296		Binding and Uptake of Ligands by Scavenger Receptors:STAB2	adenoma:TXNRD1 | cell type benign neoplasm:TXNRD1 | primary bacterial infectious disease:TXNRD1 | bacterial infectious disease:TXNRD1	defense response to other organism:STAB2 | carbohydrate derivative catabolic process:STAB2 | receptor-mediated endocytosis:STAB2 | organic acid catabolic process:STAB2 | carboxylic acid catabolic process:STAB2	4	1.0414	0.791236	0	0.3954	0.904	2.96279	0.00105339	FALSE	0.00286705	2.9669	A	G	0.409047	0.590953	10096	0.977652	0.0210224	0.00644295	2.96279	2.9669	0
rs10745974:C:A	103969162	Chr12	0.000122401	0.982363	rs10745972:103964986:T:A	0.788899	STAB2 (12 kb); C12orf42 (79 kb); NT5DC3 (200 kb)	6.654	0.591696	2.16238	0.782463	0.34	0.33	0.41	4	4	Chromatin_Structure|FAIRE|Gm12878|, Chromatin_Structure|DNase-seq|T47d|Est10nm30m, Chromatin_Structure|DNase-seq|T47d|, Chromatin_Structure|FAIRE|Gm12891|, Chromatin_Structure|DNase-seq|Mel2183|, Chromatin_Structure|DNase-seq|Medullod341|, Chromatin_Structure|DNase-seq|Medullo|, Chromatin_Structure|DNase-seq|Ishikawa|Tam10030, Chromatin_Structure|DNase-seq|Mcf7|, Chromatin_Structure|DNase-seq|Ish…	0.399 Schizoaffective disorder-bipolar type	STAB2 | TXNRD1		C12orf42 NT5DC3 STAB2 TXNRD1	C12orf42, NT5DC3, RP11-626I20.3, STAB2, TXNRD1	101929084, 374470, 51559, 55576, 7296		Binding and Uptake of Ligands by Scavenger Receptors:STAB2	adenoma:TXNRD1 | cell type benign neoplasm:TXNRD1 | primary bacterial infectious disease:TXNRD1 | bacterial infectious disease:TXNRD1	defense response to other organism:STAB2 | carbohydrate derivative catabolic process:STAB2 | receptor-mediated endocytosis:STAB2 | organic acid catabolic process:STAB2 | carboxylic acid catabolic process:STAB2	4	1.03633	0.792461	0	0.395402	0.903	2.96169	0.00105292	FALSE	0.00286705	2.96581	A	C	0.408998	0.591002	10096	0.976599	0.0210336	0.00644781	2.96169	2.96581	0
rs703619:G:A	104022088	Chr12	0.00012204	0.982485	rs703615:104019152:T:A	0.991543	STAB2 (0 kb, intron/Intron/MODIFIER); C12orf42 (130 kb); NT5DC3 (140 kb)	3.286	0.00169827	0.016386	0.452579	0.14	0.12	0.04	3a	3	Motifs|PWM|Pax-2|, Chromatin_Structure|DNase-seq|Th2wb54553204|, Chromatin_Structure|DNase-seq|Th2|, Chromatin_Structure|DNase-seq|Gm06990|, Chromatin_Structure|DNase-seq|Jurkat|, Chromatin_Structure|DNase-seq|Th17|, Chromatin_Structure|DNase-seq|Th1|, Chromatin_Structure|DNase-seq|Osteobl|, Protein_Binding|ChIP-seq|RUNX3|GM12878|	0.807 IgG glycosylation	TDG		C12orf42 NT5DC3 STAB2 TDG	C12orf42, NT5DC3, RP11-626I20.3, STAB2	101929084, 374470, 51559, 55576		Binding and Uptake of Ligands by Scavenger Receptors:STAB2		defense response to other organism:STAB2 | carbohydrate derivative catabolic process:STAB2 | receptor-mediated endocytosis:STAB2 | organic acid catabolic process:STAB2 | carboxylic acid catabolic process:STAB2	4	1.64988	0.648134	0	0.422429	0.991	2.94591	0.00105195	FALSE	0.00294486	2.9633	A	G	0.436652	0.563348	10096	0.900788	-0.0208826	0.00640448	2.94591	2.9633	0
rs7311417:G:A	103964619	Chr12	0.000115997	0.982719	rs10745972:103964986:T:A	0.79234	STAB2 (16 kb); C12orf42 (75 kb); NT5DC3 (200 kb)	1.019	-0.565562	-0.242984	0.507975	0.24	0.3	0.21	6	6	Motifs|PWM|Bhlhb2|	0.396 Schizoaffective disorder-bipolar type	STAB2 | TXNRD1		C12orf42 NT5DC3 STAB2 TXNRD1	C12orf42, NT5DC3, RP11-626I20.3, STAB2, TXNRD1	101929084, 374470, 51559, 55576, 7296		Binding and Uptake of Ligands by Scavenger Receptors:STAB2	adenoma:TXNRD1 | cell type benign neoplasm:TXNRD1 | primary bacterial infectious disease:TXNRD1 | bacterial infectious disease:TXNRD1	defense response to other organism:STAB2 | carbohydrate derivative catabolic process:STAB2 | receptor-mediated endocytosis:STAB2 | organic acid catabolic process:STAB2 | carboxylic acid catabolic process:STAB2	4	1.06234	0.786172	0	0.395284	0.899	2.93304	0.00104087	FALSE	0.00298011	2.93705	A	G	0.409256	0.590744	10096	0.977532	0.0209003	0.00644397	2.93304	2.93705	0
rs6539082:C:T	103964329	Chr12	0.000115887	0.982835	rs10745972:103964986:T:A	0.79234	STAB2 (17 kb); C12orf42 (75 kb); NT5DC3 (200 kb)	6.289	-0.489009	-0.234179	0.727673	0.24	0.29	0.09	6	6	Motifs|PWM|Gfi1|	0.396 Schizoaffective disorder-bipolar type	STAB2 | TXNRD1		C12orf42 NT5DC3 STAB2 TXNRD1	C12orf42, NT5DC3, RP11-626I20.3, STAB2, TXNRD1	101929084, 374470, 51559, 55576, 7296		Binding and Uptake of Ligands by Scavenger Receptors:STAB2	adenoma:TXNRD1 | cell type benign neoplasm:TXNRD1 | primary bacterial infectious disease:TXNRD1 | bacterial infectious disease:TXNRD1	defense response to other organism:STAB2 | carbohydrate derivative catabolic process:STAB2 | receptor-mediated endocytosis:STAB2 | organic acid catabolic process:STAB2 | carboxylic acid catabolic process:STAB2	4	1.06378	0.785825	0	0.395284	0.899	2.93255	0.00104066	FALSE	0.00298011	2.93655	T	C	0.409355	0.590645	10096	0.977523	0.0208979	0.00644389	2.93255	2.93655	0
rs7296829C:T	104061597	Chr12	0.00011785	0.982603	rs7296829:104061597:C:T	1	STAB2 (0 kb, intron/Intron/MODIFIER); RP11-341G23.3 (0.76 kb, near_gene/Downstream gene/MODIFIER); NT5DC3 (100 kb); C12orf42 (170 kb)	5.969	0.244782	-0.140166	0.617275	0.25	0.28	0.28	7	7		NA	STAB2 | TDG		C12orf42 NT5DC3 RP11-341G23.3 STAB2 TDG	C12orf42, NT5DC3, RP11-626I20.3, STAB2	101929084, 374470, 51559, 55576		Binding and Uptake of Ligands by Scavenger Receptors:STAB2		defense response to other organism:STAB2 | carbohydrate derivative catabolic process:STAB2 | receptor-mediated endocytosis:STAB2 | organic acid catabolic process:STAB2 | carboxylic acid catabolic process:STAB2	4	2.74152	0.433218	0	0.409	0.98768	2.92325	0.00104428	FALSE	0.00301637	2.94536	T	C	0.416028	0.583972	10096	0.89554	0.0208696	0.00642399	2.92325	2.94536	0
rs4131921:T:A	103948383	Chr12	0.000113037	0.982948	rs4131921:103948383:T:A	1	RP11-626I20.3 (0 kb, intron/Intron/MODIFIER | nc-RNA/Non coding transcript/MODIFIER | near_gene/Downstream gene/MODIFIER); STAB2 (33 kb); C12orf42 (59 kb); NT5DC3 (220 kb)	4.65	-0.557349	-0.253099	0.71591	0.26	0.03	0.04	7	7		0.408 Factor VIII levels // 0.408 vWF levels	STAB2	RNF113B	C12orf42 NT5DC3 RNF113B RP11-626I20.3 STAB2	C12orf42, NT5DC3, RP11-626I20.3, STAB2	101929084, 374470, 51559, 55576		Binding and Uptake of Ligands by Scavenger Receptors:STAB2		defense response to other organism:STAB2 | carbohydrate derivative catabolic process:STAB2 | receptor-mediated endocytosis:STAB2 | organic acid catabolic process:STAB2 | carboxylic acid catabolic process:STAB2	4	1.51199	0.679505	0	0.451	0.94545	2.90446	0.001035	FALSE	0.00307535	2.9228	A	T	0.458159	0.458159	10096	0.878426	-0.0208003	0.00643131	2.90446	2.9228	0
rs10778263:A:C	103959184	Chr12	0.000109854	0.983283	rs10745972:103964986:T:A	0.79234	STAB2 (22 kb); C12orf42 (69 kb); NT5DC3 (210 kb)	3.45	-0.494529	-0.224032	0.684255	0.29	0.14	0.06	7	7		0.396 Schizoaffective disorder-bipolar type	STAB2 | TXNRD1		C12orf42 NT5DC3 STAB2 TXNRD1	C12orf42, NT5DC3, RP11-626I20.3, STAB2, TXNRD1	101929084, 374470, 51559, 55576, 7296		Binding and Uptake of Ligands by Scavenger Receptors:STAB2	adenoma:TXNRD1 | cell type benign neoplasm:TXNRD1 | primary bacterial infectious disease:TXNRD1 | bacterial infectious disease:TXNRD1	defense response to other organism:STAB2 | carbohydrate derivative catabolic process:STAB2 | receptor-mediated endocytosis:STAB2 | organic acid catabolic process:STAB2 | carboxylic acid catabolic process:STAB2	4	1.0727	0.783669	0	0.395285	0.898	2.90396	0.0010287	FALSE	0.00307535	2.90799	C	A	0.409606	0.590394	10096	0.977606	0.0207805	0.00644486	2.90396	2.90799	0
rs703618:G:A	104021263	Chr12	0.000112403	0.983173	rs703615:104019152:T:A	1	STAB2 (0 kb, intron/Intron/MODIFIER); C12orf42 (130 kb); NT5DC3 (140 kb)	1.787	-0.286569	-0.207859	0.563222	0.37	0.21	0.08	5	5	Motifs|Footprinting|HOXA13|Gm12878, Motifs|PWM|HOXA13|, Chromatin_Structure|DNase-seq|Hsmmt|, Chromatin_Structure|DNase-seq|Hsmm|, Chromatin_Structure|DNase-seq|Gm04503|, Chromatin_Structure|DNase-seq|Heartoc|	0.807 IgG glycosylation	TDG		C12orf42 NT5DC3 STAB2 TDG	C12orf42, NT5DC3, RP11-626I20.3, STAB2	101929084, 374470, 51559, 55576		Binding and Uptake of Ligands by Scavenger Receptors:STAB2		defense response to other organism:STAB2 | carbohydrate derivative catabolic process:STAB2 | receptor-mediated endocytosis:STAB2 | organic acid catabolic process:STAB2 | carboxylic acid catabolic process:STAB2	4	1.55771	0.669017	0	0.420395	0.993	2.90201	0.00103358	FALSE	0.00307535	2.91947	A	G	0.435938	0.564062	10096	0.997001	-0.0207019	0.0064053	2.90201	2.91947	0
rs10778273:A:G	104058144	Chr12	0.000112845	0.98306	rs7296829:104061597:C:T	0.995711	STAB2 (0 kb, intron/Intron/MODIFIER); RP11-341G23.3 (4.2 kb, near_gene/Downstream gene/MODIFIER); NT5DC3 (110 kb); C12orf42 (170 kb)	0.915	-0.786177	-0.283225	0.0870135	0.1	0.1	0.06	7	7		NA	STAB2 | TDG		C12orf42 NT5DC3 RP11-341G23.3 STAB2 TDG	C12orf42, NT5DC3, RP11-626I20.3, STAB2	101929084, 374470, 51559, 55576		Binding and Uptake of Ligands by Scavenger Receptors:STAB2		defense response to other organism:STAB2 | carbohydrate derivative catabolic process:STAB2 | receptor-mediated endocytosis:STAB2 | organic acid catabolic process:STAB2 | carboxylic acid catabolic process:STAB2	4	3.19453	0.362594	0.0608939	0.41	0.982	2.89905	0.00103459	FALSE	0.00307535	2.71938	G	A	0.414917	0.585083	10096	0.99665	0.0207811	0.00642665	2.89905	2.71938	0.0608939
rs61937794:C:T	104033448	Chr12	9.40111e-05	0.983867	rs61937794:104033448:C:T	1	STAB2 (0 kb, intron/Intron/MODIFIER); NT5DC3 (130 kb); C12orf42 (140 kb)	0.166	-0.599282	-0.250026	0.477777	0.34	0.28	0.17	7	7		NA	NT5DC3 | TDG		C12orf42 NT5DC3 STAB2 TDG	C12orf42, NT5DC3, RP11-626I20.3, STAB2	101929084, 374470, 51559, 55576		Binding and Uptake of Ligands by Scavenger Receptors:STAB2		defense response to other organism:STAB2 | carbohydrate derivative catabolic process:STAB2 | receptor-mediated endocytosis:STAB2 | organic acid catabolic process:STAB2 | carboxylic acid catabolic process:STAB2	4	0.864829	0.833906	0	0.155	0.975	2.88976	0.00102755	FALSE	0.00311406	2.9052	T	C	0.158107	0.158107	10096	0.99332	0.0281715	0.00874199	2.88976	2.9052	0
rs10745977:G:C	104058591	Chr12	0.000105443	0.983388	rs7296829:104061597:C:T	1	STAB2 (0 kb, intron/Intron/MODIFIER); RP11-341G23.3 (3.8 kb, near_gene/Downstream gene/MODIFIER); NT5DC3 (110 kb); C12orf42 (170 kb)	4.253	-0.240201	-0.221566	0.770342	0.12	0.24	0.22	5	5	Chromatin_Structure|DNase-seq|Cerebellumoc|	NA	STAB2 | TDG		C12orf42 NT5DC3 RP11-341G23.3 STAB2 TDG	C12orf42, NT5DC3, RP11-626I20.3, STAB2	101929084, 374470, 51559, 55576		Binding and Uptake of Ligands by Scavenger Receptors:STAB2		defense response to other organism:STAB2 | carbohydrate derivative catabolic process:STAB2 | receptor-mediated endocytosis:STAB2 | organic acid catabolic process:STAB2 | carboxylic acid catabolic process:STAB2	4	3.05825	0.382731	0.0190459	0.41	0.983	2.86334	0.00101941	FALSE	0.00328031	2.82274	C	G	0.414936	0.585064	10096	0.996896	0.0206241	0.00642545	2.86334	2.82274	0.0190459
rs903182:T:G	104060912	Chr12	9.92673e-05	0.983487	rs7296829:104061597:C:T	1	STAB2 (0 kb, intron/Intron/MODIFIER); RP11-341G23.3 (1.4 kb, near_gene/Downstream gene/MODIFIER); NT5DC3 (100 kb); C12orf42 (170 kb)	5.081	0.0396286	-0.17198	0.72299	0.19	0.22	0.16	7	7		NA	STAB2 | TDG		C12orf42 NT5DC3 RP11-341G23.3 STAB2 TDG	C12orf42, NT5DC3, RP11-626I20.3, STAB2	101929084, 374470, 51559, 55576		Binding and Uptake of Ligands by Scavenger Receptors:STAB2		defense response to other organism:STAB2 | carbohydrate derivative catabolic process:STAB2 | receptor-mediated endocytosis:STAB2 | organic acid catabolic process:STAB2 | carboxylic acid catabolic process:STAB2	4	2.61885	0.454195	0	0.409	0.988242	2.83228	0.00100589	FALSE	0.0034929	2.85369	G	T	0.41558	0.58442	10096	0.991207	0.0204731	0.00642117	2.83228	2.85369	0
rs3751198:A:G	104147207	Chr12	9.56262e-05	0.983583	rs3751198:104147207:A:G	1	STAB2 (0 kb, intron/Intron/MODIFIER | near_gene/Upstream gene/MODIFIER); RP11-341G23.4 (0 kb, intron/Intron/MODIFIER | nc-RNA/Non coding transcript/MODIFIER); NT5DC3 (17 kb); HSP90B1 (180 kb)	3.669	0.0141296	-0.173089	0.521966	0.3	0.18	0.38	5	5	Chromatin_Structure|DNase-seq|Th1|, Chromatin_Structure|DNase-seq|Gm12892|, Chromatin_Structure|DNase-seq|8988t|, Chromatin_Structure|DNase-seq|Fibrop|	1 Factor VIII levels // 0.614 vWF levels // 0.614 Low vWF levels	EID3 | HSP90B1 | NT5DC3 | RP11-341G23.4 | RP11-650K20.2 | STAB2 | TDG | TXNRD1		C12orf73 EID3 GLT8D2 HSP90B1 MIR3652 NT5DC3 RP11-341G23.4 RP11-650K20.2 STAB2 TDG TXNRD1	HSP90B1, MIR3652, NT5DC3, RP11-341G23.4, RP11-642P15.1, STAB2, TDG	100500842, 253724, 51559, 55576, 6996		Binding and Uptake of Ligands by Scavenger Receptors:STAB2		defense response to other organism:STAB2 | carbohydrate derivative catabolic process:STAB2,TDG | receptor-mediated endocytosis:STAB2 | organic acid catabolic process:STAB2 | carboxylic acid catabolic process:STAB2	4	1.15034	0.764937	0	0.398	0.872	2.82683	0.000997775	FALSE	0.00349734	2.83375	G	A	0.405708	0.594292	10096	0.98346	0.02053	0.00646519	2.82683	2.83375	0
rs4388997:C:T	103955407	Chr12	9.46294e-05	0.983773	rs10745972:103964986:T:A	0.79234	RP11-626I20.3 (1.8 kb, near_gene/Downstream gene/MODIFIER); STAB2 (26 kb); C12orf42 (66 kb); NT5DC3 (210 kb)	2.515	0.0225033	2.1363	0.489754	0.27	0.21	0.22	3a	3	Motifs|PWM|Sox17|, Motifs|PWM|Zfp410|, Chromatin_Structure|FAIRE|Nhek|, Chromatin_Structure|DNase-seq|A549|, Protein_Binding|ChIP-seq|FOXA1|A549|dex_100nm, Protein_Binding|ChIP-seq|NR3C1|A549|dex_50nm, Protein_Binding|ChIP-seq|NR3C1|A549|dex_5nm	0.396 Schizoaffective disorder-bipolar type	STAB2 | TXNRD1		C12orf42 NT5DC3 RP11-626I20.3 STAB2 TXNRD1	C12orf42, NT5DC3, RP11-626I20.3, STAB2, TXNRD1	101929084, 374470, 51559, 55576, 7296		Binding and Uptake of Ligands by Scavenger Receptors:STAB2	adenoma:TXNRD1 | cell type benign neoplasm:TXNRD1 | primary bacterial infectious disease:TXNRD1 | bacterial infectious disease:TXNRD1	defense response to other organism:STAB2 | carbohydrate derivative catabolic process:STAB2 | receptor-mediated endocytosis:STAB2 | organic acid catabolic process:STAB2 | carboxylic acid catabolic process:STAB2	4	1.11561	0.773307	0	0.395535	0.897	2.82424	0.000995438	FALSE	0.00349734	2.8285	T	C	0.409205	0.590795	10096	0.973809	0.0205116	0.00646698	2.82424	2.8285	0
rs112993553:A:G	104019211	Chr12	7.76387e-05	0.984277	rs112993553:104019211:A:G	1	STAB2 (0 kb, intron/Intron/MODIFIER); C12orf42 (130 kb); NT5DC3 (150 kb)	1.408	-0.400769	-0.235092	0.285345	0.21	0.05	0.03	6	6	Motifs|PWM|Gm397|, Motifs|PWM|Zscan4|	NA	NFYB | STAB2 | TXNRD1		C12orf42 NFYB NT5DC3 STAB2 TXNRD1	C12orf42, NT5DC3, RP11-626I20.3, STAB2	101929084, 374470, 51559, 55576		Binding and Uptake of Ligands by Scavenger Receptors:STAB2		defense response to other organism:STAB2 | carbohydrate derivative catabolic process:STAB2 | receptor-mediated endocytosis:STAB2 | organic acid catabolic process:STAB2 | carboxylic acid catabolic process:STAB2	4	7.13801	0.0676266	0.579715	0.128	0.832	2.80764	0.00099495	FALSE	0.00360281	1.23807	G	A	0.143346	0.143346	10096	0.923706	-0.0296944	0.00936447	2.80764	1.23807	0.579715
rs903184:G:C	104059132	Chr12	8.99716e-05	0.983957	rs7296829:104061597:C:T	1	STAB2 (0 kb, intron/Intron/MODIFIER); RP11-341G23.3 (3.2 kb, near_gene/Downstream gene/MODIFIER); NT5DC3 (110 kb); C12orf42 (170 kb)	0.556	-0.0587353	-0.1743	0.67301	0.18	0.23	0.24	7	7		NA	STAB2 | TDG		C12orf42 NT5DC3 RP11-341G23.3 STAB2 TDG	C12orf42, NT5DC3, RP11-626I20.3, STAB2	101929084, 374470, 51559, 55576		Binding and Uptake of Ligands by Scavenger Receptors:STAB2		defense response to other organism:STAB2 | carbohydrate derivative catabolic process:STAB2 | receptor-mediated endocytosis:STAB2 | organic acid catabolic process:STAB2 | carboxylic acid catabolic process:STAB2	4	3.15597	0.368197	0.0494216	0.41	0.985	2.77882	0.000983924	FALSE	0.00381762	2.6454	C	G	0.415098	0.584902	10096	0.996481	0.0202561	0.00642372	2.77882	2.6454	0.0494216
rs2374053:T:C	103747178	Chr12	7.76831e-05	0.9842	rs2374053:103747178:T:C	1	C12orf42 (0 kb, intron/NMD transcript/MODIFIER | intron/Intron/MODIFIER | nc-RNA/Non coding transcript/MODIFIER); STAB2 (230 kb); RNU7-184P (240 kb)	16.08	0.719356	-0.0739075	0.620729	0.45	0.48	0.24	7	7		0.899 Body mass index			C12orf42 RNU7-184P STAB2	C12orf42, RP11-626I20.3, STAB2	101929084, 374470, 55576		Binding and Uptake of Ligands by Scavenger Receptors:STAB2		defense response to other organism:STAB2 | carbohydrate derivative catabolic process:STAB2 | receptor-mediated endocytosis:STAB2 | organic acid catabolic process:STAB2 | carboxylic acid catabolic process:STAB2	3	0.0165359	0.991766	0	0.243	0.99667	2.74099	0.00106432	FALSE	0.00412729	2.75069	C	T	0.258963	0.258963	9129	0.997908	-0.0240385	0.00770775	2.74099	2.75069	0
rs2673654:A:T	104027086	Chr12	8.24624e-05	0.98404	rs703615:104019152:T:A	0.954682	STAB2 (0 kb, intron/Intron/MODIFIER); NT5DC3 (140 kb); C12orf42 (140 kb)	1.417	0.0507747	-0.162455	0.785398	0.1	0.16	0.08	6	6	Motifs|PWM|FOXD2|	0.819 IgG glycosylation	TDG		C12orf42 NT5DC3 STAB2 TDG	C12orf42, NT5DC3, RP11-626I20.3, STAB2	101929084, 374470, 51559, 55576		Binding and Uptake of Ligands by Scavenger Receptors:STAB2		defense response to other organism:STAB2 | carbohydrate derivative catabolic process:STAB2 | receptor-mediated endocytosis:STAB2 | organic acid catabolic process:STAB2 | carboxylic acid catabolic process:STAB2	4	1.41101	0.702956	0	0.414003	0.985	2.73771	0.000964445	FALSE	0.00412729	2.7541	T	A	0.430365	0.569635	10096	0.993608	-0.0200612	0.0064259	2.73771	2.7541	0
rs3752879:C:T	104060872	Chr12	8.24217e-05	0.984122	rs7296829:104061597:C:T	1	STAB2 (0 kb, intron/Intron/MODIFIER); RP11-341G23.3 (1.5 kb, near_gene/Downstream gene/MODIFIER); NT5DC3 (100 kb); C12orf42 (170 kb)	1.115	-0.143515	-0.197931	0.210944	0.13	0.17	0.14	6	6	Motifs|PWM|C/EBP|	NA	STAB2 | TDG		C12orf42 NT5DC3 RP11-341G23.3 STAB2 TDG	C12orf42, NT5DC3, RP11-626I20.3, STAB2	101929084, 374470, 51559, 55576		Binding and Uptake of Ligands by Scavenger Receptors:STAB2		defense response to other organism:STAB2 | carbohydrate derivative catabolic process:STAB2 | receptor-mediated endocytosis:STAB2 | organic acid catabolic process:STAB2 | carboxylic acid catabolic process:STAB2	4	2.6382	0.450832	0	0.409	0.987824	2.73327	0.000964309	FALSE	0.00413559	2.75407	T	C	0.415726	0.584274	10096	0.896031	0.0200394	0.00641937	2.73327	2.75407	0
rs703610:G:A	104010924	Chr12	7.7522e-05	0.984355	rs10745972:103964986:T:A	0.536877	STAB2 (0 kb, intron/Intron/MODIFIER); C12orf42 (120 kb); NT5DC3 (150 kb)	5.353	0.0499893	-0.162027	0.784687	0.18	0.3	0.08	5	5	Chromatin_Structure|DNase-seq|Werirb1|	1 Schizoaffective disorder-bipolar type // 0.431 Factor VIII levels // 0.431 vWF levels	STAB2 | TXNRD1		C12orf42 NT5DC3 STAB2 TXNRD1	C12orf42, NT5DC3, RP11-626I20.3, STAB2	101929084, 374470, 51559, 55576		Binding and Uptake of Ligands by Scavenger Receptors:STAB2		defense response to other organism:STAB2 | carbohydrate derivative catabolic process:STAB2 | receptor-mediated endocytosis:STAB2 | organic acid catabolic process:STAB2 | carboxylic acid catabolic process:STAB2	4	3.42416	0.330732	0.123873	0.471	0.94052	2.71654	0.000950647	FALSE	0.00426297	2.40308	A	G	0.481489	0.481489	10096	0.970127	0.0199331	0.00643108	2.71654	2.40308	0.123873
rs3851629:G:A	104012667	Chr12	6.28141e-05	0.985182	rs3851629:104012667:G:A	1	STAB2 (0 kb, intron/Intron/MODIFIER); C12orf42 (120 kb); NT5DC3 (150 kb)	2.657	-0.316407	-0.212931	0.670644	0.3	0.12	0.03	6	6		0.373 vWF levels	NT5DC3 | STAB2 | TDG		C12orf42 NT5DC3 STAB2 TDG	C12orf42, NT5DC3, RP11-626I20.3, STAB2	101929084, 374470, 51559, 55576		Binding and Uptake of Ligands by Scavenger Receptors:STAB2		defense response to other organism:STAB2 | carbohydrate derivative catabolic process:STAB2 | receptor-mediated endocytosis:STAB2 | organic acid catabolic process:STAB2 | carboxylic acid catabolic process:STAB2	4	0.33213	0.953877	0	0.139903	0.763	2.70638	0.000947953	FALSE	0.00432872	2.71475	A	G	0.146514	0.146514	10096	0.874952	0.0298496	0.00964416	2.70638	2.71475	0
rs10861070:G:C	104057153	Chr12	7.51764e-05	0.98443	rs7296829:104061597:C:T	0.991397	STAB2 (0 kb, intron/Intron/MODIFIER); NT5DC3 (110 kb); C12orf42 (170 kb)	0.008	-0.996697	-0.311977	0.308389	0.19	0.18	0.27	6	6	Motifs|PWM|FOXC1|, Motifs|PWM|EWSR1-FLI1|	NA	STAB2 | TDG		C12orf42 NT5DC3 STAB2 TDG	C12orf42, NT5DC3, RP11-626I20.3, STAB2	101929084, 374470, 51559, 55576		Binding and Uptake of Ligands by Scavenger Receptors:STAB2		defense response to other organism:STAB2 | carbohydrate derivative catabolic process:STAB2 | receptor-mediated endocytosis:STAB2 | organic acid catabolic process:STAB2 | carboxylic acid catabolic process:STAB2	4	3.56031	0.313024	0.157377	0.411	0.98	2.6823	0.000943775	FALSE	0.00447159	2.2413	C	G	0.415401	0.584599	10096	0.995622	0.0198611	0.00643116	2.6823	2.2413	0.157377
rs11111708:A:G	104057619	Chr12	7.49512e-05	0.984505	rs7296829:104061597:C:T	0.991397	STAB2 (0 kb, intron/Intron/MODIFIER); RP11-341G23.3 (4.7 kb, near_gene/Downstream gene/MODIFIER); NT5DC3 (110 kb); C12orf42 (170 kb)	0.13	-0.601164	-0.242602	0.381143	0.19	0.23	0.25	5	5	Chromatin_Structure|DNase-seq|Hepg2|	NA	STAB2 | TDG		C12orf42 NT5DC3 RP11-341G23.3 STAB2 TDG	C12orf42, NT5DC3, RP11-626I20.3, STAB2	101929084, 374470, 51559, 55576		Binding and Uptake of Ligands by Scavenger Receptors:STAB2		defense response to other organism:STAB2 | carbohydrate derivative catabolic process:STAB2 | receptor-mediated endocytosis:STAB2 | organic acid catabolic process:STAB2 | carboxylic acid catabolic process:STAB2	4	3.51631	0.318653	0.146832	0.411	0.98	2.68079	0.000943098	FALSE	0.00447159	2.27084	G	A	0.415246	0.584754	10096	0.996049	0.0198481	0.00642926	2.68079	2.27084	0.146832
rs12578952:A:G	103755097	Chr12	6.9576e-05	0.984861	rs2374053:103747178:T:C	0.984502	C12orf42 (0 kb, intron/NMD transcript/MODIFIER | intron/Intron/MODIFIER | nc-RNA/Non coding transcript/MODIFIER); STAB2 (230 kb); RNU7-184P (250 kb)	3.435	-0.286826	-0.212975	0.713325	0.27	0.07	0	6	6		0.895 Body mass index			C12orf42 RNU7-184P STAB2	C12orf42, RP11-626I20.3, STAB2	101929084, 374470, 55576		Binding and Uptake of Ligands by Scavenger Receptors:STAB2		defense response to other organism:STAB2 | carbohydrate derivative catabolic process:STAB2 | receptor-mediated endocytosis:STAB2 | organic acid catabolic process:STAB2 | carboxylic acid catabolic process:STAB2	3	0.0295043	0.985356	0	0.242	0.99279	2.6803	0.00103584	FALSE	0.00447159	2.68882	G	A	0.258425	0.258425	9129	0.995749	-0.0237485	0.00771885	2.6803	2.68882	0
rs4497503:A:G	104057868	Chr12	7.46284e-05	0.98458	rs7296829:104061597:C:T	0.991397	STAB2 (0 kb, intron/Intron/MODIFIER); RP11-341G23.3 (4.5 kb, near_gene/Downstream gene/MODIFIER); NT5DC3 (110 kb); C12orf42 (170 kb)	14.55	0.451265	-0.0998159	0.953032	0.11	0.15	0.24	6	6	Motifs|PWM|STAT6|, Motifs|PWM|RFX1(EF-C)|, Motifs|PWM|Rfx4|, Motifs|PWM|RFX2|, Motifs|PWM|RFX2|, Motifs|PWM|RFX3|, Motifs|PWM|RFX3|, Motifs|PWM|RFX5|, Motifs|PWM|RFX5|, Motifs|PWM|RFX5|	NA	STAB2 | TDG		C12orf42 NT5DC3 RP11-341G23.3 STAB2 TDG	C12orf42, NT5DC3, RP11-626I20.3, STAB2	101929084, 374470, 51559, 55576		Binding and Uptake of Ligands by Scavenger Receptors:STAB2		defense response to other organism:STAB2 | carbohydrate derivative catabolic process:STAB2 | receptor-mediated endocytosis:STAB2 | organic acid catabolic process:STAB2 | carboxylic acid catabolic process:STAB2	4	3.51265	0.319125	0.145944	0.411	0.981	2.67849	0.000942131	FALSE	0.00447159	2.27182	G	A	0.415359	0.584641	10096	0.996091	0.0198369	0.00642893	2.67849	2.27182	0.145944
rs1096552:C:A	104004541	Chr12	7.105e-05	0.984651	rs10745972:103964986:T:A	0.536877	STAB2 (0 kb, intron/Intron/MODIFIER); C12orf42 (110 kb); NT5DC3 (160 kb)	1.125	-0.333804	-0.224534	0.371366	0.21	0.03	0.01	7	7		1 Schizoaffective disorder-bipolar type // 0.431 Factor VIII levels // 0.431 vWF levels	STAB2 | TXNRD1		C12orf42 NT5DC3 STAB2 TXNRD1	C12orf42, NT5DC3, RP11-626I20.3, STAB2	101929084, 374470, 51559, 55576		Binding and Uptake of Ligands by Scavenger Receptors:STAB2		defense response to other organism:STAB2 | carbohydrate derivative catabolic process:STAB2 | receptor-mediated endocytosis:STAB2 | organic acid catabolic process:STAB2 | carboxylic acid catabolic process:STAB2	4	3.48186	0.323122	0.138392	0.471	0.95325	2.66998	0.000931089	FALSE	0.00452207	2.32698	A	C	0.481466	0.481466	10096	0.976495	0.0196609	0.0064096	2.66998	2.32698	0.138392
rs1070078:A:T	104004218	Chr12	7.02564e-05	0.984721	rs10745972:103964986:T:A	0.536877	STAB2 (0 kb, intron/Intron/MODIFIER); C12orf42 (110 kb); NT5DC3 (160 kb)	0.403	-0.17671	-0.192533	0.316898	0.2	0.01	0.01	6	6	Motifs|PWM|POU1F1|	1 Schizoaffective disorder-bipolar type // 0.431 Factor VIII levels // 0.431 vWF levels	STAB2 | TXNRD1		C12orf42 NT5DC3 STAB2 TXNRD1	C12orf42, NT5DC3, RP11-626I20.3, STAB2	101929084, 374470, 51559, 55576		Binding and Uptake of Ligands by Scavenger Receptors:STAB2		defense response to other organism:STAB2 | carbohydrate derivative catabolic process:STAB2 | receptor-mediated endocytosis:STAB2 | organic acid catabolic process:STAB2 | carboxylic acid catabolic process:STAB2	4	3.49026	0.322028	0.140464	0.471	0.95415	2.66401	0.000928574	FALSE	0.00452207	2.31695	T	A	0.481499	0.481499	10096	0.977192	0.0196295	0.00640803	2.66401	2.31695	0.140464
rs1070075:C:T	104002745	Chr12	7.01885e-05	0.984791	rs10745972:103964986:T:A	0.536877	STAB2 (0 kb, intron/Intron/MODIFIER); C12orf42 (110 kb); NT5DC3 (160 kb)	0.691	-0.368128	-0.22756	0.700598	0.21	0.04	0	6	6		1 Schizoaffective disorder-bipolar type // 0.431 Factor VIII levels // 0.431 vWF levels	STAB2 | TXNRD1		C12orf42 NT5DC3 STAB2 TXNRD1	C12orf42, NT5DC3, RP11-626I20.3, STAB2	101929084, 374470, 51559, 55576		Binding and Uptake of Ligands by Scavenger Receptors:STAB2		defense response to other organism:STAB2 | carbohydrate derivative catabolic process:STAB2 | receptor-mediated endocytosis:STAB2 | organic acid catabolic process:STAB2 | carboxylic acid catabolic process:STAB2	4	3.53226	0.316602	0.150686	0.47	0.95579	2.66355	0.000928355	FALSE	0.00452207	2.29164	T	C	0.480742	0.480742	10096	0.97747	0.0196236	0.00640686	2.66355	2.29164	0.150686
rs17034172:G:T	103983487	Chr12	5.41771e-05	0.985521	rs17034172:103983487:G:T	1	STAB2 (0 kb, intron/Intron/MODIFIER); U8 (2.4 kb, near_gene/Upstream gene/MODIFIER); C12orf42 (94 kb); NT5DC3 (180 kb)	0.06	-0.291941	0.500645	0.323832	0.39	0.56	0.5	3a	3	Motifs|PWM|Eomes|, Chromatin_Structure|DNase-seq|Jurkat|, Chromatin_Structure|DNase-seq|Gm12865|, Chromatin_Structure|DNase-seq|Gm12878|, Chromatin_Structure|DNase-seq|Gm12864|, Chromatin_Structure|FAIRE|Gm12891|, Chromatin_Structure|DNase-seq|Gm06990|, Chromatin_Structure|FAIRE|Gm19239|, Protein_Binding|ChIP-seq|RUNX3|GM12878|, Protein_Binding|ChIP-seq|CREBBP|Jurkat|	NA	STAB2		C12orf42 NT5DC3 STAB2 U8	C12orf42, NT5DC3, RP11-626I20.3, STAB2	101929084, 374470, 51559, 55576		Binding and Uptake of Ligands by Scavenger Receptors:STAB2		defense response to other organism:STAB2 | carbohydrate derivative catabolic process:STAB2 | receptor-mediated endocytosis:STAB2 | organic acid catabolic process:STAB2 | carboxylic acid catabolic process:STAB2	4	5.89462	0.116851	0.491062	0.0986347	0.866	2.64038	0.000926665	FALSE	0.00473384	1.24226	T	G	0.106237	0.106237	10096	0.976321	0.0315978	0.0103257	2.64038	1.24226	0.491062
rs703625:T:A	104035825	Chr12	6.71918e-05	0.984928	rs703615:104019152:T:A	0.806769	STAB2 (0 kb, intron/Intron/MODIFIER); NT5DC3 (130 kb); C12orf42 (150 kb)	6.747	0.161062	-0.130887	0.657442	0.23	0.2	0.13	7	7		0.992 IgG glycosylation	TDG		C12orf42 NT5DC3 STAB2 TDG	C12orf42, NT5DC3, RP11-626I20.3, STAB2	101929084, 374470, 51559, 55576		Binding and Uptake of Ligands by Scavenger Receptors:STAB2		defense response to other organism:STAB2 | carbohydrate derivative catabolic process:STAB2 | receptor-mediated endocytosis:STAB2 | organic acid catabolic process:STAB2 | carboxylic acid catabolic process:STAB2	4	1.65562	0.646846	0	0.440732	0.98962	2.62635	0.000918548	FALSE	0.00485246	2.64397	A	T	0.453545	0.546455	10096	0.900858	-0.0194364	0.00637956	2.62635	2.64397	0
rs57636148:TC:T	103543360	Chr12	5.0143e-05	0.986038	rs57636148:103543360:TC:T	1	RNU7-184P (35 kb); C12orf42 (88 kb); ASCL1 (190 kb); PAH (190 kb)	0.918										NA	GLT8D2 | HSP90B1 | PARPBP | RP11-552I14.1 | TDG		ASCL1 C12orf42 GLT8D2 HSP90B1 PAH PARPBP RNU7-184P RP11-552I14.1 TDG	ASCL1, C12orf42, HSP90B1, PAH, TDG	100500842, 101929036, 374470, 429, 5053, 6996, 7184	IL-17 signaling pathway:HSP90B1	Binding and Uptake of Ligands by Scavenger Receptors:HSP90B1	colon cancer:HSP90B1 | colorectal cancer:HSP90B1 | large intestine cancer:HSP90B1 | intestinal cancer:HSP90B1 | prostate cancer:ASCL1 | male reproductive organ cancer:ASCL1 | breast carcinoma:HSP90B1 | mood disorder:HSP90B1,PAH | primary bacterial infectious disease:HSP90B1 | organ system benign neoplasm:ASCL1 | bacterial infectious disease:HSP90B1	innate immune response-activating signal transduction:HSP90B1 | activation of innate immune response:HSP90B1 | positive regulation of innate immune response:HSP90B1 | regulation of innate immune response:HSP90B1 | carbohydrate derivative catabolic process:TDG | pattern recognition receptor signaling pathway:HSP90B1 | response to nutrient:ASCL1,HSP90B1 | receptor-mediated endocytosis:HSP90B1 | org…	2	0.662758	0.415588	0	0.248	0.989	2.62289	0.00227384	FALSE	0.00485471	2.62326	T	TC	0.250149	0.250149	4049	0.995851	-0.0321859	0.0105954	2.62289	2.62326	0
rs139386977:G:A	104006284	Chr12	5.14057e-05	0.985835	rs17034172:103983487:G:T	1	STAB2 (0 kb, intron/Intron/MODIFIER); C12orf42 (120 kb); NT5DC3 (160 kb)	0.804	-0.205767	-0.198999	0.686779	0.16	0.05	0.01	7	7		NA	STAB2		C12orf42 NT5DC3 STAB2	C12orf42, NT5DC3, RP11-626I20.3, STAB2	101929084, 374470, 51559, 55576		Binding and Uptake of Ligands by Scavenger Receptors:STAB2		defense response to other organism:STAB2 | carbohydrate derivative catabolic process:STAB2 | receptor-mediated endocytosis:STAB2 | organic acid catabolic process:STAB2 | carboxylic acid catabolic process:STAB2	4	5.81163	0.121143	0.483794	0.0986033	0.874	2.6119	0.000914833	FALSE	0.0048813	1.26328	A	G	0.106029	0.106029	10096	0.960072	0.0316394	0.010406	2.6119	1.26328	0.483794
rs67057049:G:C	103970570	Chr12	6.35431e-05	0.985119	rs10745972:103964986:T:A	0.67712	STAB2 (10 kb); C12orf42 (81 kb); NT5DC3 (190 kb)	0.13	-0.526509	-0.242034	0.736396	0.25	0.13	0	7	7		0.52 Schizoaffective disorder-bipolar type // 0.321 Factor VIII levels // 0.321 vWF levels	STAB2 | TXNRD1		C12orf42 NT5DC3 STAB2 TXNRD1	C12orf42, NT5DC3, RP11-626I20.3, STAB2, TXNRD1	101929084, 374470, 51559, 55576, 7296		Binding and Uptake of Ligands by Scavenger Receptors:STAB2	adenoma:TXNRD1 | cell type benign neoplasm:TXNRD1 | primary bacterial infectious disease:TXNRD1 | bacterial infectious disease:TXNRD1	defense response to other organism:STAB2 | carbohydrate derivative catabolic process:STAB2 | receptor-mediated endocytosis:STAB2 | organic acid catabolic process:STAB2 | carboxylic acid catabolic process:STAB2	4	1.62757	0.653155	0	0.359587	0.918	2.6111	0.000906416	FALSE	0.0048813	2.61455	C	G	0.376485	0.376485	10096	0.98075	-0.0197783	0.00653512	2.6111	2.61455	0
rs11303260:GA:G	103552779	Chr12	4.90512e-05	0.986186	rs57636148:103543360:TC:T	1	RNU7-184P (45 kb); C12orf42 (79 kb); ASCL1 (200 kb); PAH (200 kb)	0.491										NA	GLT8D2 | HSP90B1 | PARPBP | RP11-552I14.1 | TDG		ASCL1 C12orf42 GLT8D2 HSP90B1 PAH PARPBP RNU7-184P RP11-552I14.1 TDG	ASCL1, C12orf42, HSP90B1, PAH, TDG	100500842, 101929036, 374470, 429, 5053, 6996, 7184	IL-17 signaling pathway:HSP90B1	Binding and Uptake of Ligands by Scavenger Receptors:HSP90B1	colon cancer:HSP90B1 | colorectal cancer:HSP90B1 | large intestine cancer:HSP90B1 | intestinal cancer:HSP90B1 | prostate cancer:ASCL1 | male reproductive organ cancer:ASCL1 | breast carcinoma:HSP90B1 | mood disorder:HSP90B1,PAH | primary bacterial infectious disease:HSP90B1 | organ system benign neoplasm:ASCL1 | bacterial infectious disease:HSP90B1	innate immune response-activating signal transduction:HSP90B1 | activation of innate immune response:HSP90B1 | positive regulation of innate immune response:HSP90B1 | regulation of innate immune response:HSP90B1 | carbohydrate derivative catabolic process:TDG | pattern recognition receptor signaling pathway:HSP90B1 | response to nutrient:ASCL1,HSP90B1 | receptor-mediated endocytosis:HSP90B1 | org…	2	0.677488	0.410453	0	0.249	0.987	2.61079	0.00226128	FALSE	0.0048813	2.61115	G	GA	0.250911	0.250911	4049	0.987761	-0.0321945	0.0106277	2.61079	2.61115	0
rs10745978:C:T	104058780	Chr12	6.42329e-05	0.984992	rs7296829:104061597:C:T	1	STAB2 (0 kb, intron/Intron/MODIFIER); RP11-341G23.3 (3.6 kb, near_gene/Downstream gene/MODIFIER); NT5DC3 (110 kb); C12orf42 (170 kb)	2.166	-0.246168	-0.206247	0.390714	0.17	0.19	0.18	7	7		NA	STAB2 | TDG		C12orf42 NT5DC3 RP11-341G23.3 STAB2 TDG	C12orf42, NT5DC3, RP11-626I20.3, STAB2	101929084, 374470, 51559, 55576		Binding and Uptake of Ligands by Scavenger Receptors:STAB2		defense response to other organism:STAB2 | carbohydrate derivative catabolic process:STAB2 | receptor-mediated endocytosis:STAB2 | organic acid catabolic process:STAB2 | carboxylic acid catabolic process:STAB2	3	2.92392	0.231782	0.315987	0.41	0.983	2.60775	0.0010996	FALSE	0.0048813	1.75542	T	C	0.414013	0.585987	8375	0.997239	0.0217591	0.00716625	2.60775	1.75542	0.315987
rs1650123:C:T	104034319	Chr12	6.36177e-05	0.985056	rs703615:104019152:T:A	0.806769	STAB2 (0 kb, intron/Intron/MODIFIER); NT5DC3 (130 kb); C12orf42 (140 kb)	15.9	0.501046	0.0822687	0.725496	0.34	0.52	0.43	4	4	Chromatin_Structure|DNase-seq|Huvec|, Chromatin_Structure|DNase-seq|Cmk|, Chromatin_Structure|DNase-seq|Cd34mobilized|, Chromatin_Structure|DNase-seq|Hmvecdad|, Chromatin_Structure|DNase-seq|Hpaec|, Chromatin_Structure|DNase-seq|Gm19240|, Chromatin_Structure|DNase-seq|Hmveclly|, Chromatin_Structure|DNase-seq|Hmveclbl|, Chromatin_Structure|DNase-seq|Hmvecdneo|, Chromatin_Structure|DNase-seq|Hmvecd…	1 IgG glycosylation	TDG		C12orf42 NT5DC3 STAB2 TDG	C12orf42, NT5DC3, RP11-626I20.3, STAB2	101929084, 374470, 51559, 55576		Binding and Uptake of Ligands by Scavenger Receptors:STAB2		defense response to other organism:STAB2 | carbohydrate derivative catabolic process:STAB2 | receptor-mediated endocytosis:STAB2 | organic acid catabolic process:STAB2 | carboxylic acid catabolic process:STAB2	4	2.11155	0.549579	0	0.438698	0.99127	2.59599	0.000906342	FALSE	0.00497923	2.61457	T	C	0.452595	0.547405	10096	0.995313	-0.0193046	0.00637886	2.59599	2.61457	0
rs10861058:G:A	104015249	Chr12	5.7e-05	0.985358	rs61937794:104033448:C:T	0.836808	STAB2 (0 kb, intron/Intron/MODIFIER); C12orf42 (130 kb); NT5DC3 (150 kb)	2.718	-0.269262	-0.202383	0.676926	0.27	0.04	0.01	7	7		0.342 vWF levels	NT5DC3 | STAB2 | TDG		C12orf42 NT5DC3 STAB2 TDG	C12orf42, NT5DC3, RP11-626I20.3, STAB2	101929084, 374470, 51559, 55576		Binding and Uptake of Ligands by Scavenger Receptors:STAB2		defense response to other organism:STAB2 | carbohydrate derivative catabolic process:STAB2 | receptor-mediated endocytosis:STAB2 | organic acid catabolic process:STAB2 | carboxylic acid catabolic process:STAB2	4	0.546566	0.908548	0	0.160372	0.97377	2.58828	0.000899881	FALSE	0.00502899	2.59852	A	G	0.173318	0.173318	10096	0.977505	0.0255128	0.00846049	2.58828	2.59852	0
rs703606:A:G	103996574	Chr12	6.05888e-05	0.985243	rs10745972:103964986:T:A	0.536877	STAB2 (0 kb, intron/Intron/MODIFIER); C12orf42 (110 kb); NT5DC3 (170 kb)	8.286	0.02056	-0.164087	0.879353	0.16	0.09	0.04	7	7		1 Schizoaffective disorder-bipolar type // 0.431 Factor VIII levels // 0.431 vWF levels	STAB2 | TXNRD1		C12orf42 NT5DC3 STAB2 TXNRD1	C12orf42, NT5DC3, RP11-626I20.3, STAB2	101929084, 374470, 51559, 55576		Binding and Uptake of Ligands by Scavenger Receptors:STAB2		defense response to other organism:STAB2 | carbohydrate derivative catabolic process:STAB2 | receptor-mediated endocytosis:STAB2 | organic acid catabolic process:STAB2 | carboxylic acid catabolic process:STAB2	4	3.69295	0.296586	0.187642	0.47	0.969	2.58546	0.00089545	FALSE	0.00502899	2.13956	G	A	0.480978	0.480978	10096	0.987267	0.0191851	0.00637785	2.58546	2.13956	0.187642
rs17034187:A:T	103988385	Chr12	4.94264e-05	0.986137	rs17034172:103983487:G:T	1	STAB2 (0 kb, intron/Intron/MODIFIER); U8 (2.4 kb, near_gene/Downstream gene/MODIFIER); C12orf42 (99 kb); NT5DC3 (180 kb)	3.117	0.151316	-0.157972	0.303179	0.1	0.06	0.07	6	6	Motifs|PWM|c-Ets-1(p54)|, Motifs|PWM|FOXG1|	NA	STAB2		C12orf42 NT5DC3 STAB2 U8	C12orf42, NT5DC3, RP11-626I20.3, STAB2	101929084, 374470, 51559, 55576		Binding and Uptake of Ligands by Scavenger Receptors:STAB2		defense response to other organism:STAB2 | carbohydrate derivative catabolic process:STAB2 | receptor-mediated endocytosis:STAB2 | organic acid catabolic process:STAB2 | carboxylic acid catabolic process:STAB2	4	6.08801	0.107406	0.507228	0.0988642	0.874	2.58117	0.00090204	FALSE	0.00504318	1.17954	T	A	0.106484	0.106484	10096	0.978592	0.031134	0.0103122	2.58117	1.17954	0.507228
rs12821299:T:G	104018059	Chr12	5.44044e-05	0.985412	rs61937794:104033448:C:T	0.843638	STAB2 (0 kb, intron/Intron/MODIFIER); C12orf42 (130 kb); NT5DC3 (150 kb)	0.968	-0.347974	-0.218123	0.501609	0.33	0.27	0.11	7	7		0.34 vWF levels	NT5DC3 | STAB2 | TDG		C12orf42 NT5DC3 STAB2 TDG	C12orf42, NT5DC3, RP11-626I20.3, STAB2	101929084, 374470, 51559, 55576		Binding and Uptake of Ligands by Scavenger Receptors:STAB2		defense response to other organism:STAB2 | carbohydrate derivative catabolic process:STAB2 | receptor-mediated endocytosis:STAB2 | organic acid catabolic process:STAB2 | carboxylic acid catabolic process:STAB2	4	0.712857	0.870176	0	0.160372	0.98268	2.55974	0.000888088	FALSE	0.00526124	2.5701	G	T	0.173494	0.173494	10096	0.889826	0.0252508	0.00842907	2.55974	2.5701	0
rs11111686:A:G	104019371	Chr12	5.34551e-05	0.985574	rs61937794:104033448:C:T	0.843638	STAB2 (0 kb, intron/Intron/MODIFIER); C12orf42 (130 kb); NT5DC3 (140 kb)	4.934	-0.342539	-0.217443	0.742507	0.22	0.05	0.03	7	7		0.34 vWF levels	NT5DC3 | STAB2 | TDG		C12orf42 NT5DC3 STAB2 TDG	C12orf42, NT5DC3, RP11-626I20.3, STAB2	101929084, 374470, 51559, 55576		Binding and Uptake of Ligands by Scavenger Receptors:STAB2		defense response to other organism:STAB2 | carbohydrate derivative catabolic process:STAB2 | receptor-mediated endocytosis:STAB2 | organic acid catabolic process:STAB2 | carboxylic acid catabolic process:STAB2	4	0.72874	0.866424	0	0.161243	0.983	2.54916	0.000883724	FALSE	0.00529031	2.55958	G	A	0.17341	0.17341	10096	0.987654	0.0251693	0.0084226	2.54916	2.55958	0
rs11111685:A:C	104019217	Chr12	5.33935e-05	0.985627	rs61937794:104033448:C:T	0.843638	STAB2 (0 kb, intron/Intron/MODIFIER); C12orf42 (130 kb); NT5DC3 (150 kb)	0.983	-0.814368	-0.289238	0.326131	0.21	0.05	0.03	7	7		0.34 vWF levels	NT5DC3 | STAB2 | TDG		C12orf42 NT5DC3 STAB2 TDG	C12orf42, NT5DC3, RP11-626I20.3, STAB2	101929084, 374470, 51559, 55576		Binding and Uptake of Ligands by Scavenger Receptors:STAB2		defense response to other organism:STAB2 | carbohydrate derivative catabolic process:STAB2 | receptor-mediated endocytosis:STAB2 | organic acid catabolic process:STAB2 | carboxylic acid catabolic process:STAB2	4	0.728019	0.866595	0	0.161243	0.983	2.5485	0.000883451	FALSE	0.00529031	2.55893	C	A	0.173417	0.173417	10096	0.987476	0.0251666	0.008423	2.5485	2.55893	0
rs703627:T:A	104037293	Chr12	5.79678e-05	0.985301	rs703615:104019152:T:A	0.810086	STAB2 (0 kb, intron/Intron/MODIFIER); NT5DC3 (130 kb); C12orf42 (150 kb)	4.655	-0.300596	-0.0757809	0.73195	0.31	0.06	0.11	3a	3	Motifs|PWM|Zfp691|, Chromatin_Structure|DNase-seq|H7es|, Protein_Binding|ChIP-seq|ZNF263|HEK293-T-REx|	0.996 IgG glycosylation	TDG		C12orf42 NT5DC3 STAB2 TDG	C12orf42, NT5DC3, RP11-626I20.3, STAB2	101929084, 374470, 51559, 55576		Binding and Uptake of Ligands by Scavenger Receptors:STAB2		defense response to other organism:STAB2 | carbohydrate derivative catabolic process:STAB2 | receptor-mediated endocytosis:STAB2 | organic acid catabolic process:STAB2 | carboxylic acid catabolic process:STAB2	4	2.07252	0.557492	0	0.438117	0.98992	2.54631	0.000885578	FALSE	0.00529031	2.56451	A	T	0.451893	0.548107	10096	0.995588	-0.0190877	0.00638077	2.54631	2.56451	0
rs11111684:C:G	104019192	Chr12	5.31034e-05	0.98568	rs61937794:104033448:C:T	0.843638	STAB2 (0 kb, intron/Intron/MODIFIER); C12orf42 (130 kb); NT5DC3 (150 kb)	1.097	-0.925005	-0.308689	0.236774	0.31	0.05	0.01	7	7		0.34 vWF levels	NT5DC3 | STAB2 | TDG		C12orf42 NT5DC3 STAB2 TDG	C12orf42, NT5DC3, RP11-626I20.3, STAB2	101929084, 374470, 51559, 55576		Binding and Uptake of Ligands by Scavenger Receptors:STAB2		defense response to other organism:STAB2 | carbohydrate derivative catabolic process:STAB2 | receptor-mediated endocytosis:STAB2 | organic acid catabolic process:STAB2 | carboxylic acid catabolic process:STAB2	4	0.725589	0.867169	0	0.161243	0.983	2.54536	0.000882151	FALSE	0.00529031	2.55578	G	C	0.173421	0.173421	10096	0.987235	0.025152	0.00842432	2.54536	2.55578	0
rs56402195:A:T	103993975	Chr12	4.64547e-05	0.986425	rs17034172:103983487:G:T	1	STAB2 (0 kb, intron/Intron/MODIFIER); C12orf42 (100 kb); NT5DC3 (170 kb)	0.712	-0.353122	-0.224978	0.505342	0.26	0.06	0.01	6	6	Motifs|PWM|REST|, Motifs|PWM|TP53|	NA	STAB2		C12orf42 NT5DC3 STAB2	C12orf42, NT5DC3, RP11-626I20.3, STAB2	101929084, 374470, 51559, 55576		Binding and Uptake of Ligands by Scavenger Receptors:STAB2		defense response to other organism:STAB2 | carbohydrate derivative catabolic process:STAB2 | receptor-mediated endocytosis:STAB2 | organic acid catabolic process:STAB2 | carboxylic acid catabolic process:STAB2	4	5.98322	0.11243	0.498597	0.0989652	0.882	2.54152	0.00088551	FALSE	0.00530124	1.18784	T	A	0.106432	0.106432	10096	0.979051	0.030831	0.0103068	2.54152	1.18784	0.498597
rs140042572:T:TATACATACATATGTATATATACACATAC	103549449	Chr12	4.38119e-05	0.986921	rs57636148:103543360:TC:T	0.995009	RP11-328J6.1 (0 kb, intron/Intron/MODIFIER | nc-RNA/Non coding transcript/MODIFIER); RP11-552I14.1 (0 kb, intron/Intron/MODIFIER | nc-RNA/Non coding transcript/MODIFIER); RNU7-184P (42 kb); C12orf42 (82 kb)					0.25	0.09	0.15	6	6	Motifs|PWM|Zfp128|, Motifs|PWM|Zfp128|, Motifs|PWM|Six6|, Motifs|PWM|Tbp|, Motifs|PWM|Oct-1|, Motifs|PWM|FOXB1|, Motifs|PWM|FOXL1|	NA	GLT8D2 | HSP90B1 | PARPBP | RP11-552I14.1 | TDG		ASCL1 C12orf42 GLT8D2 HSP90B1 PAH PARPBP RNU7-184P RP11-328J6.1 RP11-552I14.1 TDG	ASCL1, C12orf42, HSP90B1, PAH, TDG	100500842, 101929036, 374470, 429, 5053, 6996, 7184	IL-17 signaling pathway:HSP90B1	Binding and Uptake of Ligands by Scavenger Receptors:HSP90B1	colon cancer:HSP90B1 | colorectal cancer:HSP90B1 | large intestine cancer:HSP90B1 | intestinal cancer:HSP90B1 | prostate cancer:ASCL1 | male reproductive organ cancer:ASCL1 | breast carcinoma:HSP90B1 | mood disorder:HSP90B1,PAH | primary bacterial infectious disease:HSP90B1 | organ system benign neoplasm:ASCL1 | bacterial infectious disease:HSP90B1	innate immune response-activating signal transduction:HSP90B1 | activation of innate immune response:HSP90B1 | positive regulation of innate immune response:HSP90B1 | regulation of innate immune response:HSP90B1 | carbohydrate derivative catabolic process:TDG | pattern recognition receptor signaling pathway:HSP90B1 | response to nutrient:ASCL1,HSP90B1 | receptor-mediated endocytosis:HSP90B1 | org…	2	0.709829	0.399501	0	0.249	0.991	2.53658	0.00218449	FALSE	0.00531475	2.53693	TATACATACATATGTATATATACACATAC	T	0.251149	0.251149	4049	0.991761	-0.0315779	0.0106062	2.53658	2.53693	0
rs1593811:T:C	103971379	Chr12	4.5813e-05	0.986563	rs17034172:103983487:G:T	0.979841	STAB2 (9.7 kb); C12orf42 (82 kb); NT5DC3 (190 kb)	1.968	-0.387536	-0.210068	0.802393	0.33	0.26	0.04	6	6	Motifs|PWM|FOXJ2|	NA	STAB2		C12orf42 NT5DC3 STAB2	C12orf42, NT5DC3, RP11-626I20.3, STAB2	101929084, 374470, 51559, 55576		Binding and Uptake of Ligands by Scavenger Receptors:STAB2		defense response to other organism:STAB2 | carbohydrate derivative catabolic process:STAB2 | receptor-mediated endocytosis:STAB2 | organic acid catabolic process:STAB2 | carboxylic acid catabolic process:STAB2	4	6.62713	0.0847813	0.547316	0.0984801	0.847	2.53368	0.00088241	FALSE	0.00531475	1.05894	C	T	0.106225	0.106225	10096	0.972514	0.0308489	0.0103309	2.53368	1.05894	0.547316
rs1593810:T:A	103971159	Chr12	4.56742e-05	0.986609	rs17034172:103983487:G:T	0.979841	STAB2 (9.9 kb); C12orf42 (81 kb); NT5DC3 (190 kb)	3.741	-0.353847	-0.219988	0.687523	0.31	0.31	0.07	3a	3	Motifs|PWM|RSRFC4|, Motifs|PWM|IRF3|, Motifs|PWM|FOXO3A|, Chromatin_Structure|DNase-seq|Nhdfad|, Chromatin_Structure|DNase-seq|Hmveclly|, Chromatin_Structure|DNase-seq|Hmvecdlyad|, Protein_Binding|ChIP-exo|CTCF|Helas3|	NA	STAB2		C12orf42 NT5DC3 STAB2	C12orf42, NT5DC3, RP11-626I20.3, STAB2	101929084, 374470, 51559, 55576		Binding and Uptake of Ligands by Scavenger Receptors:STAB2		defense response to other organism:STAB2 | carbohydrate derivative catabolic process:STAB2 | receptor-mediated endocytosis:STAB2 | organic acid catabolic process:STAB2 | carboxylic acid catabolic process:STAB2	4	6.65944	0.0835823	0.549512	0.0984895	0.847	2.5317	0.000881592	FALSE	0.00531475	1.05319	A	T	0.106229	0.106229	10096	0.97247	0.0308328	0.0103303	2.5317	1.05319	0.549512
rs703598:C:A	103988728	Chr12	5.43465e-05	0.985466	rs10745972:103964986:T:A	0.596257	STAB2 (0 kb, intron/Intron/MODIFIER); U8 (2.7 kb, near_gene/Downstream gene/MODIFIER); C12orf42 (99 kb); NT5DC3 (180 kb)	2.762	-0.121759	-0.196488	0.180051	0.23	0.06	0.07	6	6	Motifs|PWM|Nkx2-2|, Motifs|PWM|Nkx2-4|, Motifs|PWM|Nkx2-1|, Motifs|PWM|NKX2-3|, Motifs|PWM|NKX2-3|, Motifs|PWM|NKX2-8|, Motifs|PWM|NKX2-8|	0.906 Schizoaffective disorder-bipolar type // 0.323 Factor VIII levels // 0.323 vWF levels	STAB2 | TXNRD1		C12orf42 NT5DC3 STAB2 TXNRD1 U8	C12orf42, NT5DC3, RP11-626I20.3, STAB2	101929084, 374470, 51559, 55576		Binding and Uptake of Ligands by Scavenger Receptors:STAB2		defense response to other organism:STAB2 | carbohydrate derivative catabolic process:STAB2 | receptor-mediated endocytosis:STAB2 | organic acid catabolic process:STAB2 | carboxylic acid catabolic process:STAB2	4	2.87276	0.411662	0	0.487	0.993	2.52877	0.00087117	FALSE	0.00531551	2.52967	A	C	0.490046	0.495541	10096	0.99624	-0.0188654	0.00635844	2.52877	2.52967	0
rs17034127:A:G	103977537	Chr12	4.49272e-05	0.986699	rs17034172:103983487:G:T	0.979841	STAB2 (3.5 kb, near_gene/Upstream gene/MODIFIER); C12orf42 (88 kb); NT5DC3 (190 kb)	1.678	0.351717	-0.109444	0.584464	0.26	0.38	0.22	7	7	Chromatin_Structure|FAIRE|A549|	NA	STAB2		C12orf42 NT5DC3 STAB2	C12orf42, NT5DC3, RP11-626I20.3, STAB2	101929084, 374470, 51559, 55576		Binding and Uptake of Ligands by Scavenger Receptors:STAB2		defense response to other organism:STAB2 | carbohydrate derivative catabolic process:STAB2 | receptor-mediated endocytosis:STAB2 | organic acid catabolic process:STAB2 | carboxylic acid catabolic process:STAB2	4	6.63048	0.0846562	0.547544	0.0982953	0.852	2.52179	0.000877365	FALSE	0.00536638	1.05582	G	A	0.105943	0.105943	10096	0.975711	0.030776	0.0103361	2.52179	1.05582	0.547544
rs10861059:G:A	104017567	Chr12	5.06026e-05	0.985937	rs61937794:104033448:C:T	0.836808	STAB2 (0 kb, intron/Intron/MODIFIER); C12orf42 (130 kb); NT5DC3 (150 kb)	2.122	-0.0293313	-0.154489	0.515515	0.16	0.23	0.11	5	5	Motifs|PWM|Nkx2-5|, Motifs|PWM|MZF1|, Chromatin_Structure|DNase-seq|Hmec|, Chromatin_Structure|DNase-seq|T47d|, Chromatin_Structure|DNase-seq|T47d|Est10nm30m, Chromatin_Structure|DNase-seq|Fibrobl|, Chromatin_Structure|DNase-seq|Ag09309|, Chromatin_Structure|DNase-seq|M059j|, Chromatin_Structure|DNase-seq|Chorion|	0.342 vWF levels	NT5DC3 | STAB2 | TDG		C12orf42 NT5DC3 STAB2 TDG	C12orf42, NT5DC3, RP11-626I20.3, STAB2	101929084, 374470, 51559, 55576		Binding and Uptake of Ligands by Scavenger Receptors:STAB2		defense response to other organism:STAB2 | carbohydrate derivative catabolic process:STAB2 | receptor-mediated endocytosis:STAB2 | organic acid catabolic process:STAB2 | carboxylic acid catabolic process:STAB2	4	0.693063	0.874834	0	0.160081	0.98213	2.51755	0.000870677	FALSE	0.00538383	2.52805	A	G	0.173082	0.173082	10096	0.98391	0.0250316	0.0084391	2.51755	2.52805	0
rs34689281:A:T	104018594	Chr12	5.02864e-05	0.985987	rs61937794:104033448:C:T	0.843638	STAB2 (0 kb, intron/Intron/MODIFIER); C12orf42 (130 kb); NT5DC3 (150 kb)	1.242	-0.63109	-0.258267	0.267713	0.26	0.08	0.03	7	7		0.34 vWF levels	NT5DC3 | STAB2 | TDG		C12orf42 NT5DC3 STAB2 TDG	C12orf42, NT5DC3, RP11-626I20.3, STAB2	101929084, 374470, 51559, 55576		Binding and Uptake of Ligands by Scavenger Receptors:STAB2		defense response to other organism:STAB2 | carbohydrate derivative catabolic process:STAB2 | receptor-mediated endocytosis:STAB2 | organic acid catabolic process:STAB2 | carboxylic acid catabolic process:STAB2	4	0.682412	0.877333	0	0.160953	0.983	2.51362	0.00086899	FALSE	0.00539776	2.52401	T	A	0.173299	0.173299	10096	0.986194	0.024973	0.00842752	2.51362	2.52401	0
rs1991436:G:A	103986151	Chr12	5.21646e-05	0.985733	rs10745972:103964986:T:A	0.604554	STAB2 (0 kb, intron/Intron/MODIFIER); U8 (0.13 kb, near_gene/Downstream gene/MODIFIER); C12orf42 (96 kb); NT5DC3 (180 kb)	1.516	-0.443116	-0.00531575	0.502828	0.33	0.15	0.38	6	6	Motifs|PWM|C/EBP|, Motifs|PWM|Zfp187|, Chromatin_Structure|FAIRE|Gm19239|, Chromatin_Structure|FAIRE|Mcf7|Hypoxlac	0.895 Schizoaffective disorder-bipolar type // 0.323 Factor VIII levels // 0.323 vWF levels	STAB2 | TXNRD1		C12orf42 NT5DC3 STAB2 TXNRD1 U8	C12orf42, NT5DC3, RP11-626I20.3, STAB2	101929084, 374470, 51559, 55576		Binding and Uptake of Ligands by Scavenger Receptors:STAB2		defense response to other organism:STAB2 | carbohydrate derivative catabolic process:STAB2 | receptor-mediated endocytosis:STAB2 | organic acid catabolic process:STAB2 | carboxylic acid catabolic process:STAB2	4	3.2143	0.35975	0.0666694	0.484	0.995	2.50586	0.000862028	FALSE	0.00545982	2.35928	A	G	0.488895	0.493168	10096	0.901614	-0.0187632	0.00635747	2.50586	2.35928	0.0666694
rs703599:T:C	103990853	Chr12	5.14146e-05	0.985784	rs10745972:103964986:T:A	0.596257	STAB2 (0 kb, intron/Intron/MODIFIER); U8 (4.8 kb, near_gene/Downstream gene/MODIFIER); C12orf42 (100 kb); NT5DC3 (170 kb)	12.51	1.00659	-0.003047	0.703868	0.19	0.12	0.17	5	5	Motifs|PWM|IPF1|, Chromatin_Structure|DNase-seq|K562|Znfb34a8, Chromatin_Structure|DNase-seq|K562|	0.906 Schizoaffective disorder-bipolar type // 0.323 Factor VIII levels // 0.323 vWF levels	STAB2 | TXNRD1		C12orf42 NT5DC3 STAB2 TXNRD1 U8	C12orf42, NT5DC3, RP11-626I20.3, STAB2	101929084, 374470, 51559, 55576		Binding and Uptake of Ligands by Scavenger Receptors:STAB2		defense response to other organism:STAB2 | carbohydrate derivative catabolic process:STAB2 | receptor-mediated endocytosis:STAB2 | organic acid catabolic process:STAB2 | carboxylic acid catabolic process:STAB2	4	2.97107	0.396107	0	0.488	0.9912	2.49917	0.000858796	FALSE	0.00550924	2.49975	C	T	0.490238	0.504267	10096	0.996642	0.01873	0.00635816	2.49917	2.49975	0
rs703600:C:G	103991145	Chr12	5.10215e-05	0.985886	rs10745972:103964986:T:A	0.596257	STAB2 (0 kb, intron/Intron/MODIFIER); C12orf42 (100 kb); NT5DC3 (170 kb)	15.64	0.4922	-0.104303	0.734398	0.23	0.15	0.05	5	5	Motifs|PWM|PU.1|, Chromatin_Structure|DNase-seq|Hcm|	0.906 Schizoaffective disorder-bipolar type // 0.323 Factor VIII levels // 0.323 vWF levels	STAB2 | TXNRD1		C12orf42 NT5DC3 STAB2 TXNRD1	C12orf42, NT5DC3, RP11-626I20.3, STAB2	101929084, 374470, 51559, 55576		Binding and Uptake of Ligands by Scavenger Receptors:STAB2		defense response to other organism:STAB2 | carbohydrate derivative catabolic process:STAB2 | receptor-mediated endocytosis:STAB2 | organic acid catabolic process:STAB2 | carboxylic acid catabolic process:STAB2	4	2.97437	0.395593	0	0.488	0.99066	2.49506	0.000857084	FALSE	0.00551211	2.49562	G	C	0.49023	0.504275	10096	0.996603	0.0187108	0.00635799	2.49506	2.49562	0
rs12832814:T:A	103974277	Chr12	4.30257e-05	0.986964	rs17034172:103983487:G:T	0.979841	STAB2 (6.8 kb); C12orf42 (85 kb); NT5DC3 (190 kb)	6.435	0.403492	1.09518	0.768355	0.28	0.36	0.12	5	5	Chromatin_Structure|DNase-seq|Gm12865|, Chromatin_Structure|DNase-seq|Gm19240|, Chromatin_Structure|FAIRE|Nhek|	NA	STAB2		C12orf42 NT5DC3 STAB2	C12orf42, NT5DC3, RP11-626I20.3, STAB2	101929084, 374470, 51559, 55576		Binding and Uptake of Ligands by Scavenger Receptors:STAB2		defense response to other organism:STAB2 | carbohydrate derivative catabolic process:STAB2 | receptor-mediated endocytosis:STAB2 | organic acid catabolic process:STAB2 | carboxylic acid catabolic process:STAB2	4	6.67947	0.0828471	0.550863	0.0984274	0.85	2.49345	0.00086566	FALSE	0.00551211	1.03443	A	T	0.106401	0.106401	10096	0.974482	0.0305376	0.0103252	2.49345	1.03443	0.550863
rs17034119:T:C	103975261	Chr12	4.26038e-05	0.987006	rs17034172:103983487:G:T	0.979841	STAB2 (5.8 kb); C12orf42 (86 kb); NT5DC3 (190 kb)	1.271	-0.165646	-0.193088	0.508227	0.36	0.36	0.2	7	7		NA	STAB2		C12orf42 NT5DC3 STAB2	C12orf42, NT5DC3, RP11-626I20.3, STAB2	101929084, 374470, 51559, 55576		Binding and Uptake of Ligands by Scavenger Receptors:STAB2		defense response to other organism:STAB2 | carbohydrate derivative catabolic process:STAB2 | receptor-mediated endocytosis:STAB2 | organic acid catabolic process:STAB2 | carboxylic acid catabolic process:STAB2	4	6.66735	0.0832914	0.550046	0.0983791	0.85	2.4871	0.000863006	FALSE	0.00553622	1.03514	C	T	0.10638	0.10638	10096	0.975076	0.0304848	0.0103232	2.4871	1.03514	0.550046
rs1593812:A:G	103975649	Chr12	4.23331e-05	0.987134	rs17034172:103983487:G:T	0.979841	STAB2 (5.4 kb); C12orf42 (86 kb); NT5DC3 (190 kb)	1.398	-0.272122	-0.206538	0.613598	0.3	0.28	0.22	7	7	Chromatin_Structure|FAIRE|Nhek|	NA	STAB2		C12orf42 NT5DC3 STAB2	C12orf42, NT5DC3, RP11-626I20.3, STAB2	101929084, 374470, 51559, 55576		Binding and Uptake of Ligands by Scavenger Receptors:STAB2		defense response to other organism:STAB2 | carbohydrate derivative catabolic process:STAB2 | receptor-mediated endocytosis:STAB2 | organic acid catabolic process:STAB2 | carboxylic acid catabolic process:STAB2	4	6.66487	0.0833825	0.549878	0.0983587	0.85	2.48308	0.000861321	FALSE	0.00553622	1.03361	G	A	0.106371	0.106371	10096	0.975653	0.0304553	0.0103233	2.48308	1.03361	0.549878
rs703604:A:G	103994496	Chr12	4.99631e-05	0.986087	rs10745972:103964986:T:A	0.539935	STAB2 (0 kb, intron/Intron/MODIFIER); C12orf42 (100 kb); NT5DC3 (170 kb)	9.71	-0.143307	-0.188361	0.785588	0.22	0.13	0.11	7	7		0.996 Schizoaffective disorder-bipolar type // 0.429 Factor VIII levels // 0.429 vWF levels	STAB2 | TXNRD1		C12orf42 NT5DC3 STAB2 TXNRD1	C12orf42, NT5DC3, RP11-626I20.3, STAB2	101929084, 374470, 51559, 55576		Binding and Uptake of Ligands by Scavenger Receptors:STAB2		defense response to other organism:STAB2 | carbohydrate derivative catabolic process:STAB2 | receptor-mediated endocytosis:STAB2 | organic acid catabolic process:STAB2 | carboxylic acid catabolic process:STAB2	4	4.00128	0.261326	0.250241	0.472	0.955	2.48169	0.000852395	FALSE	0.00553622	1.90758	G	A	0.481776	0.481776	10096	0.986891	0.0187187	0.00637816	2.48169	1.90758	0.250241
rs1593813:C:G	103975914	Chr12	4.21765e-05	0.987176	rs17034172:103983487:G:T	0.979841	STAB2 (5.1 kb); C12orf42 (86 kb); NT5DC3 (190 kb)	0.326	-0.256432	-0.213837	0.329828	0.38	0.35	0.16	5	5	Motifs|PWM|GR|, Chromatin_Structure|FAIRE|Nhek|, Chromatin_Structure|DNase-seq|Hsmm|, Chromatin_Structure|DNase-seq|Hsmmt|	NA	STAB2		C12orf42 NT5DC3 STAB2	C12orf42, NT5DC3, RP11-626I20.3, STAB2	101929084, 374470, 51559, 55576		Binding and Uptake of Ligands by Scavenger Receptors:STAB2		defense response to other organism:STAB2 | carbohydrate derivative catabolic process:STAB2 | receptor-mediated endocytosis:STAB2 | organic acid catabolic process:STAB2 | carboxylic acid catabolic process:STAB2	4	6.68064	0.0828044	0.550941	0.0982775	0.85	2.48076	0.000860364	FALSE	0.00553622	1.03102	G	C	0.106337	0.106337	10096	0.975443	0.0304413	0.0103243	2.48076	1.03102	0.550941
rs703601:G:T	103991512	Chr12	4.85042e-05	0.986283	rs10745972:103964986:T:A	0.596257	STAB2 (0 kb, intron/Intron/MODIFIER); C12orf42 (100 kb); NT5DC3 (170 kb)	0.325	-0.081909	-0.183275	0.718	0.18	0.13	0.06	7	7		0.906 Schizoaffective disorder-bipolar type // 0.323 Factor VIII levels // 0.323 vWF levels	STAB2 | TXNRD1		C12orf42 NT5DC3 STAB2 TXNRD1	C12orf42, NT5DC3, RP11-626I20.3, STAB2	101929084, 374470, 51559, 55576		Binding and Uptake of Ligands by Scavenger Receptors:STAB2		defense response to other organism:STAB2 | carbohydrate derivative catabolic process:STAB2 | receptor-mediated endocytosis:STAB2 | organic acid catabolic process:STAB2 | carboxylic acid catabolic process:STAB2	4	2.86554	0.412824	0	0.488	0.99037	2.46772	0.000845794	FALSE	0.00561591	2.4683	T	G	0.490177	0.504328	10096	0.996681	0.0185867	0.00635787	2.46772	2.4683	0
rs7307320:A:G	103980871	Chr12	4.85529e-05	0.986234	rs10745972:103964986:T:A	0.60274	STAB2 (0.18 kb, near_gene/Upstream gene/MODIFIER); C12orf42 (91 kb); NT5DC3 (180 kb)	1.89	-0.185537	-0.187915	0.270457	0.42	0.37	0.58	5	5	Motifs|PWM|FOXC2|, Motifs|PWM|Tgif1|, Motifs|PWM|MEIS1|, Chromatin_Structure|DNase-seq|Hmvecdlyad|, Chromatin_Structure|DNase-seq|T47d|Est10nm30m, Chromatin_Structure|DNase-seq|T47d|, Chromatin_Structure|DNase-seq|Hmvecdneo|, Chromatin_Structure|DNase-seq|Hmveclly|, Chromatin_Structure|DNase-seq|Hmvecdlyneo|	0.891 Schizoaffective disorder-bipolar type // 0.318 Factor VIII levels // 0.318 vWF levels	STAB2 | TXNRD1		C12orf42 NT5DC3 STAB2 TXNRD1	C12orf42, NT5DC3, RP11-626I20.3, STAB2	101929084, 374470, 51559, 55576		Binding and Uptake of Ligands by Scavenger Receptors:STAB2		defense response to other organism:STAB2 | carbohydrate derivative catabolic process:STAB2 | receptor-mediated endocytosis:STAB2 | organic acid catabolic process:STAB2 | carboxylic acid catabolic process:STAB2	4	3.74205	0.2907	0.198299	0.481	0.957	2.46756	0.00084601	FALSE	0.00561591	2.04174	G	A	0.487971	0.492245	10096	0.991349	-0.0186177	0.00636766	2.46756	2.04174	0.198299
rs703602:C:A	103991582	Chr12	4.84034e-05	0.986331	rs10745972:103964986:T:A	0.596257	STAB2 (0 kb, intron/Intron/MODIFIER); C12orf42 (100 kb); NT5DC3 (170 kb)	2.166	-0.0732979	-0.187071	0.735127	0.25	0.14	0.07	6	6	Motifs|PWM|Isl2|, Motifs|PWM|Isl2|, Motifs|PWM|Hoxa3|	0.906 Schizoaffective disorder-bipolar type // 0.323 Factor VIII levels // 0.323 vWF levels	STAB2 | TXNRD1		C12orf42 NT5DC3 STAB2 TXNRD1	C12orf42, NT5DC3, RP11-626I20.3, STAB2	101929084, 374470, 51559, 55576		Binding and Uptake of Ligands by Scavenger Receptors:STAB2		defense response to other organism:STAB2 | carbohydrate derivative catabolic process:STAB2 | receptor-mediated endocytosis:STAB2 | organic acid catabolic process:STAB2 | carboxylic acid catabolic process:STAB2	4	2.86766	0.412482	0	0.488	0.98997	2.46663	0.00084533	FALSE	0.00561591	2.46718	A	C	0.490171	0.504334	10096	0.900881	0.0185811	0.0063577	2.46663	2.46718	0
rs1593806:A:G	103993566	Chr12	4.50534e-05	0.986654	rs1593806:103993566:A:G	1	STAB2 (0 kb, intron/Intron/MODIFIER); C12orf42 (100 kb); NT5DC3 (170 kb)	3.221	-0.292695	-0.20729	0.808924	0.29	0.06	0.04	6	6	Motifs|PWM|Nkx2-2|, Motifs|PWM|Nkx3-1|	NA	STAB2		C12orf42 NT5DC3 STAB2	C12orf42, NT5DC3, RP11-626I20.3, STAB2	101929084, 374470, 51559, 55576		Binding and Uptake of Ligands by Scavenger Receptors:STAB2		defense response to other organism:STAB2 | carbohydrate derivative catabolic process:STAB2 | receptor-mediated endocytosis:STAB2 | organic acid catabolic process:STAB2 | carboxylic acid catabolic process:STAB2	3	3.2599	0.195939	0.386484	0.162	0.996	2.45877	0.00102373	FALSE	0.00568424	1.6482	G	A	0.200412	0.200412	8375	0.998802	0.0260862	0.00890435	2.45877	1.6482	0.386484
rs703603:T:C	103992293	Chr12	4.73423e-05	0.986379	rs10745972:103964986:T:A	0.59302	STAB2 (0 kb, intron/Intron/MODIFIER); C12orf42 (100 kb); NT5DC3 (170 kb)	1.707	-0.241151	-0.225069	0.672022	0.29	0.27	0.12	7	7		0.918 Schizoaffective disorder-bipolar type // 0.332 Factor VIII levels // 0.332 vWF levels	STAB2 | TXNRD1		C12orf42 NT5DC3 STAB2 TXNRD1	C12orf42, NT5DC3, RP11-626I20.3, STAB2	101929084, 374470, 51559, 55576		Binding and Uptake of Ligands by Scavenger Receptors:STAB2		defense response to other organism:STAB2 | carbohydrate derivative catabolic process:STAB2 | receptor-mediated endocytosis:STAB2 | organic acid catabolic process:STAB2 | carboxylic acid catabolic process:STAB2	4	2.87507	0.411291	0	0.488	0.9895	2.45468	0.000840384	FALSE	0.00570395	2.4552	C	T	0.490161	0.504344	10096	0.996583	0.0185263	0.00635759	2.45468	2.4552	0
rs1032450:A:G	104046601	Chr12	4.48684e-05	0.986744	rs61937794:104033448:C:T	0.836045	STAB2 (0 kb, intron/Intron/MODIFIER); RP11-341G23.2 (2 kb, near_gene/Downstream gene/MODIFIER); NT5DC3 (120 kb); C12orf42 (160 kb)	3.318	-0.0508103	-0.18273	0.62817	0.12	0.16	0.09	5	5	Chromatin_Structure|DNase-seq|T47d|, Chromatin_Structure|DNase-seq|T47d|Est10nm30m, Chromatin_Structure|DNase-seq|Lncap|, Chromatin_Structure|DNase-seq|Lncap|Andro, Chromatin_Structure|DNase-seq|Mcf7|, Chromatin_Structure|DNase-seq|Mcf7|Randshrna, Chromatin_Structure|DNase-seq|Mcf7|Ctcfshrna	NA	NT5DC3 | TDG		C12orf42 NT5DC3 RP11-341G23.2 STAB2 TDG	C12orf42, NT5DC3, RP11-626I20.3, STAB2	101929084, 374470, 51559, 55576		Binding and Uptake of Ligands by Scavenger Receptors:STAB2		defense response to other organism:STAB2 | carbohydrate derivative catabolic process:STAB2 | receptor-mediated endocytosis:STAB2 | organic acid catabolic process:STAB2 | carboxylic acid catabolic process:STAB2	4	0.676992	0.878602	0	0.156304	0.928	2.45145	0.000843929	FALSE	0.00571253	2.46374	G	A	0.163411	0.163411	10096	0.991056	0.0251529	0.00861345	2.45145	2.46374	0
rs831423:A:G	104084581	Chr12	4.58209e-05	0.986517	rs831423:104084581:A:G	1	STAB2 (0 kb, intron/Intron/MODIFIER); NT5DC3 (80 kb); C12orf42 (190 kb); HSP90B1 (240 kb)	3.619	-0.0254067	-0.173426	0.634386	0.31	0.21	0.07	5	5	Motifs|PWM|AML|, Chromatin_Structure|DNase-seq|Hcm|, Chromatin_Structure|DNase-seq|Hipe|	NA	STAB2 | TDG | TXNRD1		C12orf42 HSP90B1 MIR3652 NT5DC3 STAB2 TDG TXNRD1	NT5DC3, RP11-626I20.3, RP11-642P15.1, STAB2	101929084, 253724, 51559, 55576		Binding and Uptake of Ligands by Scavenger Receptors:STAB2		defense response to other organism:STAB2 | carbohydrate derivative catabolic process:STAB2 | receptor-mediated endocytosis:STAB2 | organic acid catabolic process:STAB2 | carboxylic acid catabolic process:STAB2	4	3.20466	0.361134	0.0638639	0.189	0.883	2.44018	0.000840074	FALSE	0.00582818	2.2613	G	A	0.214559	0.785441	10096	0.966243	0.0229714	0.00788445	2.44018	2.2613	0.0638639
rs703623:G:T	104034955	Chr12	4.61982e-05	0.986471	rs703615:104019152:T:A	0.620526	STAB2 (0 kb, intron/Intron/MODIFIER); NT5DC3 (130 kb); C12orf42 (150 kb)	0.34	-0.348455	0.186315	0.500923	0.24	0.37	0.22	5	5	Chromatin_Structure|DNase-seq|Gm19240|, Chromatin_Structure|FAIRE|Gm12891|, Chromatin_Structure|DNase-seq|Gm10266|	0.761 IgG glycosylation	TDG		C12orf42 NT5DC3 STAB2 TDG	C12orf42, NT5DC3, RP11-626I20.3, STAB2	101929084, 374470, 51559, 55576		Binding and Uptake of Ligands by Scavenger Receptors:STAB2		defense response to other organism:STAB2 | carbohydrate derivative catabolic process:STAB2 | receptor-mediated endocytosis:STAB2 | organic acid catabolic process:STAB2 | carboxylic acid catabolic process:STAB2	4	2.90454	0.406578	0	0.376525	0.9914	2.4228	0.00083483	FALSE	0.00598575	2.44168	T	G	0.392452	0.607548	10096	0.902101	-0.0188779	0.00649978	2.4228	2.44168	0
rs6539084:A:G	103973962	Chr12	4.46768e-05	0.986788	rs10745972:103964986:T:A	0.60274	STAB2 (7.1 kb); C12orf42 (84 kb); NT5DC3 (190 kb)	12.99	0.657453	0.0564842	0.795081	0.3	0.44	0.28	2b	2	Motifs|Footprinting|SMAD4|Hpde6e6e7, Motifs|PWM|SMAD4|, Motifs|PWM|TP63|, Motifs|PWM|TP73|, Chromatin_Structure|DNase-seq|Hpaec|, Chromatin_Structure|DNase-seq|Hmvecdblad|, Chromatin_Structure|DNase-seq|Hmvecdblneo|, Chromatin_Structure|DNase-seq|Hmvecdlyneo|, Chromatin_Structure|DNase-seq|Hmvecdneo|, Chromatin_Structure|DNase-seq|Hmveclbl|, Chromatin_Structure|DNase-seq|Hmec|, Chromatin_Structur…	0.883 Schizoaffective disorder-bipolar type // 0.309 Factor VIII levels // 0.309 vWF levels	STAB2 | TXNRD1		C12orf42 NT5DC3 STAB2 TXNRD1	C12orf42, NT5DC3, RP11-626I20.3, STAB2	101929084, 374470, 51559, 55576		Binding and Uptake of Ligands by Scavenger Receptors:STAB2		defense response to other organism:STAB2 | carbohydrate derivative catabolic process:STAB2 | receptor-mediated endocytosis:STAB2 | organic acid catabolic process:STAB2 | carboxylic acid catabolic process:STAB2	4	3.81014	0.282709	0.212627	0.48	0.949	2.42264	0.000827427	FALSE	0.00598575	1.9725	G	A	0.487983	0.492257	10096	0.987417	-0.0184337	0.00637519	2.42264	1.9725	0.212627
rs10454506:C:G	103972207	Chr12	4.45542e-05	0.986833	rs10745972:103964986:T:A	0.604554	STAB2 (8.8 kb); C12orf42 (82 kb); NT5DC3 (190 kb)	0.297	-0.492577	-0.23992	0.509576	0.28	0.14	0.06	6	6	Motifs|PWM|OTX1|	0.887 Schizoaffective disorder-bipolar type // 0.313 Factor VIII levels // 0.313 vWF levels	STAB2 | TXNRD1		C12orf42 NT5DC3 STAB2 TXNRD1	C12orf42, NT5DC3, RP11-626I20.3, STAB2	101929084, 374470, 51559, 55576		Binding and Uptake of Ligands by Scavenger Receptors:STAB2		defense response to other organism:STAB2 | carbohydrate derivative catabolic process:STAB2 | receptor-mediated endocytosis:STAB2 | organic acid catabolic process:STAB2 | carboxylic acid catabolic process:STAB2	4	3.76298	0.288221	0.202761	0.479	0.949	2.421	0.000826811	FALSE	0.00598575	1.99189	G	C	0.488278	0.491942	10096	0.986331	-0.0184331	0.00637736	2.421	1.99189	0.202761
rs6539083:A:G	103973841	Chr12	4.41448e-05	0.986877	rs10745972:103964986:T:A	0.604554	STAB2 (7.2 kb); C12orf42 (84 kb); NT5DC3 (190 kb)	2.216	-0.032474	-0.0479055	0.618609	0.27	0.36	0.15	5	5	Protein_Binding|ChIP-seq|MYC|MCF10A-Er-Src|01pct	0.887 Schizoaffective disorder-bipolar type // 0.313 Factor VIII levels // 0.313 vWF levels	STAB2 | TXNRD1		C12orf42 NT5DC3 STAB2 TXNRD1	C12orf42, NT5DC3, RP11-626I20.3, STAB2	101929084, 374470, 51559, 55576		Binding and Uptake of Ligands by Scavenger Receptors:STAB2		defense response to other organism:STAB2 | carbohydrate derivative catabolic process:STAB2 | receptor-mediated endocytosis:STAB2 | organic acid catabolic process:STAB2 | carboxylic acid catabolic process:STAB2	4	3.8034	0.283491	0.211233	0.479	0.95	2.41611	0.000824755	FALSE	0.00601876	1.97086	G	A	0.488246	0.491909	10096	0.98771	-0.0184003	0.00637395	2.41611	1.97086	0.211233
rs56916543:G:T	103997619	Chr12	4.13507e-05	0.987259	rs1593806:103993566:A:G	0.993888	STAB2 (0 kb, intron/Intron/MODIFIER); C12orf42 (110 kb); NT5DC3 (170 kb)	0.671	-0.674621	-0.261653	0.284662	0.16	0.04	0	7	7		NA	STAB2		C12orf42 NT5DC3 STAB2	C12orf42, NT5DC3, RP11-626I20.3, STAB2	101929084, 374470, 51559, 55576		Binding and Uptake of Ligands by Scavenger Receptors:STAB2		defense response to other organism:STAB2 | carbohydrate derivative catabolic process:STAB2 | receptor-mediated endocytosis:STAB2 | organic acid catabolic process:STAB2 | carboxylic acid catabolic process:STAB2	3	3.0976	0.212502	0.35434	0.162	0.980264	2.40986	0.000999087	FALSE	0.00607107	1.68969	T	G	0.199729	0.199729	8375	0.986421	0.0259164	0.00895496	2.40986	1.68969	0.35434
rs17034281:C:A	104049941	Chr12	4.12084e-05	0.987301	rs61937794:104033448:C:T	0.836045	STAB2 (0 kb, intron/Intron/MODIFIER); RP11-341G23.2 (0 kb, intron/Intron/MODIFIER | nc-RNA/Non coding transcript/MODIFIER); NT5DC3 (110 kb); C12orf42 (160 kb)	2.324	-0.103963	-0.181585	0.382066	0.24	0.22	0.3	3a	3	Motifs|PWM|STAT3|, Motifs|PWM|STATx|, Motifs|PWM|STAT1|, Motifs|PWM|STAT1|, Motifs|PWM|STAT1|, Motifs|PWM|STAT1:STAT1|, Motifs|PWM|STAT|, Chromatin_Structure|DNase-seq|Fibrobl|, Protein_Binding|ChIP-seq|RFX3|K562|	NA	NT5DC3 | TDG		C12orf42 NT5DC3 RP11-341G23.2 STAB2 TDG	C12orf42, NT5DC3, RP11-626I20.3, STAB2	101929084, 374470, 51559, 55576		Binding and Uptake of Ligands by Scavenger Receptors:STAB2		defense response to other organism:STAB2 | carbohydrate derivative catabolic process:STAB2 | receptor-mediated endocytosis:STAB2 | organic acid catabolic process:STAB2 | carboxylic acid catabolic process:STAB2	4	0.695848	0.87418	0	0.156304	0.996	2.40157	0.000823249	FALSE	0.00615291	2.41361	A	C	0.162971	0.162971	10096	0.902197	0.0248665	0.00862175	2.40157	2.41361	0
rs4981026:A:G	104152456	Chr12	4.26018e-05	0.987049	rs4981026:104152456:A:G	1	STAB2 (0 kb, intron/Intron/MODIFIER | nc-RNA/Non coding transcript/MODIFIER | near_gene/Downstream gene/MODIFIER | near_gene/Upstream gene/MODIFIER); RP11-341G23.4 (0 kb, intron/Intron/MODIFIER | nc-RNA/Non coding transcript/MODIFIER | near_gene/Downstream gene/MODIFIER); NT5DC3 (12 kb); HSP90B1 (170 kb)	1.028	-0.187094	-0.101149	0.50567	0.21	0.11	0.35	4	4	Chromatin_Structure|DNase-seq|Cerebellumoc|, Chromatin_Structure|DNase-seq|Hsmm|, Chromatin_Structure|DNase-seq|Hsmmt|, Chromatin_Structure|DNase-seq|Ips|, Chromatin_Structure|DNase-seq|Ipsnihi11|, Chromatin_Structure|DNase-seq|Fibrop|, Chromatin_Structure|DNase-seq|Gm19238|, Chromatin_Structure|DNase-seq|Osteobl|, Chromatin_Structure|DNase-seq|Gm12891|, Protein_Binding|ChIP-seq|USF1|H1-hESC|, Pr…	0.37 Attention deficit hyperactivity disorder	HSP90B1 | NT5DC3 | RP11-341G23.4 | RP11-650K20.2 | STAB2 | TDG	NEUROD6	C12orf73 GLT8D2 HSP90B1 MIR3652 NEUROD6 NT5DC3 RP11-341G23.4 RP11-650K20.2 STAB2 TDG	HSP90B1, MIR3652, NT5DC3, RP11-341G23.4, RP11-642P15.1, STAB2, TDG	100500842, 253724, 51559, 55576, 6996, 7184	IL-17 signaling pathway:HSP90B1	Binding and Uptake of Ligands by Scavenger Receptors:HSP90B1,STAB2	colon cancer:HSP90B1 | colorectal cancer:HSP90B1 | large intestine cancer:HSP90B1 | intestinal cancer:HSP90B1 | breast carcinoma:HSP90B1 | mood disorder:HSP90B1 | primary bacterial infectious disease:HSP90B1 | bacterial infectious disease:HSP90B1	innate immune response-activating signal transduction:HSP90B1 | activation of innate immune response:HSP90B1 | positive regulation of innate immune response:HSP90B1 | regulation of innate immune response:HSP90B1 | defense response to other organism:STAB2 | carbohydrate derivative catabolic process:STAB2,TDG | pattern recognition receptor signaling pathway:HSP90B1 | response to nutrient:HSP90B1 | …	4	0.672781	0.879587	0	0.246	0.875	2.38993	0.000817815	FALSE	0.00623854	2.40057	G	A	0.273575	0.273575	10096	0.977465	0.0205479	0.00714805	2.38993	2.40057	0
rs56738490:C:T	104070775	Chr12	3.05831e-05	0.988518	rs56738490:104070775:C:T	1	STAB2 (0 kb, intron/Intron/MODIFIER); NT5DC3 (93 kb); C12orf42 (180 kb)	4.455	0.0812446	-0.158123	0.665296	0.46	0.37	0.35	5	5	Chromatin_Structure|DNase-seq|T47d|, Chromatin_Structure|DNase-seq|T47d|Est10nm30m, Chromatin_Structure|DNase-seq|H1hesc|, Chromatin_Structure|DNase-seq|H7es|, Chromatin_Structure|DNase-seq|H7es|Diffa5d, Chromatin_Structure|DNase-seq|Ips|, Chromatin_Structure|DNase-seq|Ipsnihi11|	NA			C12orf42 NT5DC3 STAB2	NT5DC3, RP11-626I20.3, RP11-642P15.1, STAB2	101929084, 253724, 51559, 55576		Binding and Uptake of Ligands by Scavenger Receptors:STAB2		defense response to other organism:STAB2 | carbohydrate derivative catabolic process:STAB2 | receptor-mediated endocytosis:STAB2 | organic acid catabolic process:STAB2 | carboxylic acid catabolic process:STAB2	4	6.36756	0.0950347	0.528862	0.077	0.815	2.38869	0.000808783	FALSE	0.00623854	1.51166	T	C	0.0871309	0.0871309	10096	0.904984	0.0338434	0.0118388	2.38869	1.51166	0.528862
rs3763993:T:G	104152283	Chr12	4.2493e-05	0.987091	rs4981026:104152456:A:G	0.965718	STAB2 (0 kb, intron/Intron/MODIFIER | nc-RNA/Non coding transcript/MODIFIER | near_gene/Downstream gene/MODIFIER | near_gene/Upstream gene/MODIFIER); RP11-341G23.4 (0 kb, intron/Intron/MODIFIER | nc-RNA/Non coding transcript/MODIFIER | near_gene/Downstream gene/MODIFIER); NT5DC3 (12 kb); HSP90B1 (170 kb)	3.951	-0.0461477	-0.0769887	0.701629	0.14	0.11	0.4	3a	3	Motifs|PWM|Pax5|, Chromatin_Structure|DNase-seq|Cerebellumoc|, Chromatin_Structure|DNase-seq|Hsmm|, Chromatin_Structure|DNase-seq|Hsmmt|, Chromatin_Structure|DNase-seq|Hsmmfshd|, Chromatin_Structure|DNase-seq|Hff|, Chromatin_Structure|DNase-seq|Hffmyc|, Chromatin_Structure|DNase-seq|Nhek|, Chromatin_Structure|DNase-seq|Ag10803|, Chromatin_Structure|DNase-seq|Hgf|, Chromatin_Structure|DNase-seq|Lh…	0.374 Attention deficit hyperactivity disorder	HSP90B1 | NT5DC3 | RP11-341G23.4 | RP11-650K20.2 | STAB2 | TDG | TXNRD1	NEUROD6	C12orf73 GLT8D2 HSP90B1 MIR3652 NEUROD6 NT5DC3 RP11-341G23.4 RP11-650K20.2 STAB2 TDG TXNRD1	HSP90B1, MIR3652, NT5DC3, RP11-341G23.4, RP11-642P15.1, STAB2, TDG	100500842, 253724, 51559, 55576, 6996, 7184	IL-17 signaling pathway:HSP90B1	Binding and Uptake of Ligands by Scavenger Receptors:HSP90B1,STAB2	colon cancer:HSP90B1 | colorectal cancer:HSP90B1 | large intestine cancer:HSP90B1 | intestinal cancer:HSP90B1 | breast carcinoma:HSP90B1 | mood disorder:HSP90B1 | primary bacterial infectious disease:HSP90B1 | bacterial infectious disease:HSP90B1	innate immune response-activating signal transduction:HSP90B1 | activation of innate immune response:HSP90B1 | positive regulation of innate immune response:HSP90B1 | regulation of innate immune response:HSP90B1 | defense response to other organism:STAB2 | carbohydrate derivative catabolic process:STAB2,TDG | pattern recognition receptor signaling pathway:HSP90B1 | response to nutrient:HSP90B1 | …	4	0.564474	0.904515	0	0.238	0.874	2.38823	0.000817187	FALSE	0.00623854	2.39904	G	T	0.272465	0.272465	10096	0.978045	0.0205121	0.00713834	2.38823	2.39904	0
rs703616:T:C	104020232	Chr12	4.21737e-05	0.987218	rs703615:104019152:T:A	0.995771	STAB2 (0 kb, intron/Intron/MODIFIER); C12orf42 (130 kb); NT5DC3 (140 kb)	8.775	0.139514	-0.01192	0.806635	0.26	0.19	0.06	4	4	Chromatin_Structure|DNase-seq|Cerebellumoc|, Chromatin_Structure|DNase-seq|Panislets|, Chromatin_Structure|DNase-seq|T47d|, Chromatin_Structure|DNase-seq|T47d|Est10nm30m, Chromatin_Structure|DNase-seq|Mcf7|Hypoxlac, Chromatin_Structure|DNase-seq|Mcf7|, Protein_Binding|ChIP-seq|FOSL2|A549|02pct	0.803 IgG glycosylation	TDG		C12orf42 NT5DC3 STAB2 TDG	C12orf42, NT5DC3, RP11-626I20.3, STAB2	101929084, 374470, 51559, 55576		Binding and Uptake of Ligands by Scavenger Receptors:STAB2		defense response to other organism:STAB2 | carbohydrate derivative catabolic process:STAB2 | receptor-mediated endocytosis:STAB2 | organic acid catabolic process:STAB2 | carboxylic acid catabolic process:STAB2	3	1.6983	0.427778	0	0.429264	0.994	2.3786	0.000983077	FALSE	0.00634293	2.39698	C	T	0.438762	0.561238	8375	0.997132	-0.0206157	0.00718122	2.3786	2.39698	0
rs4764967:A:G	103972917	Chr12	4.09072e-05	0.987342	rs10745972:103964986:T:A	0.604554	STAB2 (8.1 kb); C12orf42 (83 kb); NT5DC3 (190 kb)	0.557	-0.529736	-0.239973	0.247691	0.37	0.28	0.1	5	5	Chromatin_Structure|DNase-seq|Hmveclly|, Chromatin_Structure|DNase-seq|Hmvecdlyneo|, Chromatin_Structure|DNase-seq|Hmvecdad|, Chromatin_Structure|DNase-seq|Hmvecdneo|	0.887 Schizoaffective disorder-bipolar type // 0.313 Factor VIII levels // 0.313 vWF levels	STAB2 | TXNRD1		C12orf42 NT5DC3 STAB2 TXNRD1	C12orf42, NT5DC3, RP11-626I20.3, STAB2	101929084, 374470, 51559, 55576		Binding and Uptake of Ligands by Scavenger Receptors:STAB2		defense response to other organism:STAB2 | carbohydrate derivative catabolic process:STAB2 | receptor-mediated endocytosis:STAB2 | organic acid catabolic process:STAB2 | carboxylic acid catabolic process:STAB2	4	3.79519	0.284446	0.209526	0.479	0.96223	2.3747	0.000807741	FALSE	0.00636484	1.94363	G	A	0.488268	0.491931	10096	0.895811	-0.0182184	0.00637711	2.3747	1.94363	0.209526
rs35954556:C:CAT	103539722	Chr12	3.10015e-05	0.988488	rs57636148:103543360:TC:T	0.824514	RP11-328J6.1 (0 kb, intron/Intron/MODIFIER | nc-RNA/Non coding transcript/MODIFIER); RNU7-184P (32 kb); C12orf42 (92 kb); ASCL1 (190 kb)	0.791							6	6		NA	GLT8D2 | HSP90B1 | PARPBP | RP11-552I14.1 | TDG		ASCL1 C12orf42 GLT8D2 HSP90B1 PAH PARPBP RNU7-184P RP11-328J6.1 RP11-552I14.1 TDG	ASCL1, C12orf42, HSP90B1, PAH, TDG	100500842, 101929036, 374470, 429, 5053, 6996, 7184	IL-17 signaling pathway:HSP90B1	Binding and Uptake of Ligands by Scavenger Receptors:HSP90B1	colon cancer:HSP90B1 | colorectal cancer:HSP90B1 | large intestine cancer:HSP90B1 | intestinal cancer:HSP90B1 | prostate cancer:ASCL1 | male reproductive organ cancer:ASCL1 | breast carcinoma:HSP90B1 | mood disorder:HSP90B1,PAH | primary bacterial infectious disease:HSP90B1 | organ system benign neoplasm:ASCL1 | bacterial infectious disease:HSP90B1	innate immune response-activating signal transduction:HSP90B1 | activation of innate immune response:HSP90B1 | positive regulation of innate immune response:HSP90B1 | regulation of innate immune response:HSP90B1 | carbohydrate derivative catabolic process:TDG | pattern recognition receptor signaling pathway:HSP90B1 | response to nutrient:ASCL1,HSP90B1 | receptor-mediated endocytosis:HSP90B1 | org…	2	0.150316	0.698233	0	0.209	0.908	2.36852	0.0020114	FALSE	0.00639536	2.36893	CAT	C	0.210672	0.210672	4049	0.942253	-0.0332482	0.0116388	2.36852	2.36893	0
rs11111696:A:G	104041054	Chr12	3.64234e-05	0.987686	rs61937794:104033448:C:T	1	STAB2 (0 kb, intron/Intron/MODIFIER); NT5DC3 (120 kb); C12orf42 (150 kb)	0.764	-0.00681414	0.0537904	0.507387	0.31	0.42	0.3	2b	2	Motifs|Footprinting|Irx-3|Fibrop, Motifs|Footprinting|Irx-3|Hmec, Motifs|Footprinting|Irx-3|Hpde6e6e7, Motifs|Footprinting|Irx-3|Hsmm, Motifs|Footprinting|Irx-3|Hsmmt, Motifs|Footprinting|Irx-3|Nhek, Motifs|Footprinting|Irx-3|Panisd, Motifs|Footprinting|Irx-3|Phte, Motifs|PWM|Irx-3|, Motifs|PWM|Irx3|, Motifs|PWM|Irx3|, Motifs|PWM|Irx4|, Motifs|PWM|Irx4|, Motifs|PWM|Irx5|, Motifs|PWM|Irx6|, Motifs…	NA	NT5DC3 | TDG		C12orf42 NT5DC3 STAB2 TDG	C12orf42, NT5DC3, RP11-626I20.3, STAB2	101929084, 374470, 51559, 55576		Binding and Uptake of Ligands by Scavenger Receptors:STAB2		defense response to other organism:STAB2 | carbohydrate derivative catabolic process:STAB2 | receptor-mediated endocytosis:STAB2 | organic acid catabolic process:STAB2 | carboxylic acid catabolic process:STAB2	3	0.875514	0.645483	0	0.158571	0.991	2.36785	0.000976351	FALSE	0.00639536	2.38342	G	A	0.159745	0.159745	8375	0.994989	0.0278597	0.00973798	2.36785	2.38342	0
rs11525595:A:T	103529846	Chr12	3.30928e-05	0.988136	rs11525595:103529846:A:T	1	RP11-328J6.1 (0 kb, intron/Intron/MODIFIER | nc-RNA/Non coding transcript/MODIFIER); RNU7-184P (22 kb); C12orf42 (100 kb); ASCL1 (180 kb)	0.295	-0.34107	-0.215705	0.338417	0.22	0.08	0.01	6	6		0.503 Triglycerides // 0.47 C-reactive protein levels // 0.336 C-reactive protein	GLT8D2 | HSP90B1 | PARPBP | RP11-552I14.1 | TDG	PPHLN1	ASCL1 C12orf42 GLT8D2 HSP90B1 PAH PARPBP PPHLN1 RNU7-184P RP11-328J6.1 RP11-552I14.1 TDG	ASCL1, C12orf42, PAH	101929036, 374470, 429, 5053			prostate cancer:ASCL1 | male reproductive organ cancer:ASCL1 | mood disorder:PAH | organ system benign neoplasm:ASCL1	response to nutrient:ASCL1 | organic acid catabolic process:PAH | carboxylic acid catabolic process:PAH	2	2.73255	0.0983221	0.634042	0.254	0.966	2.35632	0.00199864	FALSE	0.00640111	1.1737	T	A	0.269224	0.269224	4049	0.972851	-0.0302803	0.0106337	2.35632	1.1737	0.634042
rs10860978:A:C	103684285	Chr12	3.91699e-05	0.987499	rs2374053:103747178:T:C	0.8224	C12orf42 (0 kb, intron/NMD transcript/MODIFIER | intron/Intron/MODIFIER | nc-RNA/Non coding transcript/MODIFIER); RNU7-184P (180 kb)	10.93	1.33476	0.0468373	0.697957	0.61	0.7	0.56	6	6	Motifs|PWM|Cdx|, Motifs|PWM|FOXP1|	0.953 Body mass index			C12orf42 RNU7-184P	C12orf42	374470					3	0.0278159	0.986188	0	0.236	0.992	2.35544	0.000886985	FALSE	0.00640111	2.36346	C	A	0.254064	0.254064	9129	0.997033	-0.0221508	0.00778085	2.35544	2.36346	0
rs860532:C:A	104058214	Chr12	3.92227e-05	0.98746	rs831423:104084581:A:G	0.588837	STAB2 (0 kb, intron/Intron/MODIFIER); RP11-341G23.3 (4.1 kb, near_gene/Downstream gene/MODIFIER); NT5DC3 (110 kb); C12orf42 (170 kb)	2.049	-0.796082	-0.283671	0.324299	0.19	0.1	0.05	6	6		NA	NFYB | STAB2 | TDG | TXNRD1		C12orf42 NFYB NT5DC3 RP11-341G23.3 STAB2 TDG TXNRD1	C12orf42, NT5DC3, RP11-626I20.3, STAB2	101929084, 374470, 51559, 55576		Binding and Uptake of Ligands by Scavenger Receptors:STAB2		defense response to other organism:STAB2 | carbohydrate derivative catabolic process:STAB2 | receptor-mediated endocytosis:STAB2 | organic acid catabolic process:STAB2 | carboxylic acid catabolic process:STAB2	4	3.40633	0.333115	0.119288	0.195	0.967	2.35443	0.000804374	FALSE	0.00640111	2.03792	A	C	0.197547	0.802453	10096	0.990116	0.0228368	0.00801045	2.35443	2.03792	0.119288
rs111481333:GCTGGGGTCCTGAAATGGCTCCCTAA:G	103526101	Chr12	3.36575e-05	0.988004	rs11525595:103529846:A:T	0.963516	RP11-328J6.1 (0 kb, intron/Intron/MODIFIER | nc-RNA/Non coding transcript/MODIFIER); RNU7-184P (18 kb); C12orf42 (110 kb); ASCL1 (170 kb)											0.516 Triglycerides // 0.483 C-reactive protein levels // 0.348 C-reactive protein	GLT8D2 | HSP90B1 | PARPBP | RP11-552I14.1 | TDG	PPHLN1	ASCL1 C12orf42 GLT8D2 HSP90B1 PAH PARPBP PPHLN1 RNU7-184P RP11-328J6.1 RP11-552I14.1 TDG	ASCL1, C12orf42, PAH	101929036, 374470, 429, 5053			prostate cancer:ASCL1 | male reproductive organ cancer:ASCL1 | mood disorder:PAH | organ system benign neoplasm:ASCL1	response to nutrient:ASCL1 | organic acid catabolic process:PAH | carboxylic acid catabolic process:PAH	2	2.41565	0.120128	0.586033	0.262	0.997	2.3544	0.00199667	FALSE	0.00640111	1.25009	G	GCTGGGGTCCTGAAATGGCTCCCTAA	0.281029	0.281029	4049	0.999284	-0.029537	0.0103778	2.3544	1.25009	0.586033
rs697202:C:A	104080598	Chr12	4.01252e-05	0.987382	rs697202:104080598:C:A	1	STAB2 (0 kb, intron/Intron/MODIFIER); NT5DC3 (84 kb); C12orf42 (190 kb); HSP90B1 (240 kb)	1.701	-0.210381	-0.200054	0.766258	0.36	0.32	0.18	7	7		NA	TDG | TXNRD1		C12orf42 HSP90B1 MIR3652 NT5DC3 STAB2 TDG TXNRD1	NT5DC3, RP11-626I20.3, RP11-642P15.1, STAB2	101929084, 253724, 51559, 55576		Binding and Uptake of Ligands by Scavenger Receptors:STAB2		defense response to other organism:STAB2 | carbohydrate derivative catabolic process:STAB2 | receptor-mediated endocytosis:STAB2 | organic acid catabolic process:STAB2 | carboxylic acid catabolic process:STAB2	4	1.17147	0.759855	0	0.353251	0.967	2.35417	0.000803135	FALSE	0.00640111	2.36492	A	C	0.355558	0.355558	10096	0.990468	0.0188039	0.00660092	2.35417	2.36492	0
rs7138383:G:A	103724090	Chr12	3.91581e-05	0.987539	rs2374053:103747178:T:C	0.909807	C12orf42 (0 kb, intron/NMD transcript/MODIFIER | intron/Intron/MODIFIER | nc-RNA/Non coding transcript/MODIFIER); RNU7-184P (220 kb)	5.048	-0.315929	-0.226164	0.760966	0.34	0.2	0.02	6	6	Motifs|PWM|BARHL1|, Motifs|PWM|BARHL2|	0.98 Body mass index			C12orf42 RNU7-184P	C12orf42, RP11-626I20.3	101929084, 374470					3	0.0157059	0.992178	0	0.243	0.99	2.35345	0.000886352	FALSE	0.00640111	2.36203	A	G	0.260864	0.260864	9129	0.994554	-0.0219545	0.00771465	2.35345	2.36203	0
rs3817303:G:T	104152856	Chr12	3.92398e-05	0.987421	rs4981026:104152456:A:G	0.820889	STAB2 (0 kb, intron/Intron/MODIFIER | nc-RNA/Non coding transcript/MODIFIER | near_gene/Downstream gene/MODIFIER | near_gene/Upstream gene/MODIFIER); RP11-341G23.4 (0 kb, intron/Intron/MODIFIER | nc-RNA/Non coding transcript/MODIFIER | near_gene/Downstream gene/MODIFIER); NT5DC3 (11 kb); HSP90B1 (170 kb)	9.666	0.00162278	-0.0928811	0.837895	0.15	0.12	0.27	2b	2	Motifs|Footprinting|Oct-4(POU5F1)|Cll, Motifs|PWM|Oct-4(POU5F1)|, Chromatin_Structure|DNase-seq|Ips|, Chromatin_Structure|DNase-seq|Ipsnihi11|, Chromatin_Structure|DNase-seq|Gm19240|, Protein_Binding|ChIP-seq|RAD21|H1-hESC|, Protein_Binding|ChIP-seq|RAD21|H1-hESC|	0.415 Attention deficit hyperactivity disorder	HSP90B1 | NT5DC3 | RP11-341G23.4 | RP11-650K20.2 | STAB2 | TDG	NEUROD6	C12orf73 GLT8D2 HSP90B1 MIR3652 NEUROD6 NT5DC3 RP11-341G23.4 RP11-650K20.2 STAB2 TDG	HSP90B1, MIR3652, NT5DC3, RP11-341G23.4, RP11-642P15.1, STAB2, TDG	100500842, 253724, 51559, 55576, 6996, 7184	IL-17 signaling pathway:HSP90B1	Binding and Uptake of Ligands by Scavenger Receptors:HSP90B1,STAB2	colon cancer:HSP90B1 | colorectal cancer:HSP90B1 | large intestine cancer:HSP90B1 | intestinal cancer:HSP90B1 | breast carcinoma:HSP90B1 | mood disorder:HSP90B1 | primary bacterial infectious disease:HSP90B1 | bacterial infectious disease:HSP90B1	innate immune response-activating signal transduction:HSP90B1 | activation of innate immune response:HSP90B1 | positive regulation of innate immune response:HSP90B1 | regulation of innate immune response:HSP90B1 | defense response to other organism:STAB2 | carbohydrate derivative catabolic process:STAB2,TDG | pattern recognition receptor signaling pathway:HSP90B1 | response to nutrient:HSP90B1 | …	4	0.35336	0.949699	0	0.2	0.863	2.34661	0.000799901	FALSE	0.00646846	2.35714	T	G	0.246899	0.246899	10096	0.973905	0.0209697	0.00737608	2.34661	2.35714	0
rs12368532:C:G	104076131	Chr12	3.83367e-05	0.987577	rs697202:104080598:C:A	0.704369	STAB2 (0 kb, intron/Intron/MODIFIER); NT5DC3 (88 kb); C12orf42 (190 kb); HSP90B1 (250 kb)	0.174	-0.880489	-0.291051	0.381001	0.25	0.36	0.19	6	6	Motifs|PWM|BCL6B|	NA	TDG | TXNRD1		C12orf42 HSP90B1 MIR3652 NT5DC3 STAB2 TDG TXNRD1	NT5DC3, RP11-626I20.3, RP11-642P15.1, STAB2	101929084, 253724, 51559, 55576		Binding and Uptake of Ligands by Scavenger Receptors:STAB2		defense response to other organism:STAB2 | carbohydrate derivative catabolic process:STAB2 | receptor-mediated endocytosis:STAB2 | organic acid catabolic process:STAB2 | carboxylic acid catabolic process:STAB2	4	2.03817	0.564523	0	0.385	0.957	2.33343	0.000793077	FALSE	0.0066328	2.34051	G	C	0.405948	0.405948	10096	0.988848	0.0182645	0.00645213	2.33343	2.34051	0
rs11111616:A:T	103892812	Chr12	3.43414e-05	0.98797	rs11111616:103892812:A:T	1	C12orf42 (3.1 kb, near_gene/Upstream gene/MODIFIER); RP11-626I20.1 (4.3 kb, near_gene/Upstream gene/MODIFIER); STAB2 (88 kb)	0.309	-0.779577	-0.012023	0.167079	0.19	0.21	0.14	2b	2	Motifs|PWM|FOXP1|, Motifs|Footprinting|BCL6|Gm12878, Motifs|PWM|BCL6|, Motifs|PWM|Lhx3|, Motifs|PWM|Lmx1b|, Motifs|PWM|Dbx1|, Motifs|PWM|Tlx2|, Motifs|Footprinting|Nkx6-1|Gm12878, Motifs|Footprinting|Nkx6-1|Gm12892, Motifs|PWM|Nkx6-1|, Motifs|PWM|Mtf1|, Motifs|PWM|Tcfap2e|, Motifs|PWM|Mtf1|, Motifs|PWM|Srf|, Motifs|PWM|Elf3|, Motifs|PWM|Srf|, Chromatin_Structure|DNase-seq|Th1|, Chromatin_Structur…	NA	C12orf42 | TDG		C12orf42 RP11-626I20.1 STAB2 TDG	C12orf42, RP11-626I20.3, STAB2, TDG	101929084, 374470, 55576, 6996		Binding and Uptake of Ligands by Scavenger Receptors:STAB2		defense response to other organism:STAB2 | carbohydrate derivative catabolic process:STAB2,TDG | receptor-mediated endocytosis:STAB2 | organic acid catabolic process:STAB2 | carboxylic acid catabolic process:STAB2	4	3.22516	0.358196	0.0698123	0.114	0.86	2.32502	0.000793217	FALSE	0.00672737	2.1868	T	A	0.125933	0.125933	10096	0.978048	0.0272895	0.00963946	2.32502	2.1868	0.0698123
rs7304095:A:T	104075784	Chr12	3.66597e-05	0.987614	rs697202:104080598:C:A	0.704369	STAB2 (0 kb, intron/Intron/MODIFIER); NT5DC3 (88 kb); C12orf42 (190 kb); HSP90B1 (250 kb)	2.22	-0.131582	-0.188201	0.778307	0.23	0.29	0.11	6	6	Motifs|PWM|PPARalpha:RXRalpha|	NA	TDG | TXNRD1		C12orf42 HSP90B1 MIR3652 NT5DC3 STAB2 TDG TXNRD1	NT5DC3, RP11-626I20.3, RP11-642P15.1, STAB2	101929084, 253724, 51559, 55576		Binding and Uptake of Ligands by Scavenger Receptors:STAB2		defense response to other organism:STAB2 | carbohydrate derivative catabolic process:STAB2 | receptor-mediated endocytosis:STAB2 | organic acid catabolic process:STAB2 | carboxylic acid catabolic process:STAB2	4	2.03947	0.564256	0	0.385	0.956	2.30874	0.000783064	FALSE	0.00679262	2.31614	T	A	0.405254	0.405254	10096	0.989089	0.0181457	0.00645105	2.30874	2.31614	0
rs7303939:A:G	104075628	Chr12	3.65279e-05	0.98765	rs697202:104080598:C:A	0.708424	STAB2 (0 kb, intron/Intron/MODIFIER); NT5DC3 (89 kb); C12orf42 (190 kb); HSP90B1 (250 kb)	0.161	-1.03999	-0.320973	0.156855	0.29	0.25	0.08	7	7		NA	TDG | TXNRD1		C12orf42 HSP90B1 MIR3652 NT5DC3 STAB2 TDG TXNRD1	NT5DC3, RP11-626I20.3, RP11-642P15.1, STAB2	101929084, 253724, 51559, 55576		Binding and Uptake of Ligands by Scavenger Receptors:STAB2		defense response to other organism:STAB2 | carbohydrate derivative catabolic process:STAB2 | receptor-mediated endocytosis:STAB2 | organic acid catabolic process:STAB2 | carboxylic acid catabolic process:STAB2	4	1.89057	0.595427	0	0.387	0.986	2.30698	0.00078228	FALSE	0.00679262	2.3142	G	A	0.406501	0.406501	10096	0.897145	0.0181106	0.0064418	2.30698	2.3142	0
rs12315258:G:A	103891576	Chr12	3.31788e-05	0.98807	rs11111616:103892812:A:T	0.952124	C12orf42 (1.8 kb, near_gene/Upstream gene/MODIFIER); STAB2 (89 kb)	1.372	-0.361218	-0.219861	0.638019	0.25	0.12	0.28	6	6	Motifs|Footprinting|Zfx|Hpde6e6e7, Motifs|PWM|Zfx|, Motifs|Footprinting|Zfx|Hepatocytes	NA	C12orf42 | TDG		C12orf42 STAB2 TDG	C12orf42, RP11-626I20.3, STAB2, TDG	101929084, 374470, 55576, 6996		Binding and Uptake of Ligands by Scavenger Receptors:STAB2		defense response to other organism:STAB2 | carbohydrate derivative catabolic process:STAB2,TDG | receptor-mediated endocytosis:STAB2 | organic acid catabolic process:STAB2 | carboxylic acid catabolic process:STAB2	4	3.1965	0.36231	0.0614725	0.113	0.851	2.30502	0.000784854	FALSE	0.00679262	2.18664	A	G	0.125663	0.125663	10096	0.974364	0.0272229	0.00966707	2.30502	2.18664	0.0614725
rs7134630:A:C	103712964	Chr12	3.59586e-05	0.987795	rs2374053:103747178:T:C	0.904964	C12orf42 (0 kb, intron/NMD transcript/MODIFIER | intron/Intron/MODIFIER | nc-RNA/Non coding transcript/MODIFIER); RNU7-184P (210 kb)	1.91	-0.194577	-0.220718	0.605688	0.37	0.38	0.08	6	6	Motifs|PWM|PBX1|	0.985 Body mass index			C12orf42 RNU7-184P	C12orf42, RP11-626I20.3	101929084, 374470					3	0.048595	0.975995	0	0.243	0.993	2.30485	0.000864152	FALSE	0.00679262	2.31313	C	A	0.260468	0.260468	9129	0.996072	-0.0216629	0.00770943	2.30485	2.31313	0
rs58605677:C:T	104075502	Chr12	3.63123e-05	0.987723	rs697202:104080598:C:A	0.704369	STAB2 (0 kb, intron/Intron/MODIFIER); NT5DC3 (89 kb); C12orf42 (190 kb); HSP90B1 (250 kb)	1.851	-0.391326	-0.228922	0.704737	0.24	0.13	0.02	7	7		NA	TDG | TXNRD1		C12orf42 HSP90B1 MIR3652 NT5DC3 STAB2 TDG TXNRD1	NT5DC3, RP11-626I20.3, RP11-642P15.1, STAB2	101929084, 253724, 51559, 55576		Binding and Uptake of Ligands by Scavenger Receptors:STAB2		defense response to other organism:STAB2 | carbohydrate derivative catabolic process:STAB2 | receptor-mediated endocytosis:STAB2 | organic acid catabolic process:STAB2 | carboxylic acid catabolic process:STAB2	4	2.03105	0.565986	0	0.385	0.956	2.30364	0.000780939	FALSE	0.00679262	2.31096	T	C	0.405295	0.405295	10096	0.989869	0.0181124	0.00644797	2.30364	2.31096	0
rs831433:C:T	104037380	Chr12	3.54129e-05	0.987901	rs61937794:104033448:C:T	0.73796	STAB2 (0 kb, intron/Intron/MODIFIER); NT5DC3 (130 kb); C12orf42 (150 kb)	0.803	-0.682766	-0.133426	0.397465	0.26	0.16	0.07	5	5	Protein_Binding|ChIP-seq|ZNF263|HEK293-T-REx|	NA	NT5DC3 | TDG		C12orf42 NT5DC3 STAB2 TDG	C12orf42, NT5DC3, RP11-626I20.3, STAB2	101929084, 374470, 51559, 55576		Binding and Uptake of Ligands by Scavenger Receptors:STAB2		defense response to other organism:STAB2 | carbohydrate derivative catabolic process:STAB2 | receptor-mediated endocytosis:STAB2 | organic acid catabolic process:STAB2 | carboxylic acid catabolic process:STAB2	4	0.411648	0.937826	0	0.176351	0.996	2.30289	0.000782186	FALSE	0.00679262	2.31369	T	C	0.180976	0.819024	10096	0.997523	-0.0231901	0.00824903	2.30289	2.31369	0
rs11609139:C:T	104078157	Chr12	2.69682e-05	0.988947	rs56738490:104070775:C:T	0.931297	STAB2 (0 kb, intron/Intron/MODIFIER); NT5DC3 (86 kb); C12orf42 (190 kb); HSP90B1 (250 kb)	0.881	-0.447131	-0.23855	0.464209	0.48	0.46	0.36	6	6	Motifs|Footprinting|Klf4|8988t, Motifs|Footprinting|Klf4|A549, Motifs|Footprinting|Klf4|Chorion, Motifs|Footprinting|Klf4|Fibrobl, Motifs|Footprinting|Klf4|Fibrop, Motifs|Footprinting|Klf4|Gliobla, Motifs|Footprinting|Klf4|Gm12878, Motifs|Footprinting|Klf4|Gm12891, Motifs|Footprinting|Klf4|Gm12892, Motifs|Footprinting|Klf4|Gm19238, Motifs|Footprinting|Klf4|Gm19239, Motifs|Footprinting|Klf4|H1hesc…	NA			C12orf42 HSP90B1 MIR3652 NT5DC3 STAB2	NT5DC3, RP11-626I20.3, RP11-642P15.1, STAB2	101929084, 253724, 51559, 55576		Binding and Uptake of Ligands by Scavenger Receptors:STAB2		defense response to other organism:STAB2 | carbohydrate derivative catabolic process:STAB2 | receptor-mediated endocytosis:STAB2 | organic acid catabolic process:STAB2 | carboxylic acid catabolic process:STAB2	4	6.11184	0.106294	0.509149	0.078	0.8	2.3016	0.000773201	FALSE	0.00679262	1.49232	T	C	0.0876062	0.0876062	10096	0.897915	0.0331333	0.0118543	2.3016	1.49232	0.509149
rs4981018:C:A	104077392	Chr12	3.60483e-05	0.987759	rs697202:104080598:C:A	0.707428	STAB2 (0 kb, intron/Intron/MODIFIER); NT5DC3 (87 kb); C12orf42 (190 kb); HSP90B1 (250 kb)	5.117	0.00135653	-0.172813	0.629302	0.47	0.39	0.22	6	6	Motifs|PWM|deltaEF1|	NA	TDG | TXNRD1		C12orf42 HSP90B1 MIR3652 NT5DC3 STAB2 TDG TXNRD1	NT5DC3, RP11-626I20.3, RP11-642P15.1, STAB2	101929084, 253724, 51559, 55576		Binding and Uptake of Ligands by Scavenger Receptors:STAB2		defense response to other organism:STAB2 | carbohydrate derivative catabolic process:STAB2 | receptor-mediated endocytosis:STAB2 | organic acid catabolic process:STAB2 | carboxylic acid catabolic process:STAB2	4	2.05016	0.562062	0	0.384	0.958	2.29905	0.000779275	FALSE	0.00679262	2.30689	A	C	0.404494	0.404494	10096	0.987849	0.0181277	0.00646031	2.29905	2.30689	0
rs6419384:T:C	103705098	Chr12	3.55976e-05	0.98783	rs2374053:103747178:T:C	0.900352	C12orf42 (0 kb, intron/NMD transcript/MODIFIER | intron/Intron/MODIFIER | nc-RNA/Non coding transcript/MODIFIER); RNU7-184P (200 kb)	4.443	-0.0632739	-0.185729	0.735793	0.27	0.18	0.03	6	6	Motifs|PWM|FOXP1|	0.98 Body mass index			C12orf42 RNU7-184P	C12orf42, RP11-626I20.3	101929084, 374470					3	0.0690862	0.966047	0	0.244	0.997	2.29903	0.000861455	FALSE	0.00679262	2.30717	C	T	0.26094	0.26094	9129	0.998266	-0.0215997	0.00769897	2.29903	2.30717	0
rs199542783:T:TTG	103535318	Chr12	3.17205e-05	0.988425	rs11525595:103529846:A:T	0.581785	RP11-328J6.1 (0 kb, intron/Intron/MODIFIER | nc-RNA/Non coding transcript/MODIFIER); RNU7-184P (27 kb); C12orf42 (96 kb); ASCL1 (180 kb)					0.23	0.13	0.01	6	6	Motifs|PWM|Srf|, Motifs|PWM|Zfp105|, Motifs|PWM|Srf|, Motifs|PWM|Srf|, Motifs|PWM|Zfp105|, Motifs|PWM|Mtf1|, Motifs|PWM|Zfp105|, Motifs|PWM|Srf|, Motifs|PWM|Mtf1|, Motifs|PWM|Zfp105|, Motifs|PWM|Srf|, Motifs|PWM|Mtf1|, Motifs|PWM|Zfp105|, Motifs|PWM|Srf|, Motifs|PWM|Mtf1|, Motifs|PWM|Srf|, Motifs|PWM|Elf3|, Motifs|PWM|Srf|, Motifs|PWM|Elf3|, Motifs|PWM|Tcfap2e|, Motifs|PWM|Zfp105|, Motifs|PWM|Zfp…	0.611 Triglycerides // 0.554 C-reactive protein levels // 0.447 C-reactive protein	GLT8D2 | PARPBP | RP11-552I14.1 | TDG	PPHLN1	ASCL1 C12orf42 GLT8D2 PAH PARPBP PPHLN1 RNU7-184P RP11-328J6.1 RP11-552I14.1 TDG	ASCL1, C12orf42, PAH	101929036, 374470, 429, 5053			prostate cancer:ASCL1 | male reproductive organ cancer:ASCL1 | mood disorder:PAH | organ system benign neoplasm:ASCL1	response to nutrient:ASCL1 | organic acid catabolic process:PAH | carboxylic acid catabolic process:PAH	2	1.35573	0.244279	0.262388	0.446	0.837	2.29692	0.00193781	FALSE	0.00679262	1.75078	TTG	T	0.455895	0.455895	4049	0.856029	-0.0278951	0.00994895	2.29692	1.75078	0.262388
rs12311525:A:G	103670917	Chr12	3.54218e-05	0.987866	rs2374053:103747178:T:C	0.877448	C12orf42 (0 kb, intron/NMD transcript/MODIFIER | intron/Intron/MODIFIER | nc-RNA/Non coding transcript/MODIFIER | near_gene/Downstream gene/MODIFIER); RNU7-184P (160 kb)	0.034	-1.00228	-0.318718	0.181595	0.32	0.32	0.16	7	7		0.955 Body mass index			C12orf42 RNU7-184P	C12orf42	374470					3	0.0502956	0.975166	0	0.244	0.989	2.29663	0.000860326	FALSE	0.00679262	2.30475	G	A	0.260269	0.260269	9129	0.995568	-0.0216485	0.00772143	2.29663	2.30475	0
rs73389785:G:A	103889716	Chr12	3.22183e-05	0.988266	rs11111616:103892812:A:T	0.964158	C12orf42 (0 kb, 5'utr/5 prime UTR/MODIFIER | nc-exon/Non coding transcript exon/MODIFIER | intron/NMD transcript/MODIFIER | nc-RNA/Non coding transcript/MODIFIER | near_gene/Upstream gene/MODIFIER); STAB2 (91 kb)	10.07	0.75757	2.67892	0.965931	0.49	0.51	0.98	3a	3	Motifs|PWM|RNF96|, Chromatin_Structure|DNase-seq|Cll|, Chromatin_Structure|DNase-seq|Cd20ro01794|, Chromatin_Structure|DNase-seq|Gm19238|, Chromatin_Structure|DNase-seq|Ishikawa|Est10nm30m, Chromatin_Structure|DNase-seq|Gm10266|, Chromatin_Structure|DNase-seq|Ipsnihi7|, Chromatin_Structure|DNase-seq|Ishikawa|Tam10030, Chromatin_Structure|DNase-seq|Ipsnihi11|, Chromatin_Structure|DNase-seq|H7es|, …	NA	C12orf42 | TDG		C12orf42 STAB2 TDG	C12orf42, RP11-626I20.3, STAB2, TDG	101929084, 374470, 55576, 6996		Binding and Uptake of Ligands by Scavenger Receptors:STAB2		defense response to other organism:STAB2 | carbohydrate derivative catabolic process:STAB2,TDG | receptor-mediated endocytosis:STAB2 | organic acid catabolic process:STAB2 | carboxylic acid catabolic process:STAB2	4	3.23172	0.35726	0.0717005	0.114	0.859	2.2865	0.000777209	FALSE	0.00691878	2.14838	A	G	0.126028	0.126028	10096	0.974127	0.0270709	0.00966029	2.2865	2.14838	0.0717005
rs1915110:C:A	103678062	Chr12	3.44781e-05	0.987936	rs2374053:103747178:T:C	0.891927	C12orf42 (0 kb, intron/NMD transcript/MODIFIER | intron/Intron/MODIFIER | nc-RNA/Non coding transcript/MODIFIER); RNU7-184P (170 kb)	15.79	0.109196	-0.155893	0.885599	0.31	0.22	0	7	7		0.98 Body mass index			C12orf42 RNU7-184P	C12orf42	374470					3	0.0441671	0.978159	0	0.243	0.991	2.28053	0.000853321	FALSE	0.0069635	2.28924	A	C	0.25947	0.25947	9129	0.995592	-0.0215672	0.00772397	2.28053	2.28924	0
rs12311248:C:G	103889408	Chr12	3.18744e-05	0.98833	rs11111616:103892812:A:T	0.964158	C12orf42 (0 kb, intron/NMD transcript/MODIFIER | intron/Intron/MODIFIER | nc-RNA/Non coding transcript/MODIFIER); STAB2 (92 kb)	8.591	0.609176	1.61574	0.733698	0.35	0.49	0.94	3a	3	Motifs|PWM|Gm397|, Chromatin_Structure|DNase-seq|Cll|, Chromatin_Structure|DNase-seq|Cd20ro01794|, Chromatin_Structure|DNase-seq|Gm19238|, Chromatin_Structure|DNase-seq|Ishikawa|Est10nm30m, Chromatin_Structure|DNase-seq|Gm10266|, Chromatin_Structure|DNase-seq|Ipsnihi7|, Chromatin_Structure|DNase-seq|Ishikawa|Tam10030, Chromatin_Structure|DNase-seq|Ipsnihi11|, Chromatin_Structure|DNase-seq|H7es|, …	NA	C12orf42 | TDG		C12orf42 STAB2 TDG	C12orf42, RP11-626I20.3, STAB2, TDG	101929084, 374470, 55576, 6996		Binding and Uptake of Ligands by Scavenger Receptors:STAB2		defense response to other organism:STAB2 | carbohydrate derivative catabolic process:STAB2,TDG | receptor-mediated endocytosis:STAB2 | organic acid catabolic process:STAB2 | carboxylic acid catabolic process:STAB2	4	3.24417	0.355489	0.0752648	0.114	0.859	2.27947	0.000774414	FALSE	0.0069635	2.13376	G	C	0.126161	0.126161	10096	0.973794	0.0270145	0.00965756	2.27947	2.13376	0.0752648
rs7138836:T:A	103893601	Chr12	3.17587e-05	0.988394	rs11111616:103892812:A:T	0.964158	RP11-626I20.1 (3.6 kb, near_gene/Upstream gene/MODIFIER); C12orf42 (3.9 kb, near_gene/Upstream gene/MODIFIER); STAB2 (87 kb)	7.1	-0.238552	-0.0775973	0.612105	0.46	0.52	0.23	2b;3a	3	2b:Motifs|Footprinting|TCF11|A549, Motifs|Footprinting|TCF11|Chorion, Motifs|Footprinting|TCF11|Cll, Motifs|Footprinting|TCF11|Hpde6e6e7, Motifs|Footprinting|TCF11|Mcf7, Motifs|Footprinting|TCF11|Nhek, Motifs|PWM|TCF11|, Motifs|PWM|TCF7|, Motifs|PWM|TCF7L1|, Chromatin_Structure|FAIRE|Nhek|, Chromatin_Structure|DNase-seq|Colo829|, Chromatin_Structure|DNase-seq|Chorion|, Chromatin_Structure|DNase-s…	NA	C12orf42 | TDG		C12orf42 RP11-626I20.1 STAB2 TDG	C12orf42, RP11-626I20.3, STAB2, TDG	101929084, 374470, 55576, 6996		Binding and Uptake of Ligands by Scavenger Receptors:STAB2		defense response to other organism:STAB2 | carbohydrate derivative catabolic process:STAB2,TDG | receptor-mediated endocytosis:STAB2 | organic acid catabolic process:STAB2 | carboxylic acid catabolic process:STAB2	4	3.04481	0.384767	0.0147178	0.117	0.97296	2.27283	0.000771813	FALSE	0.00703652	2.25626	A	T	0.129426	0.129426	10096	0.894152	0.0266743	0.00955201	2.27283	2.25626	0.0147178
rs28808700:G:A	103529240	Chr12	2.9361e-05	0.988638	rs11525595:103529846:A:T	0.911251	RP11-328J6.1 (0 kb, intron/Intron/MODIFIER | nc-RNA/Non coding transcript/MODIFIER); RNU7-184P (21 kb); C12orf42 (100 kb); ASCL1 (170 kb)	1.093	-0.481935	-0.241679	0.430756	0.12	0.07	0.01	6	6	Motifs|PWM|BCL6|, Motifs|PWM|FOXP1|, Motifs|PWM|Nanog|	0.556 Triglycerides // 0.523 C-reactive protein levels // 0.386 C-reactive protein	GLT8D2 | HSP90B1 | PARPBP | RP11-552I14.1 | TDG	PPHLN1	ASCL1 C12orf42 GLT8D2 HSP90B1 PAH PARPBP PPHLN1 RNU7-184P RP11-328J6.1 RP11-552I14.1 TDG	ASCL1, C12orf42, PAH, TDG	101929036, 374470, 429, 5053, 6996			prostate cancer:ASCL1 | male reproductive organ cancer:ASCL1 | mood disorder:PAH | organ system benign neoplasm:ASCL1	carbohydrate derivative catabolic process:TDG | response to nutrient:ASCL1 | organic acid catabolic process:PAH | carboxylic acid catabolic process:PAH	2	0.864296	0.352539	0	0.275	0.995	2.26272	0.00190287	FALSE	0.00709622	2.26301	A	G	0.288701	0.288701	4049	0.998045	-0.0286115	0.0102979	2.26272	2.26301	0
rs11111461:T:A	103529849	Chr12	2.93338e-05	0.988668	rs11525595:103529846:A:T	0.911251	RP11-328J6.1 (0 kb, intron/Intron/MODIFIER | nc-RNA/Non coding transcript/MODIFIER); RNU7-184P (22 kb); C12orf42 (100 kb); ASCL1 (180 kb)	3.066	-0.934669	-0.297367	0.42549	0.17	0.13	0	6	6	6:Motifs|PWM|IRF-1|, Motifs|PWM|DMRT7|, Motifs|PWM|HOXA13|, Motifs|PWM|IRF1|, Motifs|PWM|Tcf3|;6:NA	0.556 Triglycerides // 0.523 C-reactive protein levels // 0.386 C-reactive protein	GLT8D2 | HSP90B1 | PARPBP | RP11-552I14.1 | TDG	PPHLN1	ASCL1 C12orf42 GLT8D2 HSP90B1 PAH PARPBP PPHLN1 RNU7-184P RP11-328J6.1 RP11-552I14.1 TDG	ASCL1, C12orf42, PAH, TDG	101929036, 374470, 429, 5053, 6996			prostate cancer:ASCL1 | male reproductive organ cancer:ASCL1 | mood disorder:PAH | organ system benign neoplasm:ASCL1	carbohydrate derivative catabolic process:TDG | response to nutrient:ASCL1 | organic acid catabolic process:PAH | carboxylic acid catabolic process:PAH	2	0.861288	0.353378	0	0.275	0.995	2.26218	0.0019023	FALSE	0.00709622	2.26247	A	T	0.288701	0.288701	4049	0.997284	-0.0286094	0.0102987	2.26218	2.26247	0
rs10778229:G:T	103692799	Chr12	3.32234e-05	0.988037	rs2374053:103747178:T:C	0.8224	C12orf42 (0 kb, intron/NMD transcript/MODIFIER | intron/Intron/MODIFIER | nc-RNA/Non coding transcript/MODIFIER | near_gene/Downstream gene/MODIFIER); RNU7-184P (180 kb)	1.177	-0.122898	-0.192681	0.53808	0.25	0.3	0.03	5	5	Chromatin_Structure|DNase-seq|T47d|	0.943 Body mass index			C12orf42 RNU7-184P	C12orf42, RP11-626I20.3	101929084, 374470					3	0.0467739	0.976884	0	0.237	0.993	2.26161	0.000844016	FALSE	0.00709622	2.26871	T	G	0.254409	0.254409	9129	0.997006	-0.0215912	0.00777511	2.26161	2.26871	0
rs7308188:T:C	103701537	Chr12	3.3151e-05	0.988103	rs2374053:103747178:T:C	0.900352	C12orf42 (0 kb, intron/NMD transcript/MODIFIER | intron/Intron/MODIFIER | nc-RNA/Non coding transcript/MODIFIER); RNU7-184P (190 kb)	0.096	-0.829419	-0.275075	0.39509	0.38	0.29	0.08	6	6	Motifs|PWM|Gm397|, Motifs|PWM|Gm397|, Motifs|PWM|Zscan4|	0.98 Body mass index			C12orf42 RNU7-184P	C12orf42, RP11-626I20.3	101929084, 374470					3	0.0788421	0.961346	0	0.244	0.998	2.25849	0.000842938	FALSE	0.00709622	2.2663	C	T	0.260885	0.260885	9129	0.999005	-0.0213598	0.0076967	2.25849	2.2663	0
rs4147305:G:A	103912465	Chr12	2.47557e-05	0.989305	rs4147305:103912465:G:A	1	C12orf42 (23 kb); STAB2 (69 kb)	0.164	-0.592594	-0.243529	0.6656	0.35	0.17	0.02	7	7		0.395 Coronary restenosis	C12orf42 | STAB2 | TDG		C12orf42 STAB2 TDG	C12orf42, RP11-626I20.3, STAB2	101929084, 374470, 55576		Binding and Uptake of Ligands by Scavenger Receptors:STAB2		defense response to other organism:STAB2 | carbohydrate derivative catabolic process:STAB2 | receptor-mediated endocytosis:STAB2 | organic acid catabolic process:STAB2 | carboxylic acid catabolic process:STAB2	4	5.57621	0.134151	0.462	0.06	0.98433	2.25827	0.00076668	FALSE	0.00709622	1.4689	A	G	0.0666594	0.0666594	10096	0.993886	0.0351051	0.0126131	2.25827	1.4689	0.462
rs113446419:C:CACCATGG	103526574	Chr12	2.9097e-05	0.988697	rs11525595:103529846:A:T	0.911251	RP11-328J6.1 (0 kb, intron/Intron/MODIFIER | nc-RNA/Non coding transcript/MODIFIER); RNU7-184P (19 kb); C12orf42 (100 kb); ASCL1 (170 kb)								6	6		0.556 Triglycerides // 0.523 C-reactive protein levels // 0.386 C-reactive protein	GLT8D2 | HSP90B1 | PARPBP | RP11-552I14.1 | TDG	PPHLN1	ASCL1 C12orf42 GLT8D2 HSP90B1 PAH PARPBP PPHLN1 RNU7-184P RP11-328J6.1 RP11-552I14.1 TDG	ASCL1, C12orf42, PAH, TDG	101929036, 374470, 429, 5053, 6996			prostate cancer:ASCL1 | male reproductive organ cancer:ASCL1 | mood disorder:PAH | organ system benign neoplasm:ASCL1	carbohydrate derivative catabolic process:TDG | response to nutrient:ASCL1 | organic acid catabolic process:PAH | carboxylic acid catabolic process:PAH	2	0.85528	0.355063	0	0.274	0.997	2.25676	0.00189676	FALSE	0.00709622	2.25704	CACCATGG	C	0.288462	0.288462	4049	0.998522	-0.0285552	0.0102942	2.25676	2.25704	0
rs10778277:A:T	104074320	Chr12	3.25728e-05	0.988202	rs697202:104080598:C:A	0.591011	STAB2 (0 kb, intron/Intron/MODIFIER); NT5DC3 (90 kb); C12orf42 (180 kb); HSP90B1 (250 kb)	1.341	-0.15384	0.143243	0.506691	0.45	0.43	0.22	4	4	Chromatin_Structure|DNase-seq|Aosmc|Serumfree, Chromatin_Structure|DNase-seq|Fibrobl|, Chromatin_Structure|DNase-seq|Fibroblgm03348|, Chromatin_Structure|DNase-seq|Fibroblgm03348|Lenticon, Chromatin_Structure|DNase-seq|Fibroblgm03348|Lentimyod, Chromatin_Structure|DNase-seq|K562G1phase|, Chromatin_Structure|DNase-seq|K562|, Chromatin_Structure|DNase-seq|Sknsh|, Protein_Binding|ChIP-seq|GATA1|PBDE…	NA	TDG | TXNRD1		C12orf42 HSP90B1 MIR3652 NT5DC3 STAB2 TDG TXNRD1	NT5DC3, RP11-626I20.3, RP11-642P15.1, STAB2	101929084, 253724, 51559, 55576		Binding and Uptake of Ligands by Scavenger Receptors:STAB2		defense response to other organism:STAB2 | carbohydrate derivative catabolic process:STAB2 | receptor-mediated endocytosis:STAB2 | organic acid catabolic process:STAB2 | carboxylic acid catabolic process:STAB2	4	2.14251	0.54336	0	0.402	0.968	2.24754	0.000756729	FALSE	0.00721457	2.25192	T	A	0.424048	0.424048	10096	0.992959	0.0177323	0.00641292	2.24754	2.25192	0
rs2271637:C:G	104153004	Chr12	3.26201e-05	0.988169	rs4981026:104152456:A:G	0.861432	STAB2 (0 kb, exon/Missense/MODERATE | nc-exon/Non coding transcript exon/MODIFIER | nc-RNA/Non coding transcript/MODIFIER | near_gene/Downstream gene/MODIFIER | near_gene/Upstream gene/MODIFIER); RP11-341G23.4 (0 kb, intron/Intron/MODIFIER | nc-RNA/Non coding transcript/MODIFIER | near_gene/Downstream gene/MODIFIER); NT5DC3 (11 kb); HSP90B1 (170 kb)	18.32	0.307269	0.271073	0.995371	0.23	0.36	0.63	6	6	Motifs|Footprinting|CAC-bindingprotein|Gm12892, Motifs|PWM|CAC-bindingprotein|	0.426 Attention deficit hyperactivity disorder	HSP90B1 | NT5DC3 | RP11-341G23.4 | RP11-650K20.2 | STAB2 | TDG	NEUROD6	C12orf73 GLT8D2 HSP90B1 MIR3652 NEUROD6 NT5DC3 RP11-341G23.4 RP11-650K20.2 STAB2 TDG	HSP90B1, MIR3652, NT5DC3, RP11-341G23.4, RP11-642P15.1, STAB2, TDG	100500842, 253724, 51559, 55576, 6996, 7184	IL-17 signaling pathway:HSP90B1	Binding and Uptake of Ligands by Scavenger Receptors:HSP90B1,STAB2	colon cancer:HSP90B1 | colorectal cancer:HSP90B1 | large intestine cancer:HSP90B1 | intestinal cancer:HSP90B1 | breast carcinoma:HSP90B1 | mood disorder:HSP90B1 | primary bacterial infectious disease:HSP90B1 | bacterial infectious disease:HSP90B1	innate immune response-activating signal transduction:HSP90B1 | activation of innate immune response:HSP90B1 | positive regulation of innate immune response:HSP90B1 | regulation of innate immune response:HSP90B1 | defense response to other organism:STAB2 | carbohydrate derivative catabolic process:STAB2,TDG | pattern recognition receptor signaling pathway:HSP90B1 | response to nutrient:HSP90B1 | …	4	0.378	0.944749	0	0.2	0.966	2.24304	0.000757062	FALSE	0.00723087	2.25277	G	C	0.24727	0.24727	10096	0.891517	0.0204121	0.00738045	2.24304	2.25277	0
rs4981017:C:T	104077214	Chr12	3.24706e-05	0.988234	rs697202:104080598:C:A	0.707428	STAB2 (0 kb, intron/Intron/MODIFIER); NT5DC3 (87 kb); C12orf42 (190 kb); HSP90B1 (250 kb)	1.394	-0.188295	-0.209576	0.649312	0.45	0.43	0.24	7	7		NA	TDG | TXNRD1		C12orf42 HSP90B1 MIR3652 NT5DC3 STAB2 TDG TXNRD1	NT5DC3, RP11-626I20.3, RP11-642P15.1, STAB2	101929084, 253724, 51559, 55576		Binding and Uptake of Ligands by Scavenger Receptors:STAB2		defense response to other organism:STAB2 | carbohydrate derivative catabolic process:STAB2 | receptor-mediated endocytosis:STAB2 | organic acid catabolic process:STAB2 | carboxylic acid catabolic process:STAB2	4	2.04653	0.562806	0	0.385	0.96	2.24252	0.000755874	FALSE	0.00723087	2.2498	T	C	0.404723	0.404723	10096	0.988328	0.0178434	0.00645675	2.24252	2.2498	0
rs6539064:C:G	103706754	Chr12	3.17591e-05	0.988362	rs2374053:103747178:T:C	0.899457	C12orf42 (0 kb, intron/NMD transcript/MODIFIER | intron/Intron/MODIFIER | nc-RNA/Non coding transcript/MODIFIER); RNU7-184P (200 kb)	2.878	0.217615	-0.0380981	0.282743	0.39	0.49	0.25	2b	2	Motifs|Footprinting|TBX22|Gm12878, Motifs|Footprinting|TBX18|Gm12878, Motifs|PWM|TBX22|, Motifs|PWM|TBX18|, Motifs|PWM|TBX20|, Chromatin_Structure|DNase-seq|Gm19240|, Chromatin_Structure|DNase-seq|Gm12878|, Protein_Binding|ChIP-seq|MAFK|HepG2|	1 Body mass index			C12orf42 RNU7-184P	C12orf42, RP11-626I20.3	101929084, 374470					3	0.0296319	0.985293	0	0.243	0.996	2.2334	0.000831846	FALSE	0.00734644	2.24177	G	C	0.260096	0.260096	9129	0.997548	-0.0212441	0.00770592	2.2334	2.24177	0
rs831424:T:C	104072943	Chr12	3.19789e-05	0.988298	rs831423:104084581:A:G	0.92275	STAB2 (0 kb, intron/Intron/MODIFIER); NT5DC3 (91 kb); C12orf42 (180 kb)	0.135	-1.04383	-0.321202	0.167452	0.26	0.29	0.14	7	7		NA	STAB2 | TDG | TXNRD1		C12orf42 NT5DC3 STAB2 TDG TXNRD1	NT5DC3, RP11-626I20.3, RP11-642P15.1, STAB2	101929084, 253724, 51559, 55576		Binding and Uptake of Ligands by Scavenger Receptors:STAB2		defense response to other organism:STAB2 | carbohydrate derivative catabolic process:STAB2 | receptor-mediated endocytosis:STAB2 | organic acid catabolic process:STAB2 | carboxylic acid catabolic process:STAB2	4	3.74926	0.289843	0.199843	0.188	0.908	2.23163	0.000754907	FALSE	0.00734644	1.74506	C	T	0.212605	0.787395	10096	0.970277	0.0217757	0.00788473	2.23163	1.74506	0.199843
rs9804922:C:T	103913442	Chr12	2.37675e-05	0.989692	rs4147305:103912465:G:A	1	C12orf42 (24 kb); STAB2 (68 kb)	3.318	0.0365114	-0.166488	0.466602	0.43	0.32	0.05	7	7		0.395 Coronary restenosis	C12orf42 | STAB2 | TDG		C12orf42 STAB2 TDG	C12orf42, RP11-626I20.3, STAB2	101929084, 374470, 55576		Binding and Uptake of Ligands by Scavenger Receptors:STAB2		defense response to other organism:STAB2 | carbohydrate derivative catabolic process:STAB2 | receptor-mediated endocytosis:STAB2 | organic acid catabolic process:STAB2 | carboxylic acid catabolic process:STAB2	4	5.62372	0.131423	0.466545	0.06	0.98563	2.22825	0.000754354	FALSE	0.00734835	1.4417	T	C	0.0670628	0.0670628	10096	0.897352	0.0347989	0.0126049	2.22825	1.4417	0.466545
rs1520190:G:C	103662484	Chr12	3.12683e-05	0.988457	rs2374053:103747178:T:C	0.780521	C12orf42 (0 kb, 3'utr/3 prime UTR/MODIFIER | nc-exon/Non coding transcript exon/MODIFIER | intron/NMD transcript/MODIFIER | intron/Intron/MODIFIER | nc-RNA/Non coding transcript/MODIFIER | near_gene/Upstream gene/MODIFIER | near_gene/Downstream gene/MODIFIER); RNU7-184P (150 kb)	0.061	0.854452	-0.0227293	0.605701	0.56	0.76	0.92	6	6	Motifs|PWM|Brn-2|	1 Body mass index			C12orf42 RNU7-184P	C12orf42	374470					3	0.151009	0.927275	0	0.237	0.991466	2.22755	0.000828083	FALSE	0.00734835	2.2335	C	G	0.25678	0.25678	9129	0.995066	-0.0213306	0.00775487	2.22755	2.2335	0
rs7138689:T:G	103893494	Chr12	2.86996e-05	0.988725	rs11111616:103892812:A:T	0.975915	RP11-626I20.1 (3.7 kb, near_gene/Upstream gene/MODIFIER); C12orf42 (3.7 kb, near_gene/Upstream gene/MODIFIER); STAB2 (88 kb)	0.38	-0.494053	-0.097697	0.47963	0.35	0.29	0.12	2b	2	Motifs|Footprinting|INSM1|A549, Motifs|Footprinting|INSM1|Chorion, Motifs|Footprinting|INSM1|Gm12892, Motifs|Footprinting|INSM1|Hpde6e6e7, Motifs|PWM|INSM1|, Chromatin_Structure|FAIRE|Nhek|, Chromatin_Structure|DNase-seq|Colo829|, Chromatin_Structure|DNase-seq|Chorion|, Chromatin_Structure|DNase-seq|Myometr|, Chromatin_Structure|DNase-seq|Tregwb83319432|, Chromatin_Structure|DNase-seq|Phte|, Chro…	NA	C12orf42 | TDG		C12orf42 RP11-626I20.1 STAB2 TDG	C12orf42, RP11-626I20.3, STAB2, TDG	101929084, 374470, 55576, 6996		Binding and Uptake of Ligands by Scavenger Receptors:STAB2		defense response to other organism:STAB2 | carbohydrate derivative catabolic process:STAB2,TDG | receptor-mediated endocytosis:STAB2 | organic acid catabolic process:STAB2 | carboxylic acid catabolic process:STAB2	4	3.44295	0.328237	0.128655	0.115	0.852	2.21209	0.000746655	FALSE	0.00755226	1.96668	G	T	0.12745	0.12745	10096	0.976776	0.0263644	0.00959889	2.21209	1.96668	0.128655
rs7305590:T:C	103658540	Chr12	3.04114e-05	0.988579	rs2374053:103747178:T:C	0.780521	C12orf42 (0 kb, intron/NMD transcript/MODIFIER | intron/Intron/MODIFIER | nc-RNA/Non coding transcript/MODIFIER | near_gene/Downstream gene/MODIFIER); RNU7-184P (150 kb)	3.086	0.0514024	-0.164759	0.7617	0.12	0.08	0.09	6	6	Motifs|PWM|MEF-2|, Motifs|PWM|MEF-2|, Motifs|PWM|RSRFC4|, Motifs|PWM|aMEF-2|, Motifs|PWM|RSRFC4|, Motifs|PWM|HNF1|, Motifs|PWM|Tbp|	1 Body mass index			C12orf42 RNU7-184P	C12orf42	374470					3	0.158984	0.923586	0	0.237	0.989423	2.21173	0.000820871	FALSE	0.00755226	2.21754	C	T	0.256851	0.256851	9129	0.993421	-0.0212497	0.00775935	2.21173	2.21754	0
rs12229292:G:T	104153633	Chr12	3.04431e-05	0.988549	rs4981026:104152456:A:G	0.840316	STAB2 (0 kb, intron/Intron/MODIFIER | nc-RNA/Non coding transcript/MODIFIER | near_gene/Downstream gene/MODIFIER | near_gene/Upstream gene/MODIFIER); RP11-341G23.4 (0 kb, intron/Intron/MODIFIER | nc-RNA/Non coding transcript/MODIFIER | near_gene/Downstream gene/MODIFIER); NT5DC3 (11 kb); HSP90B1 (170 kb)	1.677	-0.211027	-0.204513	0.740234	0.44	0.03	0.13	5	5	Motifs|Footprinting|CF1|H1_ES, Motifs|Footprinting|usp|H1_ES, Motifs|Footprinting|bZIP911|H1_ES, Chromatin_Structure|DNase-seq|Hepatocytes|	0.405 Attention deficit hyperactivity disorder	HSP90B1 | NT5DC3 | RP11-341G23.4 | RP11-650K20.2 | STAB2 | TDG	NEUROD6	C12orf73 GLT8D2 HSP90B1 MIR3652 NEUROD6 NT5DC3 RP11-341G23.4 RP11-650K20.2 STAB2 TDG	HSP90B1, MIR3652, NT5DC3, RP11-341G23.4, RP11-642P15.1, STAB2, TDG	100500842, 253724, 51559, 55576, 6996, 7184	IL-17 signaling pathway:HSP90B1	Binding and Uptake of Ligands by Scavenger Receptors:HSP90B1,STAB2	colon cancer:HSP90B1 | colorectal cancer:HSP90B1 | large intestine cancer:HSP90B1 | intestinal cancer:HSP90B1 | breast carcinoma:HSP90B1 | mood disorder:HSP90B1 | primary bacterial infectious disease:HSP90B1 | bacterial infectious disease:HSP90B1	innate immune response-activating signal transduction:HSP90B1 | activation of innate immune response:HSP90B1 | positive regulation of innate immune response:HSP90B1 | regulation of innate immune response:HSP90B1 | defense response to other organism:STAB2 | carbohydrate derivative catabolic process:STAB2,TDG | pattern recognition receptor signaling pathway:HSP90B1 | response to nutrient:HSP90B1 | …	4	0.332671	0.953771	0	0.199	0.867	2.20424	0.000741092	FALSE	0.00764923	2.21371	T	G	0.246086	0.246086	10096	0.972791	0.0202474	0.00739942	2.20424	2.21371	0
rs2373979:C:G	103658925	Chr12	2.98608e-05	0.988609	rs2374053:103747178:T:C	0.776163	C12orf42 (0 kb, intron/NMD transcript/MODIFIER | intron/Intron/MODIFIER | nc-RNA/Non coding transcript/MODIFIER | near_gene/Downstream gene/MODIFIER); RNU7-184P (150 kb)	3.386	-0.0827262	-0.181018	0.719106	0.15	0.09	0.11	7	7		0.995 Body mass index			C12orf42 RNU7-184P	C12orf42	374470					3	0.175924	0.915796	0	0.237	0.989918	2.20161	0.000816104	FALSE	0.00766142	2.20699	G	C	0.256653	0.256653	9129	0.993829	-0.0211845	0.00775812	2.20161	2.20699	0
rs2888710:A:C	103658953	Chr12	2.86905e-05	0.988754	rs2374053:103747178:T:C	0.862704	C12orf42 (0 kb, intron/NMD transcript/MODIFIER | intron/Intron/MODIFIER | nc-RNA/Non coding transcript/MODIFIER | near_gene/Downstream gene/MODIFIER); RNU7-184P (150 kb)	2.962	-0.221113	-0.200246	0.826038	0.11	0.1	0.08	6	6	Motifs|PWM|Zfp187|	0.94 Body mass index			C12orf42 RNU7-184P	C12orf42	374470					3	0.080039	0.960771	0	0.244	0.989939	2.176	0.000805407	FALSE	0.00809066	2.18324	C	A	0.262129	0.262129	9129	0.99289	-0.0208889	0.00770054	2.176	2.18324	0
rs703633:A:G	104052338	Chr12	2.85217e-05	0.988783	rs703633:104052338:A:G	1	STAB2 (0 kb, intron/Intron/MODIFIER); RP11-341G23.2 (0.56 kb, near_gene/Upstream gene/MODIFIER); NT5DC3 (110 kb); C12orf42 (160 kb)	4.211	-0.0157094	-0.17152	0.813826	0.32	0.27	0.65	5	5	Chromatin_Structure|DNase-seq|Th2|, Chromatin_Structure|DNase-seq|Th2wb33676984|	0.592 IgG glycosylation	NT5DC3 | TDG		C12orf42 NT5DC3 RP11-341G23.2 STAB2 TDG	C12orf42, NT5DC3, RP11-626I20.3, STAB2	101929084, 374470, 51559, 55576		Binding and Uptake of Ligands by Scavenger Receptors:STAB2		defense response to other organism:STAB2 | carbohydrate derivative catabolic process:STAB2 | receptor-mediated endocytosis:STAB2 | organic acid catabolic process:STAB2 | carboxylic acid catabolic process:STAB2	4	2.48295	0.47838	0	0.371296	0.964	2.16071	0.000726494	FALSE	0.00830731	2.17766	G	A	0.385502	0.614498	10096	0.986477	-0.0177198	0.00654049	2.16071	2.17766	0
rs11111710:G:A	104072204	Chr12	2.80394e-05	0.988811	rs697202:104080598:C:A	0.905025	STAB2 (0 kb, intron/Intron/MODIFIER); NT5DC3 (92 kb); C12orf42 (180 kb)	1.309	-0.408579	-0.228244	0.325736	0.17	0.4	0.28	7	7		NA	TDG | TXNRD1		C12orf42 NT5DC3 STAB2 TDG TXNRD1	NT5DC3, RP11-626I20.3, RP11-642P15.1, STAB2	101929084, 253724, 51559, 55576		Binding and Uptake of Ligands by Scavenger Receptors:STAB2		defense response to other organism:STAB2 | carbohydrate derivative catabolic process:STAB2 | receptor-mediated endocytosis:STAB2 | organic acid catabolic process:STAB2 | carboxylic acid catabolic process:STAB2	4	0.847529	0.838068	0	0.347	0.961	2.16068	0.000722478	FALSE	0.00830731	2.16798	A	G	0.352353	0.352353	10096	0.994547	0.0178071	0.00659097	2.16068	2.16798	0
rs7958280:C:T	103972602	Chr12	2.72387e-05	0.98892	rs10745972:103964986:T:A	0.762131	STAB2 (8.4 kb); C12orf42 (83 kb); NT5DC3 (190 kb)	11.66	-0.304832	-0.193403	0.874045	0.17	0.15	0.05	7	7		0.606 Schizoaffective disorder-bipolar type // 0.384 Factor VIII levels // 0.384 vWF levels	STAB2 | TXNRD1		C12orf42 NT5DC3 STAB2 TXNRD1	C12orf42, NT5DC3, RP11-626I20.3, STAB2, TXNRD1	101929084, 374470, 51559, 55576, 7296		Binding and Uptake of Ligands by Scavenger Receptors:STAB2	adenoma:TXNRD1 | cell type benign neoplasm:TXNRD1 | primary bacterial infectious disease:TXNRD1 | bacterial infectious disease:TXNRD1	defense response to other organism:STAB2 | carbohydrate derivative catabolic process:STAB2 | receptor-mediated endocytosis:STAB2 | organic acid catabolic process:STAB2 | carboxylic acid catabolic process:STAB2	4	2.78792	0.425493	0	0.383529	0.928	2.14898	0.000716264	FALSE	0.00843961	2.15268	T	C	0.395221	0.395221	10096	0.982938	-0.0175233	0.00651402	2.14898	2.15268	0
rs4015364:C:T	103996436	Chr12	2.77764e-05	0.988838	rs1593806:103993566:A:G	0.993806	STAB2 (0 kb, intron/Intron/MODIFIER); C12orf42 (110 kb); NT5DC3 (170 kb)	3.095	-0.474875	-0.244691	0.703151	0.25	0.05	0	5	5	Chromatin_Structure|DNase-seq|Fibrobl|	NA	STAB2		C12orf42 NT5DC3 STAB2	C12orf42, NT5DC3, RP11-626I20.3, STAB2	101929084, 374470, 51559, 55576		Binding and Uptake of Ligands by Scavenger Receptors:STAB2		defense response to other organism:STAB2 | carbohydrate derivative catabolic process:STAB2 | receptor-mediated endocytosis:STAB2 | organic acid catabolic process:STAB2 | carboxylic acid catabolic process:STAB2	4	4.59823	0.203694	0.347575	0.162	0.990557	2.14824	0.000721834	FALSE	0.00843961	1.48028	T	C	0.201962	0.201962	10096	0.993745	0.0214457	0.00794127	2.14824	1.48028	0.347575
rs10861074:C:G	104072168	Chr12	2.74047e-05	0.988866	rs697202:104080598:C:A	0.909273	STAB2 (0 kb, intron/Intron/MODIFIER); NT5DC3 (92 kb); C12orf42 (180 kb)	2.221	-0.138878	-0.187867	0.620798	0.23	0.41	0.24	7	7		NA	TDG | TXNRD1		C12orf42 NT5DC3 STAB2 TDG TXNRD1	NT5DC3, RP11-626I20.3, RP11-642P15.1, STAB2	101929084, 253724, 51559, 55576		Binding and Uptake of Ligands by Scavenger Receptors:STAB2		defense response to other organism:STAB2 | carbohydrate derivative catabolic process:STAB2 | receptor-mediated endocytosis:STAB2 | organic acid catabolic process:STAB2 | carboxylic acid catabolic process:STAB2	4	0.843481	0.839041	0	0.346	0.962	2.14811	0.000717326	FALSE	0.00843961	2.15535	G	C	0.352237	0.352237	10096	0.994562	0.0177416	0.00659028	2.14811	2.15535	0
rs11111673:A:G	104000098	Chr12	2.72728e-05	0.988893	rs1593806:103993566:A:G	1	STAB2 (0 kb, intron/Intron/MODIFIER); C12orf42 (110 kb); NT5DC3 (160 kb)	0.929	-0.7988	-0.281877	0.354934	0.22	0.04	0	6	6	Motifs|PWM|Tbp|, Motifs|PWM|Tbp|	NA	STAB2		C12orf42 NT5DC3 STAB2	C12orf42, NT5DC3, RP11-626I20.3, STAB2	101929084, 374470, 51559, 55576		Binding and Uptake of Ligands by Scavenger Receptors:STAB2		defense response to other organism:STAB2 | carbohydrate derivative catabolic process:STAB2 | receptor-mediated endocytosis:STAB2 | organic acid catabolic process:STAB2 | carboxylic acid catabolic process:STAB2	4	5.08857	0.165426	0.410443	0.162	0.977713	2.13712	0.000717619	FALSE	0.00861839	1.36467	G	A	0.201845	0.201845	10096	0.98678	0.0214484	0.00796558	2.13712	1.36467	0.410443
rs831429:G:A	104061831	Chr12	2.69145e-05	0.988974	rs7296829:104061597:C:T	0.515559	STAB2 (0 kb, intron/Intron/MODIFIER); RP11-341G23.3 (0.52 kb, near_gene/Downstream gene/MODIFIER); NT5DC3 (100 kb); C12orf42 (170 kb)	3.153	-0.0909826	-0.183126	0.409148	0.18	0.14	0.21	7	7		NA	STAB2 | TDG		C12orf42 NT5DC3 RP11-341G23.3 STAB2 TDG	C12orf42, NT5DC3, RP11-626I20.3, STAB2	101929084, 374470, 51559, 55576		Binding and Uptake of Ligands by Scavenger Receptors:STAB2		defense response to other organism:STAB2 | carbohydrate derivative catabolic process:STAB2 | receptor-mediated endocytosis:STAB2 | organic acid catabolic process:STAB2 | carboxylic acid catabolic process:STAB2	4	1.64973	0.648166	0	0.234	0.97229	2.12869	0.000712345	FALSE	0.00874954	2.1432	A	G	0.257852	0.742148	10096	0.896203	0.0195831	0.00729973	2.12869	2.1432	0
rs6539069:A:G	103757528	Chr12	2.63573e-05	0.989027	rs2374053:103747178:T:C	0.651347	C12orf42 (0 kb, intron/NMD transcript/MODIFIER | intron/Intron/MODIFIER | nc-RNA/Non coding transcript/MODIFIER); STAB2 (220 kb); RNU7-184P (250 kb)	0.123	-1.02345	-0.315875	0.318168	0.21	0.04	0	6	6	Motifs|PWM|SMAD3|, Motifs|PWM|Nanog|	0.817 Body mass index	TXNRD1		C12orf42 RNU7-184P STAB2 TXNRD1	C12orf42, RP11-626I20.3, STAB2	101929084, 374470, 55576		Binding and Uptake of Ligands by Scavenger Receptors:STAB2		defense response to other organism:STAB2 | carbohydrate derivative catabolic process:STAB2 | receptor-mediated endocytosis:STAB2 | organic acid catabolic process:STAB2 | carboxylic acid catabolic process:STAB2	3	0.0243238	0.987912	0	0.339919	0.99446	2.12413	0.00078234	FALSE	0.00880388	2.13183	G	A	0.344814	0.344814	9129	0.998091	-0.0189435	0.00708567	2.12413	2.13183	0
rs7302493:T:G	103652558	Chr12	2.60098e-05	0.989053	rs2374053:103747178:T:C	0.780521	C12orf42 (0 kb, intron/NMD transcript/MODIFIER | intron/Intron/MODIFIER | near_gene/Downstream gene/MODIFIER); RNU7-184P (140 kb)	7.096	-0.100327	-0.181159	0.867413	0.34	0.07	0.05	6	6	Motifs|PWM|C/EBPbeta|, Motifs|PWM|C/EBPbeta|, Motifs|PWM|C/EBP|	1 Body mass index			C12orf42 RNU7-184P	C12orf42	374470					3	0.129763	0.937178	0	0.237	0.98536	2.12178	0.000780241	FALSE	0.0088139	2.12742	G	T	0.25707	0.25707	9129	0.987669	-0.0207829	0.00778414	2.12178	2.12742	0
rs1610202:G:A	103991283	Chr12	2.63901e-05	0.989001	rs1593806:103993566:A:G	1	STAB2 (0 kb, intron/Intron/MODIFIER); C12orf42 (100 kb); NT5DC3 (170 kb)	3.003	0.169665	-0.156486	0.733186	0.13	0.07	0.05	6	6	Motifs|PWM|GZF1|	NA	STAB2		C12orf42 NT5DC3 STAB2	C12orf42, NT5DC3, RP11-626I20.3, STAB2	101929084, 374470, 51559, 55576		Binding and Uptake of Ligands by Scavenger Receptors:STAB2		defense response to other organism:STAB2 | carbohydrate derivative catabolic process:STAB2 | receptor-mediated endocytosis:STAB2 | organic acid catabolic process:STAB2 | carboxylic acid catabolic process:STAB2	4	4.70692	0.19456	0.362641	0.161	0.996	2.1183	0.000709615	FALSE	0.00884706	1.43405	A	G	0.202001	0.202001	10096	0.902481	0.0212275	0.00792791	2.1183	1.43405	0.362641
rs11830344:A:G	103654787	Chr12	2.57547e-05	0.989079	rs2374053:103747178:T:C	0.867342	C12orf42 (0 kb, intron/NMD transcript/MODIFIER | intron/Intron/MODIFIER | near_gene/Downstream gene/MODIFIER); RNU7-184P (150 kb)	1.886	-0.177377	-0.197055	0.50289	0.22	0.13	0.04	6	6	Motifs|PWM|AIRE|	0.945 Body mass index			C12orf42 RNU7-184P	C12orf42	374470					3	0.0470114	0.976768	0	0.245	0.987184	2.11386	0.000777405	FALSE	0.00889993	2.12108	G	A	0.262594	0.262594	9129	0.989162	-0.020562	0.00771545	2.11386	2.12108	0
rs1593809:T:C	104071523	Chr12	2.56761e-05	0.989104	rs697202:104080598:C:A	0.909273	STAB2 (0 kb, intron/Intron/MODIFIER); NT5DC3 (93 kb); C12orf42 (180 kb)	3.095	-0.0574984	-0.167855	0.642964	0.34	0.43	0.32	5	5	Chromatin_Structure|DNase-seq|T47d|, Chromatin_Structure|DNase-seq|T47d|Est10nm30m	NA	TDG | TXNRD1		C12orf42 NT5DC3 STAB2 TDG TXNRD1	NT5DC3, RP11-626I20.3, RP11-642P15.1, STAB2	101929084, 253724, 51559, 55576		Binding and Uptake of Ligands by Scavenger Receptors:STAB2		defense response to other organism:STAB2 | carbohydrate derivative catabolic process:STAB2 | receptor-mediated endocytosis:STAB2 | organic acid catabolic process:STAB2 | carboxylic acid catabolic process:STAB2	4	0.83546	0.840968	0	0.346	0.962	2.11194	0.000702621	FALSE	0.00890174	2.11925	C	T	0.352099	0.352099	10096	0.993567	0.0175842	0.00659986	2.11194	2.11925	0
rs2374073:A:T	103891656	Chr12	2.41806e-05	0.989549	rs11111616:103892812:A:T	0.952633	C12orf42 (1.9 kb, near_gene/Upstream gene/MODIFIER); STAB2 (89 kb)	0.002	-1.07734	-0.319335	0.257111	0.3	0.22	0.35	6	6	Motifs|PWM|Foxl1|, Motifs|PWM|FOXP1|, Motifs|PWM|Foxl1|, Motifs|PWM|BCL6|, Motifs|PWM|FOXP1|, Motifs|PWM|Srf|, Motifs|PWM|Zfp105|	NA	C12orf42 | TDG		C12orf42 STAB2 TDG	C12orf42, RP11-626I20.3, STAB2, TDG	101929084, 374470, 55576, 6996		Binding and Uptake of Ligands by Scavenger Receptors:STAB2		defense response to other organism:STAB2 | carbohydrate derivative catabolic process:STAB2,TDG | receptor-mediated endocytosis:STAB2 | organic acid catabolic process:STAB2 | carboxylic acid catabolic process:STAB2	4	3.29655	0.348123	0.0899582	0.115	0.861	2.10625	0.000703086	FALSE	0.00895071	1.94836	T	A	0.127423	0.127423	10096	0.973314	0.0256324	0.0096174	2.10625	1.94836	0.0899582
rs11111614:T:C	103892504	Chr12	2.42072e-05	0.989525	rs11111616:103892812:A:T	0.941335	C12orf42 (2.8 kb, near_gene/Upstream gene/MODIFIER); RP11-626I20.1 (4.7 kb, near_gene/Upstream gene/MODIFIER); STAB2 (89 kb)	17.47	0.413691	-0.0922131	0.958128	0.2	0.2	0.17	7	7		NA	C12orf42 | TDG		C12orf42 RP11-626I20.1 STAB2 TDG	C12orf42, RP11-626I20.3, STAB2, TDG	101929084, 374470, 55576, 6996		Binding and Uptake of Ligands by Scavenger Receptors:STAB2		defense response to other organism:STAB2 | carbohydrate derivative catabolic process:STAB2,TDG | receptor-mediated endocytosis:STAB2 | organic acid catabolic process:STAB2 | carboxylic acid catabolic process:STAB2	4	3.59631	0.308484	0.165813	0.115	0.86	2.10591	0.000703133	FALSE	0.00895071	1.80704	C	T	0.12756	0.12756	10096	0.975657	0.0255836	0.00959877	2.10591	1.80704	0.165813
rs10778275:T:C	104067072	Chr12	2.53021e-05	0.98913	rs10778275:104067072:T:C	1	STAB2 (0 kb, intron/Intron/MODIFIER); RP11-341G23.3 (3.9 kb, near_gene/Upstream gene/MODIFIER); NT5DC3 (97 kb); C12orf42 (180 kb)	0.458	-0.473374	-0.245302	0.413855	0.35	0.29	0.41	6	6	Motifs|PWM|FOXO3|, Motifs|PWM|FOXO1|, Motifs|PWM|FOXO4|, Motifs|PWM|FOXO6|	NA	TDG | TXNRD1		C12orf42 NT5DC3 RP11-341G23.3 STAB2 TDG TXNRD1	NT5DC3, RP11-626I20.3, RP11-642P15.1, STAB2	101929084, 253724, 51559, 55576		Binding and Uptake of Ligands by Scavenger Receptors:STAB2		defense response to other organism:STAB2 | carbohydrate derivative catabolic process:STAB2 | receptor-mediated endocytosis:STAB2 | organic acid catabolic process:STAB2 | carboxylic acid catabolic process:STAB2	4	0.838898	0.840142	0	0.335	0.97808	2.10121	0.000699138	FALSE	0.00901025	2.11074	C	T	0.356279	0.356279	10096	0.986379	0.0176571	0.00664372	2.10121	2.11074	0
rs11111615:A:T	103892724	Chr12	2.37897e-05	0.989645	rs11111616:103892812:A:T	0.941335	C12orf42 (3 kb, near_gene/Upstream gene/MODIFIER); RP11-626I20.1 (4.4 kb, near_gene/Upstream gene/MODIFIER); STAB2 (88 kb)	0.406	-0.659846	-0.154362	0.248371	0.21	0.23	0.14	2b	2	Motifs|PWM|Brachyury|, Motifs|Footprinting||Lymphoblastoid, Chromatin_Structure|DNase-seq|8988t|, Protein_Binding|ChIP-seq|FOXM1|GM12878|	NA	C12orf42 | TDG		C12orf42 RP11-626I20.1 STAB2 TDG	C12orf42, RP11-626I20.3, STAB2, TDG	101929084, 374470, 55576, 6996		Binding and Uptake of Ligands by Scavenger Receptors:STAB2		defense response to other organism:STAB2 | carbohydrate derivative catabolic process:STAB2,TDG | receptor-mediated endocytosis:STAB2 | organic acid catabolic process:STAB2 | carboxylic acid catabolic process:STAB2	4	3.59944	0.308092	0.166537	0.115	0.861	2.09493	0.000698653	FALSE	0.00908698	1.7963	T	A	0.12757	0.12757	10096	0.976371	0.0254952	0.00959624	2.09493	1.7963	0.166537
rs6539085:G:A	103993020	Chr12	2.52771e-05	0.989155	rs1593806:103993566:A:G	1	STAB2 (0 kb, intron/Intron/MODIFIER); C12orf42 (100 kb); NT5DC3 (170 kb)	10.45	0.501525	-0.0799082	0.825041	0.34	0.14	0.11	5	5	Motifs|PWM|GABP|, Motifs|PWM|NERF1a|, Motifs|PWM|Tel-2|, Motifs|PWM|Ets|, Chromatin_Structure|DNase-seq|T47d|	NA	STAB2		C12orf42 NT5DC3 STAB2	C12orf42, NT5DC3, RP11-626I20.3, STAB2	101929084, 374470, 51559, 55576		Binding and Uptake of Ligands by Scavenger Receptors:STAB2		defense response to other organism:STAB2 | carbohydrate derivative catabolic process:STAB2 | receptor-mediated endocytosis:STAB2 | organic acid catabolic process:STAB2 | carboxylic acid catabolic process:STAB2	4	4.80293	0.18681	0.375381	0.162	0.997	2.09314	0.000699396	FALSE	0.00908698	1.39736	A	G	0.201808	0.201808	10096	0.999044	0.0210771	0.00792908	2.09314	1.39736	0.375381
rs1610171:C:T	103991695	Chr12	2.51912e-05	0.98918	rs1593806:103993566:A:G	1	STAB2 (0 kb, intron/Intron/MODIFIER); C12orf42 (100 kb); NT5DC3 (170 kb)	17.31	0.465072	-0.112466	0.79568	0.23	0.09	0.05	6	6	Motifs|PWM|ONECUT1|, Motifs|PWM|ONECUT3|	NA	STAB2		C12orf42 NT5DC3 STAB2	C12orf42, NT5DC3, RP11-626I20.3, STAB2	101929084, 374470, 51559, 55576		Binding and Uptake of Ligands by Scavenger Receptors:STAB2		defense response to other organism:STAB2 | carbohydrate derivative catabolic process:STAB2 | receptor-mediated endocytosis:STAB2 | organic acid catabolic process:STAB2 | carboxylic acid catabolic process:STAB2	4	4.79674	0.1873	0.374575	0.161	0.998	2.09122	0.000698594	FALSE	0.00908698	1.39763	T	C	0.201701	0.201701	10096	0.999095	0.0210687	0.00793047	2.09122	1.39763	0.374575
rs10861045:A:G	103994175	Chr12	2.50791e-05	0.989205	rs1593806:103993566:A:G	1	STAB2 (0 kb, intron/Intron/MODIFIER); C12orf42 (100 kb); NT5DC3 (170 kb)	2.062	-0.241391	-0.198336	0.738071	0.21	0.07	0.02	6	6	Motifs|PWM|myogenin/NF-1|	NA	STAB2		C12orf42 NT5DC3 STAB2	C12orf42, NT5DC3, RP11-626I20.3, STAB2	101929084, 374470, 51559, 55576		Binding and Uptake of Ligands by Scavenger Receptors:STAB2		defense response to other organism:STAB2 | carbohydrate derivative catabolic process:STAB2 | receptor-mediated endocytosis:STAB2 | organic acid catabolic process:STAB2 | carboxylic acid catabolic process:STAB2	4	4.72516	0.193064	0.365101	0.162	0.996	2.0888	0.00069757	FALSE	0.00908698	1.41515	G	A	0.201611	0.201611	10096	0.996883	0.0210744	0.00793844	2.0888	1.41515	0.365101
rs12367313:T:G	103994696	Chr12	2.50091e-05	0.98923	rs1593806:103993566:A:G	1	STAB2 (0 kb, intron/Intron/MODIFIER); C12orf42 (100 kb); NT5DC3 (170 kb)	6.4	-0.130365	-0.183937	0.83149	0.31	0.15	0.1	7	7		NA	STAB2		C12orf42 NT5DC3 STAB2	C12orf42, NT5DC3, RP11-626I20.3, STAB2	101929084, 374470, 51559, 55576		Binding and Uptake of Ligands by Scavenger Receptors:STAB2		defense response to other organism:STAB2 | carbohydrate derivative catabolic process:STAB2 | receptor-mediated endocytosis:STAB2 | organic acid catabolic process:STAB2 | carboxylic acid catabolic process:STAB2	4	4.79752	0.187238	0.374677	0.162	0.996	2.08704	0.000696893	FALSE	0.00908698	1.39613	G	T	0.201743	0.201743	10096	0.997069	0.0210561	0.0079354	2.08704	1.39613	0.374677
rs10861046:T:C	103994202	Chr12	2.48893e-05	0.989255	rs1593806:103993566:A:G	1	STAB2 (0 kb, intron/Intron/MODIFIER); C12orf42 (100 kb); NT5DC3 (170 kb)	1.175	-0.338324	-0.219393	0.695556	0.22	0.05	0.02	6	6	Motifs|PWM|Tal-1beta:E47|, Motifs|PWM|Tal-1beta:ITF-2|, Motifs|PWM|TAL1::TCF3|, Motifs|PWM|FOXJ2|, Motifs|PWM|HFH3(FOXI1)|, Motifs|PWM|TCF21|, Motifs|PWM|TCF21|	NA	STAB2		C12orf42 NT5DC3 STAB2	C12orf42, NT5DC3, RP11-626I20.3, STAB2	101929084, 374470, 51559, 55576		Binding and Uptake of Ligands by Scavenger Receptors:STAB2		defense response to other organism:STAB2 | carbohydrate derivative catabolic process:STAB2 | receptor-mediated endocytosis:STAB2 | organic acid catabolic process:STAB2 | carboxylic acid catabolic process:STAB2	4	4.73801	0.192017	0.366823	0.162	0.995977	2.08438	0.000695769	FALSE	0.00908698	1.4092	C	T	0.201595	0.201595	10096	0.996745	0.0210491	0.00793917	2.08438	1.4092	0.366823
rs10861047:A:G	103994209	Chr12	2.48775e-05	0.98928	rs1593806:103993566:A:G	1	STAB2 (0 kb, intron/Intron/MODIFIER); C12orf42 (100 kb); NT5DC3 (170 kb)	1.831	-0.566821	-0.255929	0.646765	0.25	0.12	0.04	6	6	Motifs|PWM|FOXJ2|	NA	STAB2		C12orf42 NT5DC3 STAB2	C12orf42, NT5DC3, RP11-626I20.3, STAB2	101929084, 374470, 51559, 55576		Binding and Uptake of Ligands by Scavenger Receptors:STAB2		defense response to other organism:STAB2 | carbohydrate derivative catabolic process:STAB2 | receptor-mediated endocytosis:STAB2 | organic acid catabolic process:STAB2 | carboxylic acid catabolic process:STAB2	4	4.73658	0.192134	0.366631	0.162	0.995794	2.08411	0.000695658	FALSE	0.00908698	1.40945	G	A	0.201593	0.201593	10096	0.996669	0.021048	0.00793939	2.08411	1.40945	0.366631
rs7979192:C:G	103995236	Chr12	2.47229e-05	0.98933	rs1593806:103993566:A:G	1	STAB2 (0 kb, intron/Intron/MODIFIER); C12orf42 (110 kb); NT5DC3 (170 kb)	0.31	-0.905577	-0.286113	0.492617	0.23	0.04	0.01	7	7		NA	STAB2		C12orf42 NT5DC3 STAB2	C12orf42, NT5DC3, RP11-626I20.3, STAB2	101929084, 374470, 51559, 55576		Binding and Uptake of Ligands by Scavenger Receptors:STAB2		defense response to other organism:STAB2 | carbohydrate derivative catabolic process:STAB2 | receptor-mediated endocytosis:STAB2 | organic acid catabolic process:STAB2 | carboxylic acid catabolic process:STAB2	4	4.79713	0.18727	0.374626	0.162	0.994755	2.08039	0.000694171	FALSE	0.00908698	1.39284	G	C	0.201722	0.201722	10096	0.996348	0.0210214	0.00793785	2.08039	1.39284	0.374626
rs7979507:G:A	103995327	Chr12	2.46606e-05	0.989354	rs1593806:103993566:A:G	1	STAB2 (0 kb, intron/Intron/MODIFIER); C12orf42 (110 kb); NT5DC3 (170 kb)	0.082	-0.867923	-0.287871	0.715603	0.22	0.02	0.02	5	5	Chromatin_Structure|DNase-seq|K562|Znfa41c6, Chromatin_Structure|DNase-seq|K562|	NA	STAB2		C12orf42 NT5DC3 STAB2	C12orf42, NT5DC3, RP11-626I20.3, STAB2	101929084, 374470, 51559, 55576		Binding and Uptake of Ligands by Scavenger Receptors:STAB2		defense response to other organism:STAB2 | carbohydrate derivative catabolic process:STAB2 | receptor-mediated endocytosis:STAB2 | organic acid catabolic process:STAB2 | carboxylic acid catabolic process:STAB2	4	4.79601	0.187359	0.374479	0.162	0.994119	2.07893	0.000693576	FALSE	0.00908698	1.39241	A	G	0.201713	0.201713	10096	0.99606	0.0210149	0.0079388	2.07893	1.39241	0.374479
rs7979345:C:G	103995405	Chr12	2.46096e-05	0.989379	rs1593806:103993566:A:G	1	STAB2 (0 kb, intron/Intron/MODIFIER); C12orf42 (110 kb); NT5DC3 (170 kb)	0.147	-1.01453	-0.313124	0.3949	0.29	0.15	0.11	6	6	Motifs|PWM|myogenin/NF-1|	NA	STAB2		C12orf42 NT5DC3 STAB2	C12orf42, NT5DC3, RP11-626I20.3, STAB2	101929084, 374470, 51559, 55576		Binding and Uptake of Ligands by Scavenger Receptors:STAB2		defense response to other organism:STAB2 | carbohydrate derivative catabolic process:STAB2 | receptor-mediated endocytosis:STAB2 | organic acid catabolic process:STAB2 | carboxylic acid catabolic process:STAB2	4	4.79074	0.187777	0.373792	0.162	0.993715	2.07775	0.000693088	FALSE	0.00908698	1.39304	G	C	0.201706	0.201706	10096	0.9959	0.021009	0.00793937	2.07775	1.39304	0.373792
rs7966214:T:C	103995593	Chr12	2.4571e-05	0.989403	rs1593806:103993566:A:G	1	STAB2 (0 kb, intron/Intron/MODIFIER); C12orf42 (110 kb); NT5DC3 (170 kb)	1.935	-0.110774	-0.187465	0.663714	0.26	0.14	0.1	6	6	Motifs|PWM|Smad3|, Chromatin_Structure|FAIRE|K562|Ohurea	NA	STAB2		C12orf42 NT5DC3 STAB2	C12orf42, NT5DC3, RP11-626I20.3, STAB2	101929084, 374470, 51559, 55576		Binding and Uptake of Ligands by Scavenger Receptors:STAB2		defense response to other organism:STAB2 | carbohydrate derivative catabolic process:STAB2 | receptor-mediated endocytosis:STAB2 | organic acid catabolic process:STAB2 | carboxylic acid catabolic process:STAB2	4	4.78974	0.187857	0.373661	0.162	0.993337	2.07685	0.000692718	FALSE	0.00908698	1.39287	C	T	0.2017	0.2017	10096	0.995738	0.021005	0.00793998	2.07685	1.39287	0.373661
rs7969320:T:G	103995829	Chr12	2.44808e-05	0.989428	rs1593806:103993566:A:G	1	STAB2 (0 kb, intron/Intron/MODIFIER); C12orf42 (110 kb); NT5DC3 (170 kb)	11.62	-0.0415686	-0.164649	0.827491	0.23	0.07	0.06	6	6	Motifs|PWM|RFX1|	NA	STAB2		C12orf42 NT5DC3 STAB2	C12orf42, NT5DC3, RP11-626I20.3, STAB2	101929084, 374470, 51559, 55576		Binding and Uptake of Ligands by Scavenger Receptors:STAB2		defense response to other organism:STAB2 | carbohydrate derivative catabolic process:STAB2 | receptor-mediated endocytosis:STAB2 | organic acid catabolic process:STAB2 | carboxylic acid catabolic process:STAB2	4	4.78604	0.188152	0.373177	0.162	0.992716	2.07474	0.000691849	FALSE	0.00908698	1.39263	G	T	0.20169	0.20169	10096	0.995472	0.0209944	0.00794096	2.07474	1.39263	0.373177
rs2100981:G:A	103996049	Chr12	2.43799e-05	0.989452	rs1593806:103993566:A:G	1	STAB2 (0 kb, intron/Intron/MODIFIER); C12orf42 (110 kb); NT5DC3 (170 kb)	1.133	-0.398665	-0.226664	0.359564	0.29	0.07	0.06	7	7		NA	STAB2		C12orf42 NT5DC3 STAB2	C12orf42, NT5DC3, RP11-626I20.3, STAB2	101929084, 374470, 51559, 55576		Binding and Uptake of Ligands by Scavenger Receptors:STAB2		defense response to other organism:STAB2 | carbohydrate derivative catabolic process:STAB2 | receptor-mediated endocytosis:STAB2 | organic acid catabolic process:STAB2 | carboxylic acid catabolic process:STAB2	4	4.7814	0.188522	0.372568	0.162	0.991913	2.07236	0.000690873	FALSE	0.00908698	1.39248	A	G	0.201679	0.201679	10096	0.995128	0.0209828	0.00794218	2.07236	1.39248	0.372568
rs2086246:A:T	103996209	Chr12	2.4337e-05	0.989477	rs1593806:103993566:A:G	1	STAB2 (0 kb, intron/Intron/MODIFIER); C12orf42 (110 kb); NT5DC3 (170 kb)	0.936	-0.67069	-0.253664	0.648567	0.22	0.03	0.01	7	7		NA	STAB2		C12orf42 NT5DC3 STAB2	C12orf42, NT5DC3, RP11-626I20.3, STAB2	101929084, 374470, 51559, 55576		Binding and Uptake of Ligands by Scavenger Receptors:STAB2		defense response to other organism:STAB2 | carbohydrate derivative catabolic process:STAB2 | receptor-mediated endocytosis:STAB2 | organic acid catabolic process:STAB2 | carboxylic acid catabolic process:STAB2	4	4.78088	0.188564	0.3725	0.162	0.991722	2.07134	0.000690456	FALSE	0.00908698	1.39206	T	A	0.201676	0.201676	10096	0.994951	0.0209774	0.00794253	2.07134	1.39206	0.3725
rs2100980:T:C	103996345	Chr12	2.43314e-05	0.989501	rs1593806:103993566:A:G	1	STAB2 (0 kb, intron/Intron/MODIFIER); C12orf42 (110 kb); NT5DC3 (170 kb)	0.451	-0.734156	-0.277326	0.614462	0.26	0.05	0.03	6	6	Motifs|PWM|FOXP1|, Motifs|PWM|Oct-1|, Motifs|PWM|CUX2|	NA	STAB2		C12orf42 NT5DC3 STAB2	C12orf42, NT5DC3, RP11-626I20.3, STAB2	101929084, 374470, 51559, 55576		Binding and Uptake of Ligands by Scavenger Receptors:STAB2		defense response to other organism:STAB2 | carbohydrate derivative catabolic process:STAB2 | receptor-mediated endocytosis:STAB2 | organic acid catabolic process:STAB2 | carboxylic acid catabolic process:STAB2	4	4.77993	0.188639	0.372376	0.162	0.991534	2.0712	0.000690403	FALSE	0.00908698	1.39227	C	T	0.201672	0.201672	10096	0.994565	0.0209774	0.00794284	2.0712	1.39227	0.372376
rs6539070:T:C	103757633	Chr12	2.3898e-05	0.989597	rs2374053:103747178:T:C	0.635731	C12orf42 (0 kb, intron/NMD transcript/MODIFIER | intron/Intron/MODIFIER | nc-RNA/Non coding transcript/MODIFIER); STAB2 (220 kb); RNU7-184P (250 kb)	2.291	-0.505252	-0.24001	0.785661	0.23	0.06	0	7	7		0.835 Body mass index	TXNRD1		C12orf42 RNU7-184P STAB2 TXNRD1	C12orf42, RP11-626I20.3, STAB2	101929084, 374470, 55576		Binding and Uptake of Ligands by Scavenger Receptors:STAB2		defense response to other organism:STAB2 | carbohydrate derivative catabolic process:STAB2 | receptor-mediated endocytosis:STAB2 | organic acid catabolic process:STAB2 | carboxylic acid catabolic process:STAB2	3	0.0520893	0.974292	0	0.341662	0.99454	2.06879	0.000757507	FALSE	0.00910186	2.07658	C	T	0.34648	0.34648	9129	0.998119	-0.0186268	0.00708058	2.06879	2.07658	0
rs2374060:T:C	103766743	Chr12	2.37815e-05	0.989668	rs2374053:103747178:T:C	0.630012	C12orf42 (0 kb, intron/NMD transcript/MODIFIER | intron/Intron/MODIFIER | nc-RNA/Non coding transcript/MODIFIER); STAB2 (210 kb)	1.573	-0.0248328	-0.0578979	0.682562	0.3	0.18	0.04	5	5	Motifs|PWM|Hbp1|, Protein_Binding|ChIP-seq|E2F1|MCF-7|, Protein_Binding|ChIP-seq|SPDEF|VCaP|	0.827 Body mass index	TXNRD1		C12orf42 STAB2 TXNRD1	C12orf42, RP11-626I20.3, STAB2	101929084, 374470, 55576		Binding and Uptake of Ligands by Scavenger Receptors:STAB2		defense response to other organism:STAB2 | carbohydrate derivative catabolic process:STAB2 | receptor-mediated endocytosis:STAB2 | organic acid catabolic process:STAB2 | carboxylic acid catabolic process:STAB2	3	0.0538147	0.973451	0	0.342243	0.99364	2.06633	0.000756261	FALSE	0.00910467	2.07378	C	T	0.346824	0.346824	9129	0.996262	-0.0186235	0.00708516	2.06633	2.07378	0
rs7970531:A:G	103756962	Chr12	2.3742e-05	0.989716	rs2374053:103747178:T:C	0.635731	C12orf42 (0 kb, intron/NMD transcript/MODIFIER | intron/Intron/MODIFIER | nc-RNA/Non coding transcript/MODIFIER); STAB2 (220 kb); RNU7-184P (250 kb)	2.169	-0.632682	-0.258777	0.2771	0.21	0.07	0.01	7	7	Chromatin_Structure|FAIRE|Astrocy|	0.835 Body mass index	TXNRD1		C12orf42 RNU7-184P STAB2 TXNRD1	C12orf42, RP11-626I20.3, STAB2	101929084, 374470, 55576		Binding and Uptake of Ligands by Scavenger Receptors:STAB2		defense response to other organism:STAB2 | carbohydrate derivative catabolic process:STAB2 | receptor-mediated endocytosis:STAB2 | organic acid catabolic process:STAB2 | carboxylic acid catabolic process:STAB2	3	0.0515725	0.974543	0	0.341662	0.99467	2.06506	0.000755846	FALSE	0.00910467	2.07287	G	A	0.346476	0.346476	9129	0.998156	-0.0186068	0.00708075	2.06506	2.07287	0
rs1305368:G:A	103996910	Chr12	2.39104e-05	0.989573	rs1593806:103993566:A:G	1	STAB2 (0 kb, intron/Intron/MODIFIER); C12orf42 (110 kb); NT5DC3 (170 kb)	2.277	-0.388467	-0.225427	0.808736	0.21	0.04	0.02	6	6		NA	STAB2		C12orf42 NT5DC3 STAB2	C12orf42, NT5DC3, RP11-626I20.3, STAB2	101929084, 374470, 51559, 55576		Binding and Uptake of Ligands by Scavenger Receptors:STAB2		defense response to other organism:STAB2 | carbohydrate derivative catabolic process:STAB2 | receptor-mediated endocytosis:STAB2 | organic acid catabolic process:STAB2 | carboxylic acid catabolic process:STAB2	4	4.75831	0.190375	0.369524	0.162	0.988091	2.06116	0.000686279	FALSE	0.00910467	1.39215	A	G	0.201617	0.201617	10096	0.993089	0.0209286	0.00794815	2.06116	1.39215	0.369524
rs7958798:G:A	103996998	Chr12	2.38157e-05	0.989621	rs1593806:103993566:A:G	1	STAB2 (0 kb, intron/Intron/MODIFIER); C12orf42 (110 kb); NT5DC3 (170 kb)	0.078	-0.765987	-0.278278	0.770182	0.18	0	0	6	6		NA	STAB2		C12orf42 NT5DC3 STAB2	C12orf42, NT5DC3, RP11-626I20.3, STAB2	101929084, 374470, 51559, 55576		Binding and Uptake of Ligands by Scavenger Receptors:STAB2		defense response to other organism:STAB2 | carbohydrate derivative catabolic process:STAB2 | receptor-mediated endocytosis:STAB2 | organic acid catabolic process:STAB2 | carboxylic acid catabolic process:STAB2	4	4.75257	0.190838	0.368762	0.162	0.98715	2.05886	0.00068534	FALSE	0.00910467	1.39242	A	G	0.201602	0.201602	10096	0.992686	0.0209169	0.00794915	2.05886	1.39242	0.368762
rs10860967:T:C	103610300	Chr12	2.29324e-05	0.989995	rs10860967:103610300:T:C	1	C12orf42 (21 kb); RNU7-184P (100 kb)	1.633	-0.754448	-0.283579	0.203212	0.29	0.07	0.03	6	6	Motifs|Footprinting||Lymphoblastoid	0.763 Schizophrenia // 0.442 Depression	IGF1 | RP11-328J6.1 | RP11-552I14.1		C12orf42 IGF1 RNU7-184P RP11-328J6.1 RP11-552I14.1	C12orf42	374470					4	0.869783	0.832713	0	0.428	0.954	2.05677	0.000678041	FALSE	0.00910467	2.05862	C	T	0.46968	0.46968	10096	0.977151	0.016871	0.00644601	2.05677	2.05862	0
rs2374052:T:C	103743752	Chr12	2.33347e-05	0.989833	rs2374053:103747178:T:C	0.654311	C12orf42 (0 kb, intron/NMD transcript/MODIFIER | intron/Intron/MODIFIER | nc-RNA/Non coding transcript/MODIFIER); RNU7-184P (240 kb); STAB2 (240 kb)	1.097	-0.446323	-0.234508	0.539176	0.33	0.3	0.07	6	6	Motifs|PWM|Cdx|, Motifs|PWM|Oct-1|, Motifs|PWM|Sox14|, Motifs|PWM|Sox21|, Motifs|PWM|Sox21|, Motifs|PWM|Tbp|, Motifs|PWM|Zfp128|	0.821 Body mass index	TXNRD1		C12orf42 RNU7-184P STAB2 TXNRD1	C12orf42, RP11-626I20.3, STAB2	101929084, 374470, 55576		Binding and Uptake of Ligands by Scavenger Receptors:STAB2		defense response to other organism:STAB2 | carbohydrate derivative catabolic process:STAB2 | receptor-mediated endocytosis:STAB2 | organic acid catabolic process:STAB2 | carboxylic acid catabolic process:STAB2	3	0.0158671	0.992098	0	0.339919	0.999	2.05583	0.000751458	FALSE	0.00910467	2.06306	C	T	0.344615	0.344615	9129	0.999491	-0.0185544	0.00708141	2.05583	2.06306	0
rs831432:C:T	104030609	Chr12	2.32818e-05	0.989903	rs61937794:104033448:C:T	0.53472	STAB2 (0 kb, intron/Intron/MODIFIER); NT5DC3 (130 kb); C12orf42 (140 kb)	2.731	-0.0771385	-0.186581	0.647176	0.3	0.32	0.11	7	7		0.41 IgG glycosylation	NT5DC3 | TDG		C12orf42 NT5DC3 STAB2 TDG	C12orf42, NT5DC3, RP11-626I20.3, STAB2	101929084, 374470, 51559, 55576		Binding and Uptake of Ligands by Scavenger Receptors:STAB2		defense response to other organism:STAB2 | carbohydrate derivative catabolic process:STAB2 | receptor-mediated endocytosis:STAB2 | organic acid catabolic process:STAB2 | carboxylic acid catabolic process:STAB2	4	0.568387	0.90363	0	0.222	0.984	2.05234	0.000678858	FALSE	0.00910467	2.06071	T	C	0.241427	0.758573	10096	0.992086	-0.0195397	0.00746116	2.05234	2.06071	0
rs10778226:T:G	103625326	Chr12	2.33301e-05	0.989856	rs10778226:103625326:T:G	1	C12orf42 (6 kb); RNU7-184P (120 kb)	6.224	-0.339296	-0.208725	0.443188	0.37	0.09	0.03	7	7		NA			C12orf42 RNU7-184P	C12orf42	374470					4	1.0479	0.789663	0	0.281	0.881	2.05206	0.000679287	FALSE	0.00910467	2.06161	G	T	0.29756	0.29756	10096	0.903008	0.0191845	0.00732321	2.05206	2.06161	0
rs10861048:T:A	103997994	Chr12	2.35203e-05	0.989739	rs1593806:103993566:A:G	1	STAB2 (0 kb, intron/Intron/MODIFIER); C12orf42 (110 kb); NT5DC3 (170 kb)	6.311	-0.816891	-0.275535	0.296861	0.17	0	0	5	5	Protein_Binding|ChIP-seq|RFX3|K562|	NA	STAB2		C12orf42 NT5DC3 STAB2	C12orf42, NT5DC3, RP11-626I20.3, STAB2	101929084, 374470, 51559, 55576		Binding and Uptake of Ligands by Scavenger Receptors:STAB2		defense response to other organism:STAB2 | carbohydrate derivative catabolic process:STAB2 | receptor-mediated endocytosis:STAB2 | organic acid catabolic process:STAB2 | carboxylic acid catabolic process:STAB2	4	4.73978	0.191874	0.367059	0.162	0.983681	2.0517	0.000682404	FALSE	0.00910467	1.39169	A	T	0.201524	0.201524	10096	0.990857	0.0208906	0.00795623	2.0517	1.39169	0.367059
rs10861049:G:A	103998093	Chr12	2.34854e-05	0.989763	rs1593806:103993566:A:G	1	STAB2 (0 kb, intron/Intron/MODIFIER); C12orf42 (110 kb); NT5DC3 (170 kb)	0.75	-0.849779	-0.284258	0.30157	0.18	0.03	0.03	4	4	Chromatin_Structure|FAIRE|K562|Ohurea, Chromatin_Structure|DNase-seq|Melano|, Protein_Binding|ChIP-seq|RFX3|K562|	NA	STAB2		C12orf42 NT5DC3 STAB2	C12orf42, NT5DC3, RP11-626I20.3, STAB2	101929084, 374470, 51559, 55576		Binding and Uptake of Ligands by Scavenger Receptors:STAB2		defense response to other organism:STAB2 | carbohydrate derivative catabolic process:STAB2 | receptor-mediated endocytosis:STAB2 | organic acid catabolic process:STAB2 | carboxylic acid catabolic process:STAB2	4	4.7379	0.192026	0.366809	0.162	0.983335	2.05085	0.000682052	FALSE	0.00910467	1.39178	A	G	0.201517	0.201517	10096	0.990634	0.0208865	0.00795672	2.05085	1.39178	0.366809
rs7958925:G:A	103997070	Chr12	2.34116e-05	0.989786	rs1593806:103993566:A:G	1	STAB2 (0 kb, intron/Intron/MODIFIER); C12orf42 (110 kb); NT5DC3 (170 kb)	0.268	-0.766787	-0.281368	0.920838	0.17	0.01	0	7	7		NA	STAB2		C12orf42 NT5DC3 STAB2	C12orf42, NT5DC3, RP11-626I20.3, STAB2	101929084, 374470, 51559, 55576		Binding and Uptake of Ligands by Scavenger Receptors:STAB2		defense response to other organism:STAB2 | carbohydrate derivative catabolic process:STAB2 | receptor-mediated endocytosis:STAB2 | organic acid catabolic process:STAB2 | carboxylic acid catabolic process:STAB2	4	4.77063	0.189384	0.371152	0.162	0.986754	2.0489	0.00068128	FALSE	0.00910467	1.38294	A	G	0.201597	0.201597	10096	0.992515	0.0208574	0.00795014	2.0489	1.38294	0.371152
rs58261212:C:G	103997630	Chr12	2.33423e-05	0.98981	rs1593806:103993566:A:G	0.993888	STAB2 (0 kb, intron/Intron/MODIFIER); C12orf42 (110 kb); NT5DC3 (170 kb)	1.101	-0.628437	-0.258706	0.179802	0.16	0.03	0.01	7	7		NA	STAB2		C12orf42 NT5DC3 STAB2	C12orf42, NT5DC3, RP11-626I20.3, STAB2	101929084, 374470, 51559, 55576		Binding and Uptake of Ligands by Scavenger Receptors:STAB2		defense response to other organism:STAB2 | carbohydrate derivative catabolic process:STAB2 | receptor-mediated endocytosis:STAB2 | organic acid catabolic process:STAB2 | carboxylic acid catabolic process:STAB2	4	4.61613	0.202163	0.350104	0.162	0.979861	2.04762	0.000680638	FALSE	0.00910467	1.42026	G	C	0.201232	0.201232	10096	0.988461	0.0208912	0.00796678	2.04762	1.42026	0.350104
rs57650540:C:A	103997629	Chr12	2.33252e-05	0.98988	rs1593806:103993566:A:G	0.993888	STAB2 (0 kb, intron/Intron/MODIFIER); C12orf42 (110 kb); NT5DC3 (170 kb)	2.886	-0.642762	-0.259309	0.218715	0.16	0.03	0.01	7	7		NA	STAB2		C12orf42 NT5DC3 STAB2	C12orf42, NT5DC3, RP11-626I20.3, STAB2	101929084, 374470, 51559, 55576		Binding and Uptake of Ligands by Scavenger Receptors:STAB2		defense response to other organism:STAB2 | carbohydrate derivative catabolic process:STAB2 | receptor-mediated endocytosis:STAB2 | organic acid catabolic process:STAB2 | carboxylic acid catabolic process:STAB2	4	4.59261	0.204177	0.346776	0.162	0.983017	2.04715	0.000680432	FALSE	0.00910467	1.42408	A	C	0.20157	0.20157	10096	0.989861	0.0208658	0.0079583	2.04715	1.42408	0.346776
rs10861050:A:G	103998259	Chr12	2.30972e-05	0.989926	rs1593806:103993566:A:G	1	STAB2 (0 kb, intron/Intron/MODIFIER); C12orf42 (110 kb); NT5DC3 (170 kb)	1.453	-0.748647	-0.265754	0.436929	0.27	0.02	0.02	5	5	Chromatin_Structure|FAIRE|K562|Ohurea, Protein_Binding|ChIP-seq|RFX3|K562|	NA	STAB2		C12orf42 NT5DC3 STAB2	C12orf42, NT5DC3, RP11-626I20.3, STAB2	101929084, 374470, 51559, 55576		Binding and Uptake of Ligands by Scavenger Receptors:STAB2		defense response to other organism:STAB2 | carbohydrate derivative catabolic process:STAB2 | receptor-mediated endocytosis:STAB2 | organic acid catabolic process:STAB2 | carboxylic acid catabolic process:STAB2	4	4.74555	0.191406	0.367829	0.162	0.982131	2.04119	0.000678106	FALSE	0.00919618	1.38473	G	A	0.201498	0.201498	10096	0.989553	0.0208359	0.00796052	2.04119	1.38473	0.367829
rs11111672:G:A	103999362	Chr12	2.30161e-05	0.989949	rs1593806:103993566:A:G	1	STAB2 (0 kb, intron/Intron/MODIFIER); C12orf42 (110 kb); NT5DC3 (160 kb)	10.08	-0.0850824	-0.176802	0.927941	0.23	0.01	0	6	6	Motifs|PWM|Foxa2|, Motifs|PWM|HNF3|, Motifs|PWM|Freac-3|, Motifs|PWM|Foxk1|, Motifs|PWM|FOXC1|, Motifs|PWM|FOXC1|, Motifs|PWM|FOXC2|	NA	STAB2		C12orf42 NT5DC3 STAB2	C12orf42, NT5DC3, RP11-626I20.3, STAB2	101929084, 374470, 51559, 55576		Binding and Uptake of Ligands by Scavenger Receptors:STAB2		defense response to other organism:STAB2 | carbohydrate derivative catabolic process:STAB2 | receptor-mediated endocytosis:STAB2 | organic acid catabolic process:STAB2 | carboxylic acid catabolic process:STAB2	4	4.70734	0.194525	0.362697	0.162	0.979807	2.03925	0.000677294	FALSE	0.00919618	1.39189	A	G	0.201454	0.201454	10096	0.987966	0.0208401	0.0079669	2.03925	1.39189	0.362697
rs2086245:A:C	103999505	Chr12	2.29501e-05	0.989972	rs1593806:103993566:A:G	1	STAB2 (0 kb, intron/Intron/MODIFIER); C12orf42 (110 kb); NT5DC3 (160 kb)	0.577	-0.839645	-0.283668	0.417209	0.21	0.02	0.03	6	6	Motifs|PWM|HOXC13|	NA	STAB2		C12orf42 NT5DC3 STAB2	C12orf42, NT5DC3, RP11-626I20.3, STAB2	101929084, 374470, 51559, 55576		Binding and Uptake of Ligands by Scavenger Receptors:STAB2		defense response to other organism:STAB2 | carbohydrate derivative catabolic process:STAB2 | receptor-mediated endocytosis:STAB2 | organic acid catabolic process:STAB2 | carboxylic acid catabolic process:STAB2	4	4.70346	0.194845	0.362171	0.162	0.97931	2.03758	0.000676613	FALSE	0.00919618	1.3919	C	A	0.201447	0.201447	10096	0.98765	0.0208315	0.00796762	2.03758	1.3919	0.362171
rs2086244:C:T	103999599	Chr12	2.2902e-05	0.990018	rs1593806:103993566:A:G	1	STAB2 (0 kb, intron/Intron/MODIFIER); C12orf42 (110 kb); NT5DC3 (160 kb)	11.95	-0.029781	-0.164382	0.894764	0.25	0.03	0	7	7		NA	STAB2		C12orf42 NT5DC3 STAB2	C12orf42, NT5DC3, RP11-626I20.3, STAB2	101929084, 374470, 51559, 55576		Binding and Uptake of Ligands by Scavenger Receptors:STAB2		defense response to other organism:STAB2 | carbohydrate derivative catabolic process:STAB2 | receptor-mediated endocytosis:STAB2 | organic acid catabolic process:STAB2 | carboxylic acid catabolic process:STAB2	4	4.69618	0.195445	0.361183	0.162	0.978992	2.03639	0.000676121	FALSE	0.00919618	1.39279	T	C	0.201439	0.201439	10096	0.987446	0.0208277	0.00796907	2.03639	1.39279	0.361183
[truncated: 3 more columns]
