# Supplementary material for: Genetic dissection of serum pro-neurotensin suggests potential causal impact on brain structure
Source: eBioMedicine. 2026 Jan 10;124:106105. doi: 10.1016/j.ebiom.2025.106105 (PMC12818281; doi:10.1016/j.ebiom.2025.106105)
Supplement: Supplementary Table 7 [file mmc8.xlsx]

## Sheet: ColocTable
Supplementray TableS7: Outcome of co-localisation analysis of gene-expression quantitative trait loci
cytoband	trait1	gene	trait2	nsnps	PP.H0.abf	PP.H1.abf	PP.H2.abf	PP.H3.abf	PP.H4.abf
12q23.3	PNT	STAB2	GE in Heart_Atrial_Appendage	5797	6.17196e-05	0.0028344	9.95007e-05	0.00357601	0.993428
12q23.3	PNT	TXNRD1	GE in Thyroid	5909	0.00390459	0.179102	0.00575782	0.263561	0.547674
04q25	PNT	AP1AR	GE in Uterus	4646	3.81987e-07	0.320985	2.12537e-07	0.178095	0.50092
12q23.3	PNT	STAB2	GE in Small_Intestine_Terminal_Ileum	5673	0.00840922	0.386121	0.00769373	0.353024	0.244752
12q23.3	PNT	TXNRD1	GE in Skin_Not_Sun_Exposed_Suprapubic	5907	0.0104144	0.477696	0.0067326	0.308618	0.196539
04q25	PNT	TIFA	GE in Ovary	4611	6.26944e-07	0.526877	3.44776e-07	0.289562	0.18356
11p15.5	PNT	TOLLIP	GE in Artery_Coronary	5515	3.60673e-06	0.531826	1.98371e-06	0.29233	0.175838
12q23.3	PNT	STAB2	GE in Artery_Coronary	5762	0.00869915	0.399493	0.00889159	0.408155	0.174761
11p15.5	PNT	TOLLIP	GE in Whole_Blood	5551	3.98402e-06	0.587461	1.77204e-06	0.261143	0.15139
04q25	PNT	LARP7	GE in Heart_Atrial_Appendage	4482	6.01339e-07	0.505179	4.22149e-07	0.354504	0.140316
04q25	PNT	AP1AR	GE in Minor_Salivary_Gland	4671	7.13445e-07	0.599508	3.2153e-07	0.270051	0.130439
12q23.3	PNT	TXNRD1	GE in Brain_Cerebellar_Hemisphere	5834	0.0120609	0.553171	0.00671754	0.307978	0.120073
12q23.3	PNT	STAB2	GE in Vagina	5754	0.011853	0.544328	0.00696917	0.319929	0.116921
12q23.3	PNT	TXNRD1	GE in Nerve_Tibial	5905	0.0112686	0.516877	0.00757846	0.347497	0.116779
04q25	PNT	LARP7	GE in Testis	4484	7.4649e-07	0.627119	3.0933e-07	0.259752	0.113128
11p15.5	PNT	PSMD13	GE in Small_Intestine_Terminal_Ileum	2728	3.24419e-06	0.478272	2.79211e-06	0.411513	0.110209
04q25	PNT	ALPK1	GE in Uterus	4620	6.46872e-07	0.543626	4.15757e-07	0.349292	0.10708
11p15.5	PNT	AP2A2	GE in Small_Intestine_Terminal_Ileum	4986	4.16945e-06	0.614363	1.90505e-06	0.280602	0.105028
04q25	PNT	TIFA	GE in Artery_Coronary	4615	6.56106e-07	0.551384	4.12188e-07	0.346295	0.10232
04q25	PNT	AP1AR	GE in Kidney_Cortex	4463	7.14132e-07	0.600088	3.54647e-07	0.297909	0.102002
11p15.5	PNT	LSP1	GE in Thyroid	5303	4.01628e-06	0.588123	2.134e-06	0.312392	0.0994785
04q25	PNT	TIFA	GE in Colon_Sigmoid	4675	2.36428e-07	0.198691	8.36023e-07	0.702483	0.0988256
04q25	PNT	FAM241A	GE in Brain_Cerebellar_Hemisphere	4636	6.41414e-07	0.539005	4.31404e-07	0.362427	0.0985674
11p15.5	PNT	LSP1	GE in Vagina	5278	4.00309e-06	0.58619	2.17535e-06	0.318451	0.0953531
12q23.3	PNT	STAB2	GE in Pancreas	5751	0.00548164	0.251742	0.0138599	0.636416	0.0925006
11p15.5	PNT	IRF7	GE in Adipose_Subcutaneous	4045	4.31682e-06	0.634372	1.86544e-06	0.274041	0.0915811
11p15.5	PNT	MUC2	GE in Small_Intestine_Terminal_Ileum	5133	4.26326e-06	0.628061	1.90994e-06	0.28128	0.0906528
04q25	PNT	FAM241A	GE in Brain_Amygdala	4628	6.31059e-07	0.530303	4.51641e-07	0.379441	0.0902547
04q25	PNT	AP1AR	GE in Brain_Putamen_basal_ganglia	4642	7.53689e-07	0.633325	3.30757e-07	0.277847	0.0888267
11p15.5	PNT	LSP1	GE in Pituitary	5282	4.08976e-06	0.598882	2.14294e-06	0.313713	0.0873983
12q23.3	PNT	TXNRD1	GE in Pancreas	5840	0.0125353	0.574925	0.00695081	0.318708	0.0868814
12q23.3	PNT	STAB2	GE in Testis	5799	0.011155	0.512336	0.0083105	0.381607	0.086592
11p15.5	PNT	MUC6	GE in Small_Intestine_Terminal_Ileum	5042	4.01881e-06	0.59242	2.18183e-06	0.321541	0.0860332
11p15.5	PNT	MUC6	GE in Testis	5073	4.13669e-06	0.609798	2.06715e-06	0.304638	0.0855578
11p15.5	PNT	MUC5AC	GE in Stomach	5372	4.12715e-06	0.607348	2.11119e-06	0.3106	0.0820461
11p15.5	PNT	TOLLIP	GE in Vagina	5517	3.80483e-06	0.561044	2.42294e-06	0.357194	0.0817559
11p15.5	PNT	TOLLIP	GE in Brain_Substantia_nigra	5471	3.99579e-06	0.589198	2.23543e-06	0.329543	0.0812529
12q23.3	PNT	TXNRD1	GE in Uterus	5791	0.0120813	0.554016	0.00753301	0.345362	0.0810076
04q25	PNT	ALPK1	GE in Adrenal_Gland	4655	7.18239e-07	0.603602	3.75601e-07	0.315571	0.0808257
11p15.5	PNT	MUC6	GE in Esophagus_Gastroesophageal_Junction	5079	4.28659e-06	0.631895	1.95253e-06	0.287747	0.0803521
12q23.3	PNT	NT5DC3	GE in Kidney_Cortex	5623	0.0125631	0.576033	0.00706804	0.323999	0.0803377
11p15.5	PNT	MUC5B	GE in Testis	5521	4.15336e-06	0.612327	2.08902e-06	0.307903	0.0797638
04q25	PNT	ALPK1	GE in Heart_Left_Ventricle	4681	4.04308e-07	0.339777	6.90984e-07	0.580617	0.0796053
11p15.5	PNT	DEAF1	GE in Vagina	4505	4.27475e-06	0.62856	1.98654e-06	0.292021	0.0794119
11p15.5	PNT	DEAF1	GE in Uterus	4476	4.42714e-06	0.650954	1.83595e-06	0.269874	0.079165
04q25	PNT	ALPK1	GE in Prostate	4636	7.64364e-07	0.642366	3.32037e-07	0.278962	0.0786709
11p15.5	PNT	MUC5B	GE in Vagina	5517	4.1218e-06	0.607681	2.12902e-06	0.313805	0.0785078
04q25	PNT	FAM241A	GE in Brain_Substantia_nigra	4574	7.28426e-07	0.612127	3.68396e-07	0.3095	0.0783714
04q25	PNT	TIFA	GE in Brain_Spinal_cord_cervical_c-1	4603	7.32563e-07	0.615638	3.64811e-07	0.306505	0.0778561
11p15.5	PNT	IRF7	GE in Skin_Sun_Exposed_Lower_leg	4044	4.5708e-06	0.671695	1.70588e-06	0.250606	0.0776925
11p15.5	PNT	MUC2	GE in Uterus	5132	4.06847e-06	0.599363	2.19287e-06	0.322974	0.0776566
11p15.5	PNT	ANO9	GE in Brain_Spinal_cord_cervical_c-1	3443	4.66243e-06	0.691004	1.56181e-06	0.231393	0.0775963
11p15.5	PNT	AP2A2	GE in Adipose_Subcutaneous	5032	3.21272e-06	0.4734	3.04765e-06	0.448999	0.0775952
11p15.5	PNT	ANO9	GE in Brain_Cerebellum	3483	4.65817e-06	0.690375	1.57208e-06	0.232918	0.0767005
11p15.5	PNT	TOLLIP	GE in Adrenal_Gland	5518	4.29226e-06	0.63291	1.97431e-06	0.291044	0.0760402
11p15.5	PNT	IRF7	GE in Heart_Atrial_Appendage	4047	4.58979e-06	0.674473	1.69911e-06	0.24961	0.0759109
04q25	PNT	ALPK1	GE in Brain_Cerebellum	4626	5.37604e-07	0.451798	5.62372e-07	0.472537	0.0756634
11p15.5	PNT	POLR2L	GE in Stomach	4836	3.39565e-06	0.499195	2.89343e-06	0.425288	0.0755113
11p15.5	PNT	ANO9	GE in Esophagus_Muscularis	3493	4.64574e-06	0.688521	1.59323e-06	0.236049	0.0754236
04q25	PNT	AP1AR	GE in Brain_Hypothalamus	4644	7.70882e-07	0.647774	3.2988e-07	0.277124	0.0751015
11p15.5	PNT	MUC6	GE in Thyroid	5092	4.35515e-06	0.642003	1.92116e-06	0.283128	0.0748632
11p15.5	PNT	TOLLIP	GE in Prostate	5531	4.16696e-06	0.614435	2.1091e-06	0.31092	0.074638
11p15.5	PNT	ANO9	GE in Brain_Frontal_Cortex_BA9	3479	4.60304e-06	0.682205	1.64199e-06	0.24328	0.0745088
11p15.5	PNT	AP2A2	GE in Artery_Coronary	5004	3.51114e-06	0.517362	2.77505e-06	0.408827	0.0738045
11p15.5	PNT	LSP1	GE in Muscle_Skeletal	5311	4.41699e-06	0.6468	1.91019e-06	0.279644	0.0735495
11p15.5	PNT	POLR2L	GE in Brain_Nucleus_accumbens_basal_ganglia	4799	3.57024e-06	0.524867	2.73376e-06	0.401821	0.0733052
11p15.5	PNT	ANO9	GE in Brain_Cerebellar_Hemisphere	3485	4.73731e-06	0.702105	1.517e-06	0.224758	0.0731305
11p15.5	PNT	DEAF1	GE in Small_Intestine_Terminal_Ileum	4479	4.41232e-06	0.648777	1.89224e-06	0.278158	0.0730588
11p15.5	PNT	LSP1	GE in Breast_Mammary_Tissue	5301	4.18351e-06	0.61261	2.14722e-06	0.314354	0.0730296
04q25	PNT	TIFA	GE in Pituitary	4667	7.57579e-07	0.636659	3.45578e-07	0.290346	0.0729945
11p15.5	PNT	MUC6	GE in Esophagus_Muscularis	5087	3.97288e-06	0.585652	2.3181e-06	0.341644	0.0726986
11p15.5	PNT	SCGB1C1	GE in Pancreas	2656	4.49839e-06	0.662821	1.79599e-06	0.264559	0.0726133
11p15.5	PNT	ANO9	GE in Uterus	3457	4.68724e-06	0.694665	1.57114e-06	0.232777	0.0725517
11p15.5	PNT	ANO9	GE in Breast_Mammary_Tissue	3496	4.74321e-06	0.702967	1.51643e-06	0.22467	0.0723567
11p15.5	PNT	DEAF1	GE in Adipose_Visceral_Omentum	4527	4.47627e-06	0.658183	1.8345e-06	0.26967	0.0721405
11p15.5	PNT	PSMD13	GE in Cells_EBV-transformed_lymphocytes	2737	4.91576e-06	0.724721	1.37991e-06	0.203366	0.0719065
12q23.3	PNT	TXNRD1	GE in Stomach	5856	0.0117541	0.539106	0.00806853	0.369996	0.0710754
11p15.5	PNT	ANO9	GE in Muscle_Skeletal	3503	4.98432e-06	0.738716	1.28396e-06	0.190223	0.0710555
11p15.5	PNT	POLR2L	GE in Pituitary	4832	4.30243e-06	0.63251	2.01773e-06	0.29656	0.0709233
11p15.5	PNT	CHID1	GE in Breast_Mammary_Tissue	5009	4.082e-06	0.601352	2.22724e-06	0.328042	0.0705996
11p15.5	PNT	ANO9	GE in Artery_Tibial	3499	4.92443e-06	0.729825	1.34764e-06	0.199657	0.0705122
12q23.3	PNT	TXNRD1	GE in Muscle_Skeletal	5923	0.0134562	0.617238	0.00637965	0.292565	0.0703616
11p15.5	PNT	AP2A2	GE in Prostate	5019	4.07269e-06	0.600108	2.23999e-06	0.329991	0.069895
11p15.5	PNT	CHID1	GE in Brain_Spinal_cord_cervical_c-1	4942	4.38413e-06	0.645885	1.92971e-06	0.284222	0.0698872
11p15.5	PNT	ANO9	GE in Ovary	3464	4.62037e-06	0.684771	1.65637e-06	0.245415	0.069808
11p15.5	PNT	TOLLIP	GE in Brain_Anterior_cingulate_cortex_BA24	5515	3.72622e-06	0.549452	2.5838e-06	0.380926	0.0696163
11p15.5	PNT	LSP1	GE in Ovary	5260	4.212e-06	0.616791	2.14279e-06	0.313713	0.0694899
11p15.5	PNT	IRF7	GE in Brain_Amygdala	4025	4.64803e-06	0.68304	1.68459e-06	0.247485	0.0694695
11p15.5	PNT	AP2A2	GE in Colon_Sigmoid	5022	3.79537e-06	0.559244	2.52547e-06	0.372058	0.0686915
11p15.5	PNT	TOLLIP	GE in Pituitary	5530	3.98332e-06	0.587365	2.33494e-06	0.344233	0.0683955
11p15.5	PNT	ANO9	GE in Heart_Left_Ventricle	3495	4.80201e-06	0.711681	1.48451e-06	0.219943	0.0683697
11p15.5	PNT	POLR2L	GE in Prostate	4827	4.27178e-06	0.627994	2.06659e-06	0.303741	0.0682584
11p15.5	PNT	MUC5AC	GE in Testis	5360	4.00973e-06	0.590068	2.32227e-06	0.341675	0.0682497
11p15.5	PNT	ANO9	GE in Brain_Nucleus_accumbens_basal_ganglia	3471	4.83157e-06	0.716073	1.4562e-06	0.215752	0.0681688
11p15.5	PNT	POLR2L	GE in Brain_Cerebellum	4810	4.30882e-06	0.633447	2.03137e-06	0.298568	0.0679791
11p15.5	PNT	MUC6	GE in Artery_Coronary	5060	4.30001e-06	0.633873	2.02355e-06	0.298228	0.067893
11p15.5	PNT	MUC6	GE in Heart_Left_Ventricle	5088	4.31223e-06	0.635676	2.01367e-06	0.296773	0.0675453
11p15.5	PNT	MUC2	GE in Vagina	5161	4.19146e-06	0.617493	2.13929e-06	0.315097	0.0674034
04q25	PNT	ALPK1	GE in Kidney_Cortex	4413	7.47458e-07	0.628159	3.62417e-07	0.304506	0.0673335
11p15.5	PNT	LSP1	GE in Heart_Atrial_Appendage	5301	4.24178e-06	0.621144	2.12887e-06	0.311673	0.0671771
11p15.5	PNT	ANO9	GE in Brain_Cortex	3474	4.81181e-06	0.706112	1.54646e-06	0.226868	0.0670133
11p15.5	PNT	ANO9	GE in Brain_Amygdala	3476	4.7062e-06	0.697492	1.59007e-06	0.235593	0.066909
11p15.5	PNT	ANO9	GE in Kidney_Cortex	3446	4.68346e-06	0.694118	1.61395e-06	0.23913	0.0667455
11p15.5	PNT	IRF7	GE in Small_Intestine_Terminal_Ileum	4011	4.30777e-06	0.633027	2.0439e-06	0.300284	0.0666828
11p15.5	PNT	PSMD13	GE in Uterus	2725	4.89063e-06	0.720992	1.4411e-06	0.212385	0.0666162
11p15.5	PNT	DEAF1	GE in Spleen	4490	3.71717e-06	0.546564	2.6319e-06	0.386922	0.066507
11p15.5	PNT	POLR2L	GE in Brain_Substantia_nigra	4773	4.33616e-06	0.637463	2.01494e-06	0.296152	0.0663785
12q23.3	PNT	NT5DC3	GE in Heart_Left_Ventricle	5792	0.00454437	0.208401	0.0153815	0.705314	0.0663592
11p15.5	PNT	MUC6	GE in Brain_Hypothalamus	5069	3.83292e-06	0.565027	2.50098e-06	0.368613	0.0663543
11p15.5	PNT	IRF7	GE in Artery_Aorta	4045	4.51801e-06	0.663925	1.83604e-06	0.26974	0.0663288
11p15.5	PNT	POLR2L	GE in Brain_Putamen_basal_ganglia	4814	4.23506e-06	0.622605	2.11661e-06	0.3111	0.0662881
11p15.5	PNT	DEAF1	GE in Heart_Left_Ventricle	4521	4.43046e-06	0.651448	1.92039e-06	0.282305	0.0662408
11p15.5	PNT	TSPAN4	GE in Brain_Cortex	4795	4.2246e-06	0.614961	2.19061e-06	0.318814	0.0662189
11p15.5	PNT	ANO9	GE in Adrenal_Gland	3471	4.67781e-06	0.693271	1.62406e-06	0.240626	0.0660959
11p15.5	PNT	DEAF1	GE in Kidney_Cortex	4461	4.33756e-06	0.63779	2.01427e-06	0.29611	0.0660934
11p15.5	PNT	MUC5B	GE in Liver	5487	4.14882e-06	0.611654	2.18732e-06	0.322407	0.0659326
11p15.5	PNT	ANO9	GE in Brain_Substantia_nigra	3453	4.70141e-06	0.69678	1.60199e-06	0.237359	0.0658544
12q23.3	PNT	TXNRD1	GE in Brain_Anterior_cingulate_cortex_BA24	5857	0.0126199	0.578831	0.00731435	0.335418	0.0658176
04q25	PNT	ALPK1	GE in Brain_Cortex	4607	7.77708e-07	0.653579	3.34124e-07	0.280729	0.0656899
11p15.5	PNT	POLR2L	GE in Brain_Hypothalamus	4820	4.35934e-06	0.640876	1.99646e-06	0.293437	0.0656804
11p15.5	PNT	ANO9	GE in Brain_Hypothalamus	3483	4.73599e-06	0.701909	1.56922e-06	0.232505	0.0655794
11p15.5	PNT	IRF7	GE in Kidney_Cortex	3990	4.5499e-06	0.668614	1.80931e-06	0.265815	0.0655642
11p15.5	PNT	IRF7	GE in Brain_Cortex	4011	4.50413e-06	0.655388	1.91854e-06	0.279099	0.065507
11p15.5	PNT	IRF7	GE in Liver	4004	4.22293e-06	0.620556	2.1379e-06	0.314098	0.0653389
11p15.5	PNT	CHID1	GE in Brain_Cerebellum	4975	4.16176e-06	0.613107	2.18335e-06	0.321584	0.0653024
11p15.5	PNT	MUC2	GE in Colon_Transverse	5173	4.39236e-06	0.647083	1.95281e-06	0.287623	0.0652879
11p15.5	PNT	MUC2	GE in Ovary	5137	4.22443e-06	0.622362	2.12132e-06	0.312457	0.0651749
11p15.5	PNT	POLR2L	GE in Brain_Spinal_cord_cervical_c-1	4777	4.41507e-06	0.649085	1.94618e-06	0.286055	0.0648544
11p15.5	PNT	AP2A2	GE in Brain_Substantia_nigra	4964	4.30173e-06	0.633859	2.0451e-06	0.301281	0.0648535
04q25	PNT	AP1AR	GE in Brain_Cerebellar_Hemisphere	4651	7.65871e-07	0.643562	3.47105e-07	0.291608	0.0648286
12q23.3	PNT	TXNRD1	GE in Brain_Hypothalamus	5847	0.0130211	0.597175	0.00693683	0.318072	0.0647948
11p15.5	PNT	IRF7	GE in Brain_Hippocampus	4016	4.6802e-06	0.687754	1.68488e-06	0.247528	0.0647115
11p15.5	PNT	MUC6	GE in Ovary	5045	4.23804e-06	0.624758	2.10796e-06	0.310684	0.0645519
11p15.5	PNT	ANO9	GE in Brain_Hippocampus	3468	4.59765e-06	0.681391	1.71474e-06	0.254067	0.0645362
11p15.5	PNT	POLR2L	GE in Liver	4793	4.30964e-06	0.633557	2.05424e-06	0.301928	0.0645091
11p15.5	PNT	MUC5B	GE in Ovary	5496	4.15389e-06	0.612421	2.19219e-06	0.323137	0.0644352
11p15.5	PNT	LSP1	GE in Stomach	5294	4.32328e-06	0.633078	2.06609e-06	0.302483	0.064433
11p15.5	PNT	MUC6	GE in Brain_Hippocampus	5055	4.17395e-06	0.615288	2.17348e-06	0.320332	0.0643738
11p15.5	PNT	POLR2L	GE in Artery_Coronary	4811	4.27758e-06	0.628845	2.0875e-06	0.306818	0.0643301
11p15.5	PNT	TOLLIP	GE in Uterus	5491	3.95362e-06	0.582973	2.39262e-06	0.352735	0.0642855
11p15.5	PNT	IRF7	GE in Artery_Coronary	4024	4.5652e-06	0.670856	1.80405e-06	0.265041	0.0640965
11p15.5	PNT	CHID1	GE in Brain_Hippocampus	4973	4.27915e-06	0.630392	2.07463e-06	0.305564	0.0640378
11p15.5	PNT	IRF7	GE in Brain_Spinal_cord_cervical_c-1	3991	4.55054e-06	0.668712	1.81905e-06	0.26725	0.0640319
12q23.3	PNT	TXNRD1	GE in Vagina	5833	0.0123727	0.567457	0.00760135	0.348561	0.0640082
11p15.5	PNT	CHID1	GE in Whole_Blood	5011	4.11313e-06	0.605938	2.24082e-06	0.330049	0.064006
11p15.5	PNT	MUC2	GE in Testis	5164	1.04666e-08	0.00154194	6.34414e-06	0.934554	0.0638979
04q25	PNT	LARP7	GE in Brain_Caudate_basal_ganglia	4469	7.69086e-07	0.646103	3.45381e-07	0.290088	0.0638079
11p15.5	PNT	TSPAN4	GE in Small_Intestine_Terminal_Ileum	4793	4.36272e-06	0.641362	2.00635e-06	0.294889	0.0637429
11p15.5	PNT	IRF7	GE in Cells_EBV-transformed_lymphocytes	4035	4.62091e-06	0.679057	1.75066e-06	0.257201	0.0637353
11p15.5	PNT	ANO9	GE in Brain_Anterior_cingulate_cortex_BA24	3475	4.70708e-06	0.697624	1.61066e-06	0.238648	0.0637213
11p15.5	PNT	LSP1	GE in Small_Intestine_Terminal_Ileum	5249	4.10503e-06	0.601116	2.29072e-06	0.335375	0.0635019
11p15.5	PNT	MUC6	GE in Adrenal_Gland	5063	4.06686e-06	0.599504	2.28674e-06	0.337029	0.0634598
11p15.5	PNT	POLR2L	GE in Vagina	4820	4.3999e-06	0.646838	1.97168e-06	0.289798	0.0633575
11p15.5	PNT	TSPAN4	GE in Brain_Caudate_basal_ganglia	4820	4.23311e-06	0.622318	2.13848e-06	0.314319	0.0633561
11p15.5	PNT	MUC6	GE in Prostate	5075	4.13235e-06	0.609159	2.22201e-06	0.327489	0.0633462
11p15.5	PNT	IRF7	GE in Brain_Putamen_basal_ganglia	4027	4.63329e-06	0.680875	1.74142e-06	0.255843	0.0632763
11p15.5	PNT	CHID1	GE in Spleen	4974	4.16931e-06	0.614212	2.18968e-06	0.322515	0.063267
11p15.5	PNT	ANO9	GE in Cells_EBV-transformed_lymphocytes	3483	4.4833e-06	0.66446	1.83778e-06	0.272309	0.0632249
11p15.5	PNT	ANO9	GE in Artery_Coronary	3476	4.81136e-06	0.713064	1.51026e-06	0.223764	0.0631658
11p15.5	PNT	CHID1	GE in Vagina	4987	4.22694e-06	0.622713	2.13285e-06	0.314148	0.0631334
11p15.5	PNT	DEAF1	GE in Brain_Spinal_cord_cervical_c-1	4460	4.28748e-06	0.63043	2.08481e-06	0.306486	0.0630775
11p15.5	PNT	LSP1	GE in Brain_Cerebellum	5258	4.32267e-06	0.632984	2.07618e-06	0.303959	0.0630509
11p15.5	PNT	IRF7	GE in Brain_Substantia_nigra	3992	4.59082e-06	0.674628	1.78588e-06	0.262375	0.0629907
11p15.5	PNT	TOLLIP	GE in Brain_Hypothalamus	5516	4.07792e-06	0.601313	2.27782e-06	0.335814	0.0628664
11p15.5	PNT	CHID1	GE in Brain_Hypothalamus	4987	4.38359e-06	0.64579	1.97912e-06	0.291501	0.0627026
11p15.5	PNT	POLR2L	GE in Brain_Cortex	4795	4.46367e-06	0.649761	1.97593e-06	0.287566	0.062666
11p15.5	PNT	MUC6	GE in Brain_Substantia_nigra	5019	4.00686e-06	0.590662	2.35255e-06	0.346734	0.0625974
11p15.5	PNT	IRF7	GE in Uterus	4003	4.43693e-06	0.652004	1.94287e-06	0.285441	0.0625489
11p15.5	PNT	IRF7	GE in Brain_Anterior_cingulate_cortex_BA24	4026	4.32267e-06	0.63523	2.05712e-06	0.302237	0.0625268
11p15.5	PNT	IRF7	GE in Ovary	4008	4.54681e-06	0.668165	1.83345e-06	0.269368	0.0624612
11p15.5	PNT	TSPAN4	GE in Minor_Salivary_Gland	4817	4.15445e-06	0.610742	2.2235e-06	0.326813	0.0624381
04q25	PNT	LARP7	GE in Minor_Salivary_Gland	4462	7.90777e-07	0.664325	3.25421e-07	0.273321	0.0623528
11p15.5	PNT	POLR2L	GE in Kidney_Cortex	4777	4.31633e-06	0.634546	2.06226e-06	0.303111	0.0623362
11p15.5	PNT	IRF7	GE in Vagina	4030	4.57652e-06	0.672533	1.80512e-06	0.265205	0.0622556
11p15.5	PNT	CHID1	GE in Brain_Cerebellar_Hemisphere	4984	4.33097e-06	0.638036	2.03481e-06	0.299705	0.0622532
11p15.5	PNT	LSP1	GE in Cells_EBV-transformed_lymphocytes	5286	4.29638e-06	0.629138	2.10814e-06	0.308643	0.0622126
04q25	PNT	LARP7	GE in Artery_Coronary	4446	7.63264e-07	0.641212	3.53156e-07	0.296621	0.0621651
11p15.5	PNT	DEAF1	GE in Brain_Hippocampus	4489	4.43686e-06	0.652385	1.94265e-06	0.285581	0.0620284
11p15.5	PNT	MUC5B	GE in Brain_Cerebellum	5506	4.13296e-06	0.609324	2.23029e-06	0.328751	0.0619189
11p15.5	PNT	DEAF1	GE in Cells_EBV-transformed_lymphocytes	4510	4.42806e-06	0.651104	1.95223e-06	0.286995	0.0618951
11p15.5	PNT	DEAF1	GE in Brain_Amygdala	4497	4.47725e-06	0.658335	1.90321e-06	0.279785	0.0618737
11p15.5	PNT	CHID1	GE in Prostate	4993	4.23638e-06	0.624095	2.1322e-06	0.31405	0.0618485
11p15.5	PNT	AP2A2	GE in Uterus	4984	4.30753e-06	0.634707	2.06004e-06	0.303481	0.0618052
11p15.5	PNT	IRF7	GE in Prostate	4036	4.65333e-06	0.683808	1.73166e-06	0.254406	0.0617792
11p15.5	PNT	DEAF1	GE in Artery_Coronary	4497	4.51624e-06	0.664058	1.86518e-06	0.27419	0.061745
11p15.5	PNT	TSPAN4	GE in Prostate	4827	4.38021e-06	0.643934	2.00244e-06	0.294317	0.0617421
11p15.5	PNT	DEAF1	GE in Brain_Anterior_cingulate_cortex_BA24	4500	4.3039e-06	0.632847	2.07759e-06	0.305428	0.0617184
11p15.5	PNT	IRF7	GE in Brain_Frontal_Cortex_BA9	4024	4.48942e-06	0.659732	1.89595e-06	0.278554	0.0617082
11p15.5	PNT	LSP1	GE in Esophagus_Gastroesophageal_Junction	5289	4.34414e-06	0.63613	2.0639e-06	0.302164	0.0616997
11p15.5	PNT	TOLLIP	GE in Brain_Amygdala	5512	4.08702e-06	0.602653	2.27666e-06	0.335645	0.0616961
11p15.5	PNT	TSPAN4	GE in Brain_Nucleus_accumbens_basal_ganglia	4799	4.26125e-06	0.626454	2.12181e-06	0.311869	0.0616709
11p15.5	PNT	MUC6	GE in Cells_EBV-transformed_lymphocytes	5076	4.33959e-06	0.639718	2.02616e-06	0.298623	0.0616527
11p15.5	PNT	LSP1	GE in Brain_Hippocampus	5260	4.20252e-06	0.61539	2.20691e-06	0.323105	0.0614986
11p15.5	PNT	DEAF1	GE in Brain_Substantia_nigra	4460	4.31585e-06	0.634599	2.06724e-06	0.303903	0.0614918
11p15.5	PNT	LSP1	GE in Brain_Cerebellar_Hemisphere	5257	4.25288e-06	0.622764	2.15693e-06	0.315786	0.0614444
11p15.5	PNT	IRF7	GE in Colon_Sigmoid	4039	4.49302e-06	0.660251	1.89441e-06	0.278323	0.0614198
11p15.5	PNT	MUC2	GE in Prostate	5166	4.19301e-06	0.617714	2.17859e-06	0.320888	0.0613919
11p15.5	PNT	AP2A2	GE in Brain_Spinal_cord_cervical_c-1	4966	4.1303e-06	0.608619	2.23991e-06	0.329999	0.0613753
12q23.3	PNT	TXNRD1	GE in Testis	5893	0.0122005	0.559629	0.00782727	0.358971	0.0613727
11p15.5	PNT	LSP1	GE in Artery_Aorta	5291	4.29649e-06	0.629154	2.11441e-06	0.309561	0.0612784
11p15.5	PNT	TSPAN4	GE in Brain_Hippocampus	4809	4.13245e-06	0.60751	2.25369e-06	0.331252	0.0612318
11p15.5	PNT	POLR2L	GE in Spleen	4807	4.42244e-06	0.650141	1.96404e-06	0.288671	0.0611807
11p15.5	PNT	DEAF1	GE in Pituitary	4512	4.07197e-06	0.598745	2.31346e-06	0.340111	0.061137
11p15.5	PNT	POLR2L	GE in Artery_Aorta	4836	4.01679e-06	0.590509	2.37021e-06	0.348384	0.0611006
11p15.5	PNT	TSPAN4	GE in Brain_Substantia_nigra	4773	4.4077e-06	0.647979	1.97937e-06	0.290928	0.0610871
11p15.5	PNT	IRF7	GE in Adipose_Visceral_Omentum	4052	4.27301e-06	0.627921	2.11668e-06	0.310986	0.0610862
11p15.5	PNT	CD151	GE in Kidney_Cortex	4773	4.23468e-06	0.622526	2.15276e-06	0.316409	0.0610582
11p15.5	PNT	IRF7	GE in Colon_Transverse	4042	4.7012e-06	0.690844	1.68907e-06	0.248148	0.0610014
11p15.5	PNT	LSP1	GE in Adipose_Subcutaneous	5298	4.47312e-06	0.65502	1.94055e-06	0.284103	0.0608711
11p15.5	PNT	MUC6	GE in Kidney_Cortex	5019	4.22033e-06	0.62213	2.15093e-06	0.317014	0.06085
11p15.5	PNT	TOLLIP	GE in Minor_Salivary_Gland	5517	4.20368e-06	0.619847	2.16603e-06	0.319328	0.0608193
11p15.5	PNT	TSPAN4	GE in Kidney_Cortex	4777	4.31294e-06	0.634049	2.07597e-06	0.305129	0.0608163
11p15.5	PNT	TOLLIP	GE in Kidney_Cortex	5463	4.0249e-06	0.593488	2.34499e-06	0.345718	0.0607876
11p15.5	PNT	CHID1	GE in Artery_Coronary	4978	4.26312e-06	0.628033	2.11328e-06	0.311262	0.0606983
11p15.5	PNT	ANO9	GE in Testis	3482	4.43538e-06	0.657344	1.90344e-06	0.282037	0.0606127
11p15.5	PNT	DEAF1	GE in Ovary	4480	4.44603e-06	0.653743	1.94325e-06	0.285675	0.0605762
11p15.5	PNT	IRF7	GE in Brain_Nucleus_accumbens_basal_ganglia	4014	4.63699e-06	0.681416	1.75613e-06	0.258006	0.0605716
11p15.5	PNT	CHID1	GE in Brain_Anterior_cingulate_cortex_BA24	4980	4.11875e-06	0.606773	2.25868e-06	0.332688	0.0605329
11p15.5	PNT	MUC5B	GE in Pituitary	5527	4.1243e-06	0.60805	2.24834e-06	0.331415	0.0605277
11p15.5	PNT	CHID1	GE in Ovary	4963	4.21673e-06	0.621219	2.16076e-06	0.318267	0.0605077
11p15.5	PNT	CHID1	GE in Cells_EBV-transformed_lymphocytes	4994	4.24523e-06	0.625408	2.13277e-06	0.314139	0.0604469
11p15.5	PNT	ANO9	GE in Cells_Cultured_fibroblasts	3493	4.86868e-06	0.721577	1.47175e-06	0.218065	0.0603514
11p15.5	PNT	TOLLIP	GE in Heart_Left_Ventricle	5542	4.00697e-06	0.590845	2.36601e-06	0.348818	0.060331
11p15.5	PNT	ANO9	GE in Small_Intestine_Terminal_Ileum	3463	4.4858e-06	0.664814	1.85501e-06	0.27486	0.0603194
11p15.5	PNT	TOLLIP	GE in Brain_Hippocampus	5503	4.26029e-06	0.628193	2.11298e-06	0.311506	0.0602945
11p15.5	PNT	TSPAN4	GE in Colon_Sigmoid	4829	4.26217e-06	0.626582	2.13078e-06	0.313186	0.0602256
11p15.5	PNT	LSP1	GE in Brain_Anterior_cingulate_cortex_BA24	5268	4.26645e-06	0.624753	2.15186e-06	0.315045	0.0601951
11p15.5	PNT	CHID1	GE in Adipose_Subcutaneous	5006	4.01266e-06	0.591146	2.36728e-06	0.348688	0.0601598
11p15.5	PNT	ANO9	GE in Brain_Caudate_basal_ganglia	3485	4.24833e-06	0.629634	2.09371e-06	0.310244	0.0601154
11p15.5	PNT	DEAF1	GE in Liver	4475	4.4993e-06	0.661564	1.89349e-06	0.278352	0.0600771
11p15.5	PNT	TOLLIP	GE in Cells_EBV-transformed_lymphocytes	5535	4.22696e-06	0.62329	2.14813e-06	0.316694	0.0600094
11p15.5	PNT	AP2A2	GE in Lung	5034	4.57681e-06	0.67439	1.80319e-06	0.265639	0.0599641
11p15.5	PNT	LSP1	GE in Pancreas	5280	4.16725e-06	0.610228	2.25272e-06	0.329816	0.0599496
11p15.5	PNT	DEAF1	GE in Brain_Cortex	4481	4.35463e-06	0.63401	2.10263e-06	0.306072	0.0599121
11p15.5	PNT	LSP1	GE in Minor_Salivary_Gland	5274	4.07849e-06	0.597229	2.34206e-06	0.342898	0.0598667
04q25	PNT	TIFA	GE in Colon_Transverse	4663	8.07634e-07	0.678724	3.112e-07	0.261468	0.0598064
11p15.5	PNT	DEAF1	GE in Brain_Nucleus_accumbens_basal_ganglia	4484	4.01357e-06	0.590155	2.38099e-06	0.35004	0.0597991
11p15.5	PNT	DEAF1	GE in Esophagus_Gastroesophageal_Junction	4514	4.53771e-06	0.667216	1.85703e-06	0.272995	0.0597828
11p15.5	PNT	AP2A2	GE in Adrenal_Gland	5007	4.4211e-06	0.651445	1.96034e-06	0.288795	0.0597536
11p15.5	PNT	TOLLIP	GE in Brain_Spinal_cord_cervical_c-1	5469	4.0867e-06	0.60262	2.29009e-06	0.337633	0.0597401
11p15.5	PNT	POLR2L	GE in Brain_Cerebellar_Hemisphere	4821	4.30613e-06	0.633053	2.09031e-06	0.307241	0.059699
11p15.5	PNT	MUC5B	GE in Breast_Mammary_Tissue	5538	4.09855e-06	0.604247	2.27979e-06	0.336048	0.0596983
11p15.5	PNT	POLR2L	GE in Small_Intestine_Terminal_Ileum	4793	4.29601e-06	0.631554	2.10064e-06	0.308754	0.0596851
11p15.5	PNT	MUC6	GE in Vagina	5069	4.34244e-06	0.640137	2.03686e-06	0.300203	0.0596539
11p15.5	PNT	CHID1	GE in Kidney_Cortex	4940	4.11457e-06	0.606152	2.26906e-06	0.334215	0.0596264
11p15.5	PNT	CHID1	GE in Brain_Caudate_basal_ganglia	4987	4.27524e-06	0.629827	2.10843e-06	0.310554	0.0596128
11p15.5	PNT	IRF7	GE in Spleen	4019	4.60577e-06	0.676819	1.79437e-06	0.263623	0.0595516
11p15.5	PNT	CHID1	GE in Brain_Amygdala	4984	4.34285e-06	0.639786	2.0415e-06	0.300694	0.0595137
11p15.5	PNT	CHID1	GE in Brain_Cortex	4960	4.14304e-06	0.604345	2.30533e-06	0.336218	0.0594305
11p15.5	PNT	POLR2L	GE in Esophagus_Gastroesophageal_Junction	4832	4.43008e-06	0.651265	1.96885e-06	0.289381	0.0593472
11p15.5	PNT	MUC6	GE in Uterus	5040	4.17774e-06	0.615846	2.20403e-06	0.32484	0.0593071
11p15.5	PNT	IRF7	GE in Skin_Not_Sun_Exposed_Suprapubic	4048	4.04363e-06	0.594225	2.35858e-06	0.346542	0.0592263
11p15.5	PNT	AP2A2	GE in Kidney_Cortex	4966	4.1071e-06	0.605181	2.27798e-06	0.335601	0.0592114
11p15.5	PNT	LSP1	GE in Kidney_Cortex	5226	4.22839e-06	0.619174	2.19673e-06	0.321613	0.0592073
11p15.5	PNT	TOLLIP	GE in Brain_Putamen_basal_ganglia	5505	3.51977e-06	0.519009	2.86126e-06	0.421849	0.0591354
11p15.5	PNT	PSMD13	GE in Vagina	2737	4.29621e-06	0.633382	2.08601e-06	0.307477	0.0591343
11p15.5	PNT	DEAF1	GE in Prostate	4509	3.99399e-06	0.587268	2.40523e-06	0.353601	0.0591251
11p15.5	PNT	POLR2L	GE in Uterus	4791	4.26442e-06	0.626908	2.13654e-06	0.314032	0.0590536
11p15.5	PNT	POLR2L	GE in Brain_Frontal_Cortex_BA9	4813	4.28818e-06	0.630413	2.11275e-06	0.31054	0.0590408
11p15.5	PNT	CHID1	GE in Brain_Frontal_Cortex_BA9	4980	4.30762e-06	0.634597	2.07999e-06	0.306365	0.0590319
12q23.3	PNT	TXNRD1	GE in Brain_Amygdala	5812	0.0127552	0.58498	0.00732585	0.335919	0.0590204
11p15.5	PNT	LSP1	GE in Brain_Amygdala	5259	4.29809e-06	0.629385	2.12828e-06	0.311593	0.0590157
11p15.5	PNT	LSP1	GE in Brain_Nucleus_accumbens_basal_ganglia	5244	4.3325e-06	0.634423	2.09426e-06	0.306611	0.0589594
11p15.5	PNT	LSP1	GE in Uterus	5253	4.35938e-06	0.63836	2.0682e-06	0.302795	0.0588386
11p15.5	PNT	TOLLIP	GE in Brain_Frontal_Cortex_BA9	5507	4.2392e-06	0.625094	2.14486e-06	0.316214	0.0586866
11p15.5	PNT	TOLLIP	GE in Brain_Cerebellar_Hemisphere	5513	4.22318e-06	0.622731	2.16146e-06	0.31866	0.0586021
11p15.5	PNT	CHID1	GE in Liver	4958	4.32422e-06	0.63703	2.0666e-06	0.304386	0.0585777
11p15.5	PNT	IRF7	GE in Heart_Left_Ventricle	4047	4.30895e-06	0.633203	2.09779e-06	0.308213	0.0585767
11p15.5	PNT	ANO9	GE in Artery_Aorta	3495	4.70724e-06	0.697636	1.64532e-06	0.243785	0.0585722
11p15.5	PNT	DEAF1	GE in Stomach	4518	4.48242e-06	0.659087	1.92062e-06	0.282346	0.0585605
11p15.5	PNT	MUC6	GE in Liver	5040	4.20587e-06	0.619992	2.1813e-06	0.321489	0.0585123
11p15.5	PNT	POLR2L	GE in Cells_EBV-transformed_lymphocytes	4828	4.16178e-06	0.611833	2.24333e-06	0.329739	0.0584221
11p15.5	PNT	MUC6	GE in Colon_Transverse	5081	4.43242e-06	0.653393	1.95578e-06	0.288247	0.058354
11p15.5	PNT	ANO9	GE in Vagina	3479	4.39492e-06	0.651359	1.95902e-06	0.290283	0.0583513
11p15.5	PNT	MUC2	GE in Minor_Salivary_Gland	5156	4.3078e-06	0.634622	2.08446e-06	0.307023	0.0583491
11p15.5	PNT	MUC6	GE in Pituitary	5080	4.18802e-06	0.617375	2.20013e-06	0.324273	0.0583461
11p15.5	PNT	MUC6	GE in Brain_Frontal_Cortex_BA9	5062	3.97638e-06	0.586174	2.41204e-06	0.35551	0.0583097
11p15.5	PNT	MUC5B	GE in Brain_Cerebellar_Hemisphere	5513	4.14516e-06	0.611123	2.24304e-06	0.330635	0.0582348
11p15.5	PNT	CHID1	GE in Nerve_Tibial	5005	9.11027e-07	0.134211	5.48229e-06	0.807582	0.0582014
11p15.5	PNT	IRF7	GE in Minor_Salivary_Gland	4025	4.36426e-06	0.641326	2.04514e-06	0.300474	0.0581929
11p15.5	PNT	POLR2L	GE in Brain_Amygdala	4817	4.16786e-06	0.612724	2.24032e-06	0.329296	0.0579741
11p15.5	PNT	TSPAN4	GE in Brain_Amygdala	4817	4.10847e-06	0.603993	2.29978e-06	0.338037	0.0579635
11p15.5	PNT	TOLLIP	GE in Brain_Cortex	5490	4.38994e-06	0.640949	2.06263e-06	0.301094	0.0579507
11p15.5	PNT	DEAF1	GE in Minor_Salivary_Gland	4499	4.30195e-06	0.632548	2.10547e-06	0.309525	0.0579212
11p15.5	PNT	MUC6	GE in Brain_Spinal_cord_cervical_c-1	5022	4.09625e-06	0.60386	2.29524e-06	0.338301	0.0578326
11p15.5	PNT	MUC5B	GE in Minor_Salivary_Gland	5511	4.03813e-06	0.595336	2.35362e-06	0.346933	0.057724
11p15.5	PNT	TSPAN4	GE in Brain_Frontal_Cortex_BA9	4813	4.11387e-06	0.604788	2.29608e-06	0.337494	0.0577123
11p15.5	PNT	AP2A2	GE in Whole_Blood	5037	3.77333e-06	0.555998	2.6221e-06	0.386308	0.0576873
04q25	PNT	AP1AR	GE in Brain_Hippocampus	4632	7.67058e-07	0.64456	3.54419e-07	0.297761	0.0576782
11p15.5	PNT	POLR2L	GE in Minor_Salivary_Gland	4817	4.28583e-06	0.630056	2.1245e-06	0.312264	0.0576732
11p15.5	PNT	TOLLIP	GE in Brain_Nucleus_accumbens_basal_ganglia	5492	4.15193e-06	0.612224	2.23982e-06	0.330216	0.057553
11p15.5	PNT	MUC6	GE in Brain_Cortex	5042	3.85173e-06	0.562209	2.60605e-06	0.380329	0.0574554
11p15.5	PNT	TOLLIP	GE in Brain_Caudate_basal_ganglia	5517	4.10822e-06	0.605781	2.28452e-06	0.336808	0.0574048
11p15.5	PNT	AP2A2	GE in Liver	4984	4.14826e-06	0.611239	2.24925e-06	0.331366	0.0573885
11p15.5	PNT	CHID1	GE in Brain_Putamen_basal_ganglia	4979	4.1624e-06	0.613203	2.23661e-06	0.329438	0.0573526
11p15.5	PNT	LSP1	GE in Prostate	5277	4.33912e-06	0.635395	2.0986e-06	0.30725	0.0573488
11p15.5	PNT	LSP1	GE in Brain_Caudate_basal_ganglia	5262	4.10618e-06	0.601284	2.33195e-06	0.341419	0.0572904
11p15.5	PNT	TSPAN4	GE in Uterus	4791	3.72815e-06	0.548071	2.68487e-06	0.394644	0.057279
04q25	PNT	LARP7	GE in Kidney_Cortex	4235	7.89726e-07	0.663444	3.32704e-07	0.279445	0.0571096
11p15.5	PNT	DEAF1	GE in Heart_Atrial_Appendage	4521	4.49609e-06	0.661098	1.91695e-06	0.281807	0.0570882
11p15.5	PNT	TOLLIP	GE in Small_Intestine_Terminal_Ileum	5493	4.28272e-06	0.631503	2.11228e-06	0.311406	0.0570843
11p15.5	PNT	POLR2L	GE in Brain_Caudate_basal_ganglia	4820	4.212e-06	0.619214	2.20324e-06	0.323846	0.056933
11p15.5	PNT	AP2A2	GE in Ovary	4989	4.31413e-06	0.635704	2.08652e-06	0.3074	0.0568894
04q25	PNT	ALPK1	GE in Stomach	4654	6.51508e-07	0.547521	4.70845e-07	0.395637	0.0568407
11p15.5	PNT	POLR2L	GE in Ovary	4796	4.05185e-06	0.595682	2.36442e-06	0.347548	0.056764
11p15.5	PNT	MUC2	GE in Pituitary	5171	4.19258e-06	0.61766	2.21037e-06	0.32558	0.0567543
11p15.5	PNT	MUC6	GE in Muscle_Skeletal	5100	4.24928e-06	0.626406	2.14979e-06	0.316854	0.0567335
11p15.5	PNT	MUC6	GE in Spleen	5056	4.03499e-06	0.594806	2.3642e-06	0.348454	0.0567334
11p15.5	PNT	DEAF1	GE in Brain_Caudate_basal_ganglia	4503	3.93356e-06	0.578392	2.48257e-06	0.364981	0.0566203
11p15.5	PNT	DEAF1	GE in Brain_Putamen_basal_ganglia	4498	4.18216e-06	0.614945	2.23413e-06	0.32845	0.0565982
11p15.5	PNT	AP2A2	GE in Vagina	5013	4.17265e-06	0.614845	2.23012e-06	0.328555	0.0565936
11p15.5	PNT	CHID1	GE in Brain_Substantia_nigra	4939	4.12726e-06	0.608022	2.27768e-06	0.335487	0.0564841
11p15.5	PNT	TSPAN4	GE in Brain_Hypothalamus	4820	4.20723e-06	0.618514	2.2113e-06	0.325031	0.0564482
11p15.5	PNT	TOLLIP	GE in Breast_Mammary_Tissue	5547	4.16656e-06	0.614377	2.23302e-06	0.329213	0.0564045
11p15.5	PNT	LSP1	GE in Brain_Putamen_basal_ganglia	5258	4.01379e-06	0.587754	2.4304e-06	0.355837	0.0564026
11p15.5	PNT	ANO9	GE in Esophagus_Gastroesophageal_Junction	3492	4.67291e-06	0.692547	1.69486e-06	0.251131	0.0563161
11p15.5	PNT	TSPAN4	GE in Brain_Spinal_cord_cervical_c-1	4777	3.80008e-06	0.558671	2.61951e-06	0.385053	0.0562696
11p15.5	PNT	CHID1	GE in Minor_Salivary_Gland	4983	4.25129e-06	0.626288	2.15597e-06	0.317555	0.0561503
11p15.5	PNT	MUC6	GE in Esophagus_Mucosa	5087	4.44463e-06	0.655193	1.95871e-06	0.288682	0.0561189
11p15.5	PNT	DEAF1	GE in Brain_Frontal_Cortex_BA9	4497	4.09442e-06	0.602043	2.32668e-06	0.342059	0.0558909
04q25	PNT	LARP7	GE in Brain_Hypothalamus	4447	6.90691e-07	0.580244	4.33258e-07	0.363921	0.0558338
12q23.3	PNT	STAB2	GE in Liver	5770	0.0130973	0.601486	0.00702528	0.322576	0.0558152
11p15.5	PNT	POLR2L	GE in Thyroid	4843	4.53057e-06	0.66604	1.89269e-06	0.278189	0.0557644
11p15.5	PNT	POLR2L	GE in Esophagus_Muscularis	4838	4.56892e-06	0.671678	1.8551e-06	0.272664	0.0556524
11p15.5	PNT	LSP1	GE in Colon_Transverse	5292	4.38915e-06	0.642723	2.06014e-06	0.301621	0.0556497
12q23.3	PNT	NT5DC3	GE in Uterus	5618	0.0128784	0.590371	0.00728314	0.333819	0.0556488
11p15.5	PNT	MUC5B	GE in Pancreas	5517	4.13391e-06	0.609459	2.2731e-06	0.335065	0.0554687
11p15.5	PNT	LSP1	GE in Adipose_Visceral_Omentum	5306	4.17721e-06	0.611688	2.27336e-06	0.332843	0.055462
11p15.5	PNT	ANO9	GE in Liver	3454	4.03482e-06	0.597975	2.33887e-06	0.346574	0.055445
12q23.3	PNT	TXNRD1	GE in Brain_Cerebellum	5835	0.012897	0.591494	0.00726123	0.332967	0.0553808
11p15.5	PNT	AP2A2	GE in Spleen	5000	4.30834e-06	0.634829	2.10293e-06	0.30981	0.0553552
11p15.5	PNT	MUC6	GE in Minor_Salivary_Gland	5065	3.99296e-06	0.588609	2.41567e-06	0.356042	0.0553432
11p15.5	PNT	AP2A2	GE in Pancreas	5014	4.14166e-06	0.61027	2.26974e-06	0.334389	0.0553347
11p15.5	PNT	MUC6	GE in Breast_Mammary_Tissue	5091	4.35165e-06	0.641488	2.05702e-06	0.303174	0.0553314
11p15.5	PNT	MUC5AC	GE in Minor_Salivary_Gland	5350	4.1032e-06	0.60382	2.31657e-06	0.340847	0.0553261
11p15.5	PNT	CHID1	GE in Adrenal_Gland	4981	4.01116e-06	0.590914	2.40199e-06	0.3538	0.0552795
11p15.5	PNT	POLR2L	GE in Brain_Anterior_cingulate_cortex_BA24	4820	4.07779e-06	0.599484	2.34894e-06	0.345268	0.0552419
11p15.5	PNT	MUC6	GE in Heart_Atrial_Appendage	5086	4.42365e-06	0.652101	1.9862e-06	0.292735	0.0551572
11p15.5	PNT	ANO9	GE in Colon_Transverse	3489	4.42992e-06	0.656535	1.94591e-06	0.288338	0.0551209
12q23.3	PNT	TXNRD1	GE in Brain_Nucleus_accumbens_basal_ganglia	5812	0.0119838	0.549565	0.00818385	0.375249	0.0550184
11p15.5	PNT	LSP1	GE in Brain_Frontal_Cortex_BA9	5260	3.9683e-06	0.581094	2.48547e-06	0.363902	0.0549973
11p15.5	PNT	LSP1	GE in Skin_Sun_Exposed_Lower_leg	5301	3.70988e-06	0.543254	2.74438e-06	0.401817	0.0549218
11p15.5	PNT	ANO9	GE in Heart_Atrial_Appendage	3495	4.6057e-06	0.682588	1.77195e-06	0.262557	0.0548493
11p15.5	PNT	TSPAN4	GE in Artery_Coronary	4811	4.1842e-06	0.615118	2.24546e-06	0.33005	0.0548265
11p15.5	PNT	CHID1	GE in Brain_Nucleus_accumbens_basal_ganglia	4966	4.07664e-06	0.600568	2.33987e-06	0.344653	0.0547731
11p15.5	PNT	AP2A2	GE in Thyroid	5036	3.84954e-06	0.567228	2.56566e-06	0.377993	0.0547723
11p15.5	PNT	IRF7	GE in Esophagus_Muscularis	4046	3.59847e-06	0.528798	2.8344e-06	0.416462	0.0547338
11p15.5	PNT	TOLLIP	GE in Brain_Cerebellum	5508	3.99391e-06	0.588923	2.41695e-06	0.356338	0.0547329
04q25	PNT	ALPK1	GE in Brain_Spinal_cord_cervical_c-1	4603	7.90111e-07	0.664004	3.3483e-07	0.281335	0.0546602
11p15.5	PNT	CHID1	GE in Uterus	4958	4.02857e-06	0.593476	2.3892e-06	0.351915	0.0546022
11p15.5	PNT	AP2A2	GE in Stomach	5028	3.91461e-06	0.576815	2.50195e-06	0.368606	0.0545726
11p15.5	PNT	ANO9	GE in Adipose_Subcutaneous	3492	4.74911e-06	0.703855	1.63039e-06	0.241582	0.0545571
11p15.5	PNT	TSPAN4	GE in Vagina	4820	4.0072e-06	0.589107	2.4245e-06	0.356377	0.0545099
04q25	PNT	LARP7	GE in Brain_Nucleus_accumbens_basal_ganglia	4433	7.98582e-07	0.670883	3.27053e-07	0.2747	0.054415
11p15.5	PNT	MUC6	GE in Brain_Anterior_cingulate_cortex_BA24	5062	3.83449e-06	0.565258	2.58083e-06	0.380397	0.0543389
11p15.5	PNT	POLR2L	GE in Colon_Sigmoid	4829	4.44363e-06	0.653258	1.98955e-06	0.29243	0.054306
11p15.5	PNT	DEAF1	GE in Lung	4523	4.48749e-06	0.659833	1.94525e-06	0.285973	0.0541884
11p15.5	PNT	IRF7	GE in Brain_Hypothalamus	4032	3.99621e-06	0.587255	2.44033e-06	0.358559	0.05418
11p15.5	PNT	MUC5B	GE in Uterus	5489	3.96278e-06	0.584226	2.45352e-06	0.361665	0.054102
11p15.5	PNT	LSP1	GE in Adrenal_Gland	5264	4.25313e-06	0.622803	2.2072e-06	0.323154	0.0540361
04q25	PNT	ALPK1	GE in Brain_Frontal_Cortex_BA9	4605	7.83849e-07	0.65874	3.41882e-07	0.287261	0.0539977
11p15.5	PNT	DEAF1	GE in Breast_Mammary_Tissue	4523	4.32521e-06	0.635972	2.10883e-06	0.310025	0.0539959
11p15.5	PNT	AP2A2	GE in Testis	5017	4.31501e-06	0.635813	2.10553e-06	0.310194	0.0539867
12q23.3	PNT	TXNRD1	GE in Brain_Caudate_basal_ganglia	5882	0.0125119	0.573888	0.00767768	0.352102	0.0538203
04q25	PNT	LARP7	GE in Brain_Spinal_cord_cervical_c-1	4431	7.87789e-07	0.661816	3.38586e-07	0.28439	0.0537929
11p15.5	PNT	IRF7	GE in Breast_Mammary_Tissue	4049	4.25603e-06	0.625427	2.18328e-06	0.320781	0.0537855
04q25	PNT	TIFA	GE in Kidney_Cortex	4413	7.73697e-07	0.650207	3.52415e-07	0.296112	0.0536796
04q25	PNT	LARP7	GE in Adrenal_Gland	4473	6.32999e-07	0.531777	4.93584e-07	0.414602	0.0536196
11p15.5	PNT	TSPAN4	GE in Brain_Putamen_basal_ganglia	4814	3.87781e-06	0.570085	2.5602e-06	0.376327	0.0535816
04q25	PNT	LARP7	GE in Cells_EBV-transformed_lymphocytes	4418	7.71361e-07	0.648015	3.55334e-07	0.29846	0.053524
11p15.5	PNT	AP2A2	GE in Colon_Transverse	5025	4.02914e-06	0.59369	2.39557e-06	0.352932	0.0533709
11p15.5	PNT	LSP1	GE in Liver	5256	3.95365e-06	0.578948	2.51159e-06	0.367729	0.0533165
11p15.5	PNT	IRF7	GE in Stomach	4043	4.40877e-06	0.647871	2.03375e-06	0.298807	0.0533157
11p15.5	PNT	DEAF1	GE in Colon_Transverse	4515	4.1761e-06	0.614046	2.26285e-06	0.332672	0.0532754
11p15.5	PNT	AP2A2	GE in Artery_Aorta	5029	4.2623e-06	0.628047	2.16308e-06	0.318675	0.0532716
11p15.5	PNT	IRF7	GE in Adrenal_Gland	4023	3.78211e-06	0.555781	2.66211e-06	0.391145	0.0530671
11p15.5	PNT	TOLLIP	GE in Spleen	5512	4.23436e-06	0.624372	2.1881e-06	0.322591	0.0530302
04q25	PNT	TIFA	GE in Brain_Cortex	4607	2.41066e-07	0.202589	8.85883e-07	0.744432	0.0529779
11p15.5	PNT	MUC6	GE in Stomach	5084	3.99994e-06	0.589641	2.4249e-06	0.357407	0.0529457
12q23.3	PNT	TXNRD1	GE in Colon_Sigmoid	5879	0.0127861	0.586452	0.00742439	0.340477	0.0528603
04q25	PNT	FAM241A	GE in Esophagus_Mucosa	4691	6.36831e-07	0.535152	4.90369e-07	0.412022	0.0528245
12q23.3	PNT	TXNRD1	GE in Brain_Spinal_cord_cervical_c-1	5794	0.0129854	0.595526	0.00723051	0.331546	0.0527112
11p15.5	PNT	LSP1	GE in Heart_Left_Ventricle	5300	4.32041e-06	0.632657	2.149e-06	0.314636	0.0527009
11p15.5	PNT	MUC5B	GE in Esophagus_Mucosa	5535	4.4541e-06	0.656666	1.97226e-06	0.290717	0.0526106
12q23.3	PNT	NT5DC3	GE in Brain_Caudate_basal_ganglia	5785	0.0100909	0.462765	0.010128	0.464415	0.0526014
04q25	PNT	LARP7	GE in Brain_Anterior_cingulate_cortex_BA24	4456	7.82977e-07	0.657772	3.44881e-07	0.289679	0.0525484
11p15.5	PNT	DEAF1	GE in Cells_Cultured_fibroblasts	4521	4.50238e-06	0.662033	1.94141e-06	0.285414	0.0525468
11p15.5	PNT	LSP1	GE in Colon_Sigmoid	5297	4.36016e-06	0.638478	2.11043e-06	0.308988	0.0525274
11p15.5	PNT	TOLLIP	GE in Ovary	5500	3.70782e-06	0.546749	2.71793e-06	0.400729	0.0525162
11p15.5	PNT	ANO9	GE in Adipose_Visceral_Omentum	3499	4.29885e-06	0.63711	2.09462e-06	0.31038	0.0525039
04q25	PNT	TIFA	GE in Adrenal_Gland	4655	7.28774e-07	0.612452	3.98858e-07	0.335142	0.0524045
11p15.5	PNT	DEAF1	GE in Brain_Hypothalamus	4504	3.80992e-06	0.560212	2.63496e-06	0.387393	0.0523881
11p15.5	PNT	MUC5B	GE in Prostate	5521	3.86761e-06	0.570199	2.56047e-06	0.377436	0.0523593
11p15.5	PNT	POLR2L	GE in Brain_Hippocampus	4809	3.46978e-06	0.510091	2.97735e-06	0.437647	0.0522559
04q25	PNT	ALPK1	GE in Brain_Nucleus_accumbens_basal_ganglia	4614	7.16397e-07	0.602055	4.11469e-07	0.345743	0.0522005
11p15.5	PNT	IRF7	GE in Esophagus_Mucosa	4044	4.6078e-06	0.677119	1.84274e-06	0.27074	0.0521349
11p15.5	PNT	TOLLIP	GE in Liver	5491	3.55233e-06	0.523803	2.87751e-06	0.424245	0.0519454
04q25	PNT	FAM241A	GE in Brain_Hippocampus	4618	7.62821e-07	0.641028	3.6557e-07	0.307151	0.0518198
12q21.31	PNT	NTS	GE in Prostate	4666	0.00140935	0.0002383	0.809693	0.136856	0.0518037
11p15.5	PNT	POLR2L	GE in Colon_Transverse	4834	4.2503e-06	0.624837	2.20003e-06	0.323375	0.0517809
04q25	PNT	AP1AR	GE in Vagina	4667	7.61658e-07	0.640023	3.66885e-07	0.308242	0.0517341
12q23.3	PNT	STAB2	GE in Kidney_Cortex	5616	0.0132055	0.606355	0.00701113	0.321878	0.0515508
11p15.5	PNT	LSP1	GE in Esophagus_Mucosa	5306	3.93821e-06	0.57669	2.53941e-06	0.371807	0.0514966
04q25	PNT	FAM241A	GE in Kidney_Cortex	4566	7.23937e-07	0.608355	4.04839e-07	0.340152	0.0514927
11p15.5	PNT	TOLLIP	GE in Testis	5530	3.84114e-06	0.566391	2.59199e-06	0.382148	0.0514546
11p15.5	PNT	AP2A2	GE in Heart_Atrial_Appendage	5030	3.69588e-06	0.544586	2.7421e-06	0.403996	0.0514116
11p15.5	PNT	LSP1	GE in Esophagus_Muscularis	5299	4.52083e-06	0.662007	1.95747e-06	0.28659	0.051397
11p15.5	PNT	MUC5B	GE in Colon_Sigmoid	5527	4.19301e-06	0.618173	2.24214e-06	0.330506	0.0513147
04q25	PNT	TIFA	GE in Brain_Nucleus_accumbens_basal_ganglia	4614	2.502e-07	0.210265	8.7874e-07	0.738431	0.0513023
11p15.5	PNT	PSMD13	GE in Muscle_Skeletal	2757	4.69575e-06	0.692287	1.73974e-06	0.256436	0.05127
11p15.5	PNT	TSPAN4	GE in Pituitary	4832	3.86483e-06	0.568178	2.58904e-06	0.380569	0.0512457
11p15.5	PNT	MUC6	GE in Cells_Cultured_fibroblasts	5091	4.2202e-06	0.622119	2.21611e-06	0.326635	0.0512396
11p15.5	PNT	IRF7	GE in Whole_Blood	4051	4.47739e-06	0.657955	1.97928e-06	0.290805	0.0512341
04q25	PNT	AP1AR	GE in Brain_Anterior_cingulate_cortex_BA24	4666	7.85389e-07	0.659962	3.43891e-07	0.288921	0.0511162
11p15.5	PNT	DEAF1	GE in Nerve_Tibial	4522	4.07857e-06	0.599705	2.37598e-06	0.34931	0.0509786
11p15.5	PNT	LSP1	GE in Skin_Not_Sun_Exposed_Suprapubic	5297	4.50624e-06	0.659869	1.97528e-06	0.289198	0.0509265
04q25	PNT	FAM241A	GE in Ovary	4622	7.27146e-07	0.611051	4.02307e-07	0.338024	0.0509246
11p15.5	PNT	AP2A2	GE in Cells_EBV-transformed_lymphocytes	5020	3.71664e-06	0.547652	2.72506e-06	0.40149	0.0508507
12q23.2	PNT	C12orf42	GE in Cells_EBV-transformed_lymphocytes	5701	0.0124703	0.572835	0.00775371	0.356123	0.0508184
04q25	PNT	TIFA	GE in Brain_Substantia_nigra	4560	7.41105e-07	0.622818	3.88444e-07	0.326394	0.0507866
11p15.5	PNT	POLR2L	GE in Pancreas	4822	3.78596e-06	0.556573	2.67126e-06	0.392652	0.0507686
11p15.5	PNT	MUC6	GE in Artery_Tibial	5094	4.55815e-06	0.671928	1.88276e-06	0.277491	0.0505743
11p15.5	PNT	MUC5AC	GE in Lung	5377	4.20847e-06	0.619316	2.24389e-06	0.330158	0.0505194
11p15.5	PNT	MUC6	GE in Adipose_Visceral_Omentum	5094	4.35058e-06	0.641329	2.09094e-06	0.30818	0.0504839
04q25	PNT	ALPK1	GE in Minor_Salivary_Gland	4644	7.83272e-07	0.658255	3.46648e-07	0.291269	0.0504741
11p15.5	PNT	MUC2	GE in Colon_Sigmoid	5170	4.1382e-06	0.60964	2.3088e-06	0.340081	0.0502725
11p15.5	PNT	DEAF1	GE in Adipose_Subcutaneous	4520	4.43292e-06	0.65182	2.02778e-06	0.298116	0.0500581
12q23.3	PNT	TXNRD1	GE in Brain_Substantia_nigra	5790	0.0127987	0.586991	0.00747444	0.342752	0.0499846
11p15.5	PNT	TSPAN4	GE in Colon_Transverse	4834	1.98926e-06	0.292442	4.47362e-06	0.657617	0.0499347
11p15.5	PNT	IRF7	GE in Esophagus_Gastroesophageal_Junction	4041	3.83938e-06	0.564198	2.62634e-06	0.385892	0.0499033
04q25	PNT	TIFA	GE in Cells_Cultured_fibroblasts	4674	6.94722e-07	0.583835	4.35885e-07	0.366262	0.0499022
04q25	PNT	AP1AR	GE in Small_Intestine_Terminal_Ileum	4642	7.75446e-07	0.651608	3.55411e-07	0.298603	0.0497874
11p15.5	PNT	MUC6	GE in Brain_Cerebellar_Hemisphere	5065	3.06644e-06	0.452035	3.38015e-06	0.498232	0.049727
11p15.5	PNT	LSP1	GE in Artery_Coronary	5270	3.89547e-06	0.57043	2.59601e-06	0.380095	0.049469
11p15.5	PNT	CD151	GE in Brain_Anterior_cingulate_cortex_BA24	4816	3.47123e-06	0.510298	2.99501e-06	0.44024	0.049455
11p15.5	PNT	AP2A2	GE in Adipose_Visceral_Omentum	5038	4.07181e-06	0.59998	2.37943e-06	0.350559	0.0494549
11p15.5	PNT	MUC5AC	GE in Prostate	5360	3.67293e-06	0.540506	2.78701e-06	0.410085	0.049403
12q23.3	PNT	NT5DC3	GE in Prostate	5793	0.0112334	0.515167	0.00905686	0.415301	0.0492417
11p15.5	PNT	TOLLIP	GE in Adipose_Visceral_Omentum	5551	4.01928e-06	0.592661	2.42917e-06	0.358142	0.0491906
04q25	PNT	FAM241A	GE in Brain_Anterior_cingulate_cortex_BA24	4652	7.81872e-07	0.657036	3.49652e-07	0.293776	0.0491866
11p15.5	PNT	TOLLIP	GE in Colon_Transverse	5537	2.74479e-06	0.404731	3.70558e-06	0.546354	0.0489089
11p15.5	PNT	TOLLIP	GE in Artery_Aorta	5540	3.99415e-06	0.588953	2.45649e-06	0.362171	0.0488687
11p15.5	PNT	AP2A2	GE in Brain_Frontal_Cortex_BA9	5006	3.51946e-06	0.518596	2.93663e-06	0.432667	0.0487308
12q23.3	PNT	STAB2	GE in Breast_Mammary_Tissue	5826	0.0127439	0.585327	0.00752958	0.345784	0.0486157
04q25	PNT	ALPK1	GE in Brain_Cerebellar_Hemisphere	4624	7.6823e-07	0.645614	3.64104e-07	0.305941	0.048443
11p15.5	PNT	ANO9	GE in Colon_Sigmoid	3485	3.68638e-06	0.546339	2.73526e-06	0.40533	0.0483247
11p15.5	PNT	TOLLIP	GE in Heart_Atrial_Appendage	5544	4.14085e-06	0.610586	2.31367e-06	0.341112	0.0482955
04q25	PNT	ALPK1	GE in Brain_Substantia_nigra	4560	7.96055e-07	0.669002	3.36553e-07	0.282789	0.0482076
11p15.5	PNT	AP2A2	GE in Brain_Hippocampus	4999	3.23288e-06	0.47636	3.22779e-06	0.475562	0.0480722
11p15.5	PNT	MUC5B	GE in Thyroid	5539	3.66621e-06	0.540507	2.79098e-06	0.411424	0.0480621
11p15.5	PNT	TSPAN4	GE in Cells_EBV-transformed_lymphocytes	4828	3.30405e-06	0.485736	3.17216e-06	0.466298	0.0479592
12q23.3	PNT	TXNRD1	GE in Kidney_Cortex	5711	0.0126163	0.578561	0.00770297	0.353196	0.0479241
11p15.5	PNT	TOLLIP	GE in Esophagus_Muscularis	5542	4.00095e-06	0.589957	2.45624e-06	0.362135	0.047902
11p15.5	PNT	TOLLIP	GE in Lung	5546	4.06564e-06	0.599496	2.3917e-06	0.352618	0.0478797
04q25	PNT	LARP7	GE in Small_Intestine_Terminal_Ileum	4438	5.95647e-07	0.500398	5.37839e-07	0.451787	0.0478136
04q25	PNT	TIFA	GE in Uterus	4620	7.74191e-07	0.650621	3.59102e-07	0.301737	0.04764
11p15.5	PNT	MUC6	GE in Skin_Sun_Exposed_Lower_leg	5084	3.93005e-06	0.579347	2.53099e-06	0.373057	0.0475898
04q25	PNT	ALPK1	GE in Brain_Hippocampus	4600	7.77877e-07	0.653722	3.55521e-07	0.298729	0.0475481
12q23.3	PNT	STAB2	GE in Adrenal_Gland	5767	0.0126626	0.581541	0.00763657	0.350668	0.0474925
11p15.5	PNT	MUC6	GE in Colon_Sigmoid	5078	3.9503e-06	0.582323	2.51177e-06	0.370218	0.0474531
04q25	PNT	LARP7	GE in Brain_Amygdala	4406	7.66383e-07	0.643832	3.67558e-07	0.308735	0.0474324
12q23.3	PNT	NT5DC3	GE in Artery_Coronary	5745	0.00811796	0.372252	0.0122167	0.560156	0.0472573
11p15.5	PNT	AP2A2	GE in Brain_Cortex	4986	3.37783e-06	0.492828	3.15293e-06	0.459969	0.0471967
11p15.5	PNT	MUC5B	GE in Colon_Transverse	5530	3.94094e-06	0.58101	2.52243e-06	0.371833	0.047151
11p15.5	PNT	AP2A2	GE in Heart_Left_Ventricle	5032	3.84527e-06	0.566599	2.62171e-06	0.386261	0.0471343
04q25	PNT	LARP7	GE in Vagina	4447	8.08416e-07	0.679144	3.26213e-07	0.274002	0.0468527
12q23.3	PNT	TXNRD1	GE in Brain_Hippocampus	5868	0.011667	0.535098	0.00867325	0.397745	0.046817
11p15.5	PNT	TOLLIP	GE in Adipose_Subcutaneous	5544	4.13154e-06	0.609221	2.33397e-06	0.344112	0.0466603
04q25	PNT	AP1AR	GE in Brain_Substantia_nigra	4587	7.70005e-07	0.647039	3.6472e-07	0.30643	0.04653
04q25	PNT	ALPK1	GE in Spleen	4647	7.50188e-07	0.630451	3.84465e-07	0.323054	0.0464932
04q25	PNT	ALPK1	GE in Brain_Amygdala	4597	7.83598e-07	0.658529	3.51539e-07	0.295385	0.0460854
04q25	PNT	AP1AR	GE in Brain_Amygdala	4631	7.85854e-07	0.660354	3.4946e-07	0.293606	0.0460393
11p15.5	PNT	MUC5B	GE in Small_Intestine_Terminal_Ileum	5488	3.53676e-06	0.521421	2.9349e-06	0.432643	0.0459301
11p15.5	PNT	TSPAN4	GE in Brain_Anterior_cingulate_cortex_BA24	4820	2.86902e-06	0.421781	3.62229e-06	0.532475	0.0457377
04q25	PNT	TIFA	GE in Vagina	4639	6.92512e-07	0.581979	4.43069e-07	0.372304	0.0457159
11p15.5	PNT	MUC6	GE in Brain_Caudate_basal_ganglia	5069	3.14842e-06	0.464122	3.32558e-06	0.490192	0.04568
04q25	PNT	LARP7	GE in Brain_Substantia_nigra	4383	7.30223e-07	0.613457	4.05956e-07	0.340997	0.0455446
04q25	PNT	ALPK1	GE in Small_Intestine_Terminal_Ileum	4615	7.41232e-07	0.622926	3.94599e-07	0.331573	0.0455007
11p15.5	PNT	LSP1	GE in Artery_Tibial	5303	4.06401e-06	0.595112	2.45492e-06	0.35944	0.0454424
04q25	PNT	FAM241A	GE in Cells_EBV-transformed_lymphocytes	4603	7.57579e-07	0.636624	3.78819e-07	0.318292	0.0450831
04q25	PNT	LARP7	GE in Brain_Frontal_Cortex_BA9	4421	7.32276e-07	0.615179	4.04467e-07	0.339744	0.0450757
04q25	PNT	TIFA	GE in Minor_Salivary_Gland	4644	7.49316e-07	0.629715	3.87084e-07	0.325255	0.0450286
04q25	PNT	LARP7	GE in Pancreas	4470	7.97324e-07	0.669824	3.39568e-07	0.285223	0.0449521
11p15.5	PNT	IRF7	GE in Artery_Tibial	4053	4.05579e-06	0.596001	2.44372e-06	0.359061	0.0449312
04q25	PNT	LARP7	GE in Brain_Putamen_basal_ganglia	4432	7.72134e-07	0.648664	3.64856e-07	0.306468	0.0448663
04q25	PNT	TIFA	GE in Brain_Amygdala	4597	7.81381e-07	0.656662	3.55218e-07	0.298476	0.0448607
12q23.3	PNT	TXNRD1	GE in Brain_Frontal_Cortex_BA9	5848	0.0129973	0.596097	0.00738683	0.338738	0.044781
12q23.3	PNT	NT5DC3	GE in Brain_Hippocampus	5763	0.0121942	0.559171	0.00819373	0.375684	0.0447573
04q25	PNT	ALPK1	GE in Brain_Putamen_basal_ganglia	4615	7.85037e-07	0.659739	3.51699e-07	0.29552	0.0447401
04q25	PNT	FAM241A	GE in Brain_Frontal_Cortex_BA9	4618	7.53341e-07	0.633061	3.83808e-07	0.322484	0.044453
04q25	PNT	AP1AR	GE in Artery_Coronary	4643	4.52621e-07	0.380338	6.84795e-07	0.575391	0.0442698
11p15.5	PNT	TOLLIP	GE in Colon_Sigmoid	5533	3.56288e-06	0.525361	2.91997e-06	0.430517	0.0441154
12q23.3	PNT	TXNRD1	GE in Lung	5888	0.0135459	0.6213	0.00685232	0.314247	0.0440546
12q23.2	PNT	C12orf42	GE in Small_Intestine_Terminal_Ileum	5625	0.0131525	0.604079	0.00721914	0.331523	0.0440262
04q25	PNT	AP1AR	GE in Brain_Spinal_cord_cervical_c-1	4630	7.63775e-07	0.641802	3.74166e-07	0.314369	0.0438274
04q25	PNT	AP1AR	GE in Brain_Caudate_basal_ganglia	4681	7.90412e-07	0.664183	3.47584e-07	0.292031	0.0437845
12q23.3	PNT	STAB2	GE in Ovary	5712	0.0135139	0.620528	0.00686988	0.315406	0.0436829
04q25	PNT	LARP7	GE in Brain_Hippocampus	4411	5.05636e-07	0.424781	6.33124e-07	0.531839	0.0433787
12q23.3	PNT	NT5DC3	GE in Brain_Putamen_basal_ganglia	5764	0.0117507	0.538848	0.00866681	0.397387	0.0433475
11p15.5	PNT	MUC5B	GE in Stomach	5533	3.3791e-06	0.498179	3.11005e-06	0.45847	0.0433445
12q23.3	PNT	TXNRD1	GE in Artery_Aorta	5895	0.0130445	0.59832	0.00736852	0.337934	0.0433333
04q25	PNT	AP1AR	GE in Cells_EBV-transformed_lymphocytes	4626	7.84564e-07	0.659271	3.54093e-07	0.297502	0.0432253
04q25	PNT	AP1AR	GE in Brain_Frontal_Cortex_BA9	4632	8.05034e-07	0.676471	3.33696e-07	0.280362	0.0431662
11p15.5	PNT	TOLLIP	GE in Thyroid	5547	3.79278e-06	0.559261	2.69719e-06	0.39767	0.0430626
11p15.5	PNT	AP2A2	GE in Brain_Hypothalamus	5013	3.12401e-06	0.460327	3.37075e-06	0.49664	0.0430261
04q25	PNT	LARP7	GE in Uterus	4436	7.79712e-07	0.655031	3.59582e-07	0.30204	0.0429282
12q23.3	PNT	NT5DC3	GE in Vagina	5744	0.0127906	0.586522	0.00763815	0.35021	0.0428394
11p15.5	PNT	TSPAN4	GE in Testis	4824	2.42873e-06	0.357048	4.08348e-06	0.60027	0.0426758
11p15.5	PNT	TSPAN4	GE in Liver	4793	3.1878e-06	0.468635	3.32568e-06	0.488863	0.0424955
04q25	PNT	LARP7	GE in Ovary	4430	7.52301e-07	0.632003	3.87662e-07	0.32563	0.0423654
12q23.3	PNT	TXNRD1	GE in Liver	5820	0.0135578	0.621798	0.00688039	0.31551	0.0422543
04q25	PNT	AP1AR	GE in Brain_Cortex	4634	8.07782e-07	0.67878	3.32384e-07	0.279261	0.0419582
12q23.3	PNT	TXNRD1	GE in Ovary	5807	0.0120224	0.551336	0.00842376	0.386265	0.0419526
04q25	PNT	ALPK1	GE in Brain_Hypothalamus	4617	7.87379e-07	0.661707	3.52849e-07	0.296489	0.041802
04q25	PNT	ALPK1	GE in Brain_Anterior_cingulate_cortex_BA24	4639	7.6448e-07	0.642462	3.75874e-07	0.31584	0.0416973
04q25	PNT	TIFA	GE in Liver	4611	7.48488e-07	0.629022	3.92061e-07	0.329443	0.0415345
04q25	PNT	LARP7	GE in Brain_Cerebellar_Hemisphere	4442	6.99873e-07	0.587957	4.41211e-07	0.370616	0.0414253
11p15.5	PNT	POLR2L	GE in Heart_Atrial_Appendage	4838	3.41552e-06	0.502116	3.10656e-06	0.456655	0.0412227
12q23.2	PNT	C12orf42	GE in Spleen	5702	0.0113126	0.519652	0.00911727	0.418766	0.041152
11p15.5	PNT	TSPAN4	GE in Spleen	4807	2.82679e-06	0.415566	3.6961e-06	0.543322	0.0411057
12q23.3	PNT	TXNRD1	GE in Cells_EBV-transformed_lymphocytes	5820	0.0122648	0.562506	0.00819766	0.375931	0.0411008
04q25	PNT	AP1AR	GE in Adrenal_Gland	4682	7.22595e-07	0.607197	4.18702e-07	0.351795	0.0410069
04q25	PNT	ALPK1	GE in Vagina	4639	7.23895e-07	0.608356	4.17297e-07	0.350652	0.0409913
04q25	PNT	ALPK1	GE in Artery_Coronary	4615	6.90138e-07	0.579987	4.51115e-07	0.379073	0.0409387
04q25	PNT	TIFA	GE in Small_Intestine_Terminal_Ileum	4615	7.69377e-07	0.646575	3.72168e-07	0.312725	0.0406995
11p15.5	PNT	PSMD13	GE in Kidney_Cortex	2705	2.83707e-06	0.418259	3.67029e-06	0.541056	0.040678
11p15.5	PNT	ANO9	GE in Nerve_Tibial	3493	3.4894e-06	0.517146	2.98572e-06	0.442458	0.0403897
12q23.3	PNT	TXNRD1	GE in Brain_Cortex	5791	0.0129701	0.594801	0.00750974	0.344353	0.0403668
12q23.3	PNT	TXNRD1	GE in Minor_Salivary_Gland	5871	0.0122363	0.561247	0.00824133	0.377966	0.0403088
12q23.3	PNT	TXNRD1	GE in Brain_Putamen_basal_ganglia	5863	0.0126552	0.580431	0.00782646	0.358919	0.0401679
04q25	PNT	AP1AR	GE in Brain_Nucleus_accumbens_basal_ganglia	4641	8.15702e-07	0.685436	3.26853e-07	0.274615	0.0399477
12q23.3	PNT	TXNRD1	GE in Small_Intestine_Terminal_Ileum	5812	0.0124095	0.56911	0.00808233	0.370623	0.0397744
11p15.5	PNT	DEAF1	GE in Skin_Not_Sun_Exposed_Suprapubic	4522	3.07678e-06	0.452412	3.45379e-06	0.507808	0.039774
12q23.3	PNT	STAB2	GE in Minor_Salivary_Gland	5762	0.0120588	0.55381	0.00840648	0.386036	0.0396888
12q23.3	PNT	NT5DC3	GE in Brain_Hypothalamus	5750	0.0127283	0.583646	0.00777179	0.356329	0.0395245
04q25	PNT	LARP7	GE in Prostate	4451	7.73588e-07	0.649885	3.69801e-07	0.310627	0.0394864
04q25	PNT	AP1AR	GE in Prostate	4664	5.18613e-07	0.435792	6.24701e-07	0.524898	0.0393094
04q25	PNT	LARP7	GE in Liver	4435	7.54201e-07	0.6336	3.89871e-07	0.32749	0.0389093
12q23.3	PNT	TXNRD1	GE in Adipose_Subcutaneous	5921	0.0132377	0.607225	0.00726973	0.333429	0.0388376
04q25	PNT	ALPK1	GE in Ovary	4611	5.81927e-07	0.489048	5.61968e-07	0.472236	0.0387149
04q25	PNT	ALPK1	GE in Pituitary	4667	7.7857e-07	0.654302	3.65436e-07	0.30707	0.0386261
04q25	PNT	TIFA	GE in Brain_Caudate_basal_ganglia	4654	6.94607e-07	0.583738	4.495e-07	0.377715	0.0385456
12q23.3	PNT	TXNRD1	GE in Spleen	5842	0.0126953	0.582253	0.00782858	0.359009	0.0382137
04q25	PNT	TIFA	GE in Whole_Blood	4684	6.52582e-07	0.54842	4.91972e-07	0.413407	0.0381714
12q23.3	PNT	TXNRD1	GE in Colon_Transverse	5871	0.0129053	0.591924	0.00762006	0.349469	0.0380817
04q25	PNT	AP1AR	GE in Brain_Cerebellum	4653	7.83454e-07	0.658337	3.61338e-07	0.303595	0.0380666
04q25	PNT	FAM241A	GE in Uterus	4630	6.96803e-07	0.585551	4.48111e-07	0.376527	0.0379199
04q25	PNT	ALPK1	GE in Liver	4611	8.02571e-07	0.674476	3.42307e-07	0.287635	0.0378875
12q23.3	PNT	STAB2	GE in Pituitary	5805	0.013191	0.605825	0.00731414	0.335879	0.0377913
04q25	PNT	FAM241A	GE in Brain_Hypothalamus	4631	6.3394e-07	0.532725	5.11191e-07	0.429536	0.0377388
04q25	PNT	FAM241A	GE in Liver	4625	7.70242e-07	0.647265	3.75014e-07	0.315102	0.0376316
11p15.5	PNT	LSP1	GE in Brain_Substantia_nigra	5243	2.79459e-06	0.409221	3.77774e-06	0.55315	0.0376223
11p15.5	PNT	IRF7	GE in Brain_Caudate_basal_ganglia	4030	2.70518e-06	0.397535	3.84497e-06	0.564991	0.0374675
12q23.2	PNT	C12orf42	GE in Pituitary	5760	0.0131739	0.605202	0.00733869	0.337098	0.0371877
04q25	PNT	TIFA	GE in Stomach	4654	8.10733e-07	0.681329	3.3519e-07	0.281652	0.0370181
12q23.3	PNT	TXNRD1	GE in Prostate	5884	0.013019	0.597143	0.00753029	0.345354	0.0369534
12q23.3	PNT	NT5DC3	GE in Brain_Amygdala	5715	0.00971621	0.445528	0.0108479	0.497384	0.0365239
11p15.5	PNT	AP2A2	GE in Breast_Mammary_Tissue	5035	2.98391e-06	0.439678	3.55501e-06	0.523793	0.036522
04q25	PNT	TIFA	GE in Testis	4663	8.33975e-07	0.700861	3.12608e-07	0.262675	0.0364633
11p15.5	PNT	IRF7	GE in Brain_Cerebellum	4024	2.51264e-06	0.369239	4.04507e-06	0.594396	0.036358
12q23.3	PNT	TXNRD1	GE in Cells_Cultured_fibroblasts	5905	0.0102941	0.47216	0.0102697	0.471005	0.0362718
11p15.5	PNT	MUC5B	GE in Lung	5537	3.09644e-06	0.456507	3.44104e-06	0.507273	0.0362135
11p15.5	PNT	AP2A2	GE in Pituitary	5024	2.69313e-06	0.396837	3.84842e-06	0.567034	0.0361226
12q23.3	PNT	NT5DC3	GE in Brain_Cerebellum	5747	0.00407813	0.187008	0.0164935	0.756298	0.0361218
12q23.3	PNT	TXNRD1	GE in Artery_Coronary	5823	0.0121825	0.558705	0.00838701	0.384604	0.0361208
11p15.5	PNT	MUC6	GE in Brain_Amygdala	5065	2.61443e-06	0.385403	3.92553e-06	0.578641	0.0359492
04q25	PNT	ALPK1	GE in Cells_EBV-transformed_lymphocytes	4598	6.41736e-07	0.539311	5.05453e-07	0.424744	0.0359447
04q25	PNT	TIFA	GE in Breast_Mammary_Tissue	4676	8.10722e-07	0.681319	3.36533e-07	0.282782	0.0358979
04q25	PNT	AP1AR	GE in Pituitary	4694	6.91384e-07	0.58097	4.56013e-07	0.383152	0.0358773
12q23.3	PNT	TXNRD1	GE in Heart_Left_Ventricle	5883	0.0136948	0.628122	0.0068793	0.315487	0.0358167
12q23.3	PNT	NT5DC3	GE in Brain_Cerebellar_Hemisphere	5734	0.0111485	0.511234	0.00943198	0.432483	0.0357026
04q25	PNT	TIFA	GE in Brain_Anterior_cingulate_cortex_BA24	4639	5.41625e-07	0.455174	6.06207e-07	0.509413	0.0354122
11p15.5	PNT	TSPAN4	GE in Stomach	4836	2.78992e-06	0.410147	3.77314e-06	0.554654	0.0351923
12q23.3	PNT	NT5DC3	GE in Brain_Substantia_nigra	5643	0.00956348	0.438488	0.0110309	0.505735	0.0351827
11p15.5	PNT	MUC5B	GE in Skin_Not_Sun_Exposed_Suprapubic	5534	2.71491e-06	0.400263	3.83218e-06	0.564949	0.0347811
12q23.3	PNT	TXNRD1	GE in Adipose_Visceral_Omentum	5891	0.0139333	0.6391	0.00666258	0.305568	0.0347364
04q25	PNT	AP1AR	GE in Testis	4691	7.86306e-07	0.660733	3.62556e-07	0.304621	0.0346446
11p15.5	PNT	CHID1	GE in Stomach	5002	2.62223e-06	0.386302	3.93265e-06	0.579316	0.0343751
04q25	PNT	TIFA	GE in Adipose_Subcutaneous	4683	8.38774e-07	0.704894	3.10553e-07	0.26095	0.0341547
04q25	PNT	ALPK1	GE in Brain_Caudate_basal_ganglia	4654	6.64622e-07	0.558543	4.85223e-07	0.407744	0.0337123
12q23.3	PNT	TXNRD1	GE in Breast_Mammary_Tissue	5912	0.0139177	0.638396	0.00670402	0.307475	0.0335071
04q25	PNT	FAM241A	GE in Vagina	4648	5.75042e-07	0.48323	5.75484e-07	0.483569	0.0332001
12q23.3	PNT	STAB2	GE in Uterus	5634	0.0099839	0.458362	0.0106288	0.487935	0.03309
04q25	PNT	LARP7	GE in Pituitary	4489	6.27847e-07	0.527448	5.23376e-07	0.43965	0.0329006
12q23.3	PNT	TXNRD1	GE in Esophagus_Gastroesophageal_Junction	5880	0.0131895	0.604966	0.0074461	0.341499	0.0328996
04q25	PNT	FAM241A	GE in Brain_Spinal_cord_cervical_c-1	4613	5.86766e-07	0.493083	5.64298e-07	0.474169	0.0327466
12q23.3	PNT	TXNRD1	GE in Pituitary	5805	0.00954913	0.437956	0.0110918	0.508677	0.0327261
12q23.3	PNT	NT5DC3	GE in Brain_Spinal_cord_cervical_c-1	5707	0.00688887	0.315881	0.0137663	0.631207	0.0322566
04q25	PNT	FAM241A	GE in Brain_Cortex	4624	5.54157e-07	0.465679	5.97654e-07	0.502199	0.0321202
04q25	PNT	AP1AR	GE in Heart_Left_Ventricle	4709	6.5428e-07	0.549791	4.98027e-07	0.41846	0.0317475
04q25	PNT	TIFA	GE in Adipose_Visceral_Omentum	4675	8.36288e-07	0.702804	3.16067e-07	0.265587	0.0316078
04q25	PNT	LARP7	GE in Heart_Left_Ventricle	4492	7.51628e-07	0.631436	4.01164e-07	0.336983	0.0315803
12q23.3	PNT	TXNRD1	GE in Adrenal_Gland	5856	0.0108553	0.497891	0.00980994	0.449913	0.0315308
11p15.5	PNT	AP2A2	GE in Esophagus_Gastroesophageal_Junction	5023	2.04045e-06	0.300659	4.53271e-06	0.667859	0.0314755
11p15.5	PNT	TOLLIP	GE in Esophagus_Gastroesophageal_Junction	5534	2.48031e-06	0.365732	4.08883e-06	0.602883	0.0313781
04q25	PNT	TIFA	GE in Brain_Hypothalamus	4617	4.35005e-07	0.365573	7.17744e-07	0.603152	0.0312738
12q23.3	PNT	NT5DC3	GE in Brain_Frontal_Cortex_BA9	5757	0.00972813	0.44609	0.0109521	0.502186	0.0310435
04q25	PNT	TIFA	GE in Brain_Hippocampus	4600	5.10263e-07	0.428818	6.43356e-07	0.540637	0.0305432
12q23.3	PNT	TXNRD1	GE in Esophagus_Muscularis	5880	0.0136038	0.623965	0.007083	0.324845	0.0305027
04q25	PNT	TIFA	GE in Lung	4661	8.03711e-07	0.675428	3.49959e-07	0.29407	0.0305011
04q25	PNT	ALPK1	GE in Testis	4663	7.18048e-07	0.603441	4.35766e-07	0.366184	0.0303739
12q23.2	PNT	C12orf42	GE in Lung	5736	0.0139476	0.640728	0.00671635	0.308507	0.0301013
11p15.5	PNT	TMEM80	GE in Kidney_Cortex	4418	2.08912e-06	0.307247	4.50726e-06	0.662853	0.0298937
12q23.2	PNT	C12orf42	GE in Whole_Blood	5780	0.0143456	0.659071	0.00633028	0.290799	0.0294539
12q23.3	PNT	TXNRD1	GE in Artery_Tibial	5910	0.0105841	0.485494	0.0101237	0.464346	0.0294519
04q25	PNT	AP1AR	GE in Colon_Sigmoid	4702	6.38931e-07	0.536893	5.16387e-07	0.433891	0.0292152
04q25	PNT	ALPK1	GE in Pancreas	4651	6.25586e-07	0.525737	5.29987e-07	0.445368	0.0288941
12q23.3	PNT	TXNRD1	GE in Heart_Atrial_Appendage	5890	0.0115705	0.530665	0.0091585	0.420013	0.0285934
11p15.5	PNT	IRF7	GE in Pituitary	4039	2.10362e-06	0.309133	4.50781e-06	0.662409	0.0284509
12q23.3	PNT	TXNRD1	GE in Skin_Sun_Exposed_Lower_leg	5909	0.0128418	0.589045	0.00788959	0.36186	0.0283638
11p15.5	PNT	LSP1	GE in Testis	5286	2.26849e-06	0.332186	4.36742e-06	0.639512	0.0282956
12q23.3	PNT	NT5DC3	GE in Minor_Salivary_Gland	5761	0.00760357	0.348695	0.0131464	0.602859	0.0276958
04q25	PNT	LARP7	GE in Stomach	4477	6.63627e-07	0.557507	4.93848e-07	0.41485	0.0276422
12q23.3	PNT	STAB2	GE in Stomach	5763	0.00170461	0.078285	0.0190186	0.873407	0.0275852
04q25	PNT	LARP7	GE in Nerve_Tibial	4506	6.16541e-07	0.51795	5.41258e-07	0.454678	0.0273705
04q25	PNT	TIFA	GE in Nerve_Tibial	4692	7.8687e-07	0.661274	3.70654e-07	0.311465	0.0272594
11p15.5	PNT	CD151	GE in Pancreas	4818	1.76476e-06	0.25943	4.8534e-06	0.713451	0.027112
11p15.5	PNT	AP2A2	GE in Brain_Anterior_cingulate_cortex_BA24	5006	1.98373e-06	0.292304	4.61898e-06	0.680585	0.0271042
11p15.5	PNT	ANO9	GE in Prostate	3484	1.69317e-06	0.250936	4.87284e-06	0.72215	0.0269077
11p15.5	PNT	CHID1	GE in Testis	4991	9.15062e-07	0.134805	5.69801e-06	0.839393	0.0257953
12q23.3	PNT	STAB2	GE in Adipose_Subcutaneous	5828	0.000580424	0.0266594	0.0201803	0.926871	0.0257086
04q25	PNT	FAM241A	GE in Testis	4670	5.36538e-07	0.450873	6.23396e-07	0.523838	0.0252879
11p15.5	PNT	DEAF1	GE in Skin_Sun_Exposed_Lower_leg	4517	2.11606e-06	0.311146	4.51332e-06	0.663617	0.0252301
04q25	PNT	LARP7	GE in Spleen	4464	4.79623e-07	0.402927	6.80756e-07	0.571873	0.0251987
11p15.5	PNT	CD151	GE in Brain_Frontal_Cortex_BA9	4809	1.71105e-06	0.251538	4.93104e-06	0.724877	0.0235782
11p15.5	PNT	AP2A2	GE in Muscle_Skeletal	5044	1.89765e-06	0.279623	4.7299e-06	0.696936	0.0234351
11p15.5	PNT	POLR2L	GE in Adrenal_Gland	4815	1.68108e-06	0.247136	4.96675e-06	0.730138	0.0227191
04q25	PNT	FAM241A	GE in Minor_Salivary_Gland	4651	4.10894e-07	0.34529	7.52297e-07	0.632161	0.0225475
04q25	PNT	LARP7	GE in Whole_Blood	4507	6.19876e-07	0.520752	5.43716e-07	0.456748	0.022499
11p15.5	PNT	POLR2L	GE in Heart_Left_Ventricle	4839	1.80075e-06	0.264728	4.85135e-06	0.713177	0.0220887
11p15.5	PNT	AP2A2	GE in Brain_Amygdala	5010	1.46756e-06	0.216247	5.17114e-06	0.76195	0.0217962
04q25	PNT	AP1AR	GE in Colon_Transverse	4691	4.01311e-07	0.337222	7.64028e-07	0.641991	0.0207859
12q23.3	PNT	STAB2	GE in Adipose_Visceral_Omentum	5804	3.08884e-05	0.00141866	0.020845	0.957359	0.0203464
12q23.3	PNT	NT5DC3	GE in Brain_Anterior_cingulate_cortex_BA24	5764	0.00610654	0.280038	0.0148094	0.679119	0.0199268
12q23.3	PNT	NT5DC3	GE in Stomach	5757	0.00121697	0.0558082	0.0197087	0.903788	0.0194781
12q23.3	PNT	STAB2	GE in Spleen	5752	0.000927203	0.0425805	0.0199775	0.917422	0.0190926
12q23.2	PNT	C12orf42	GE in Testis	5740	0.00411297	0.188952	0.0167959	0.771591	0.0185483
11p15.5	PNT	IRF7	GE in Nerve_Tibial	4047	1.42829e-06	0.209888	5.25513e-06	0.772227	0.0178782
11p15.5	PNT	AP2A2	GE in Minor_Salivary_Gland	5009	9.63104e-07	0.141912	5.70413e-06	0.840477	0.017604
04q25	PNT	ALPK1	GE in Colon_Sigmoid	4675	3.87177e-07	0.32538	7.8183e-07	0.657025	0.0175943
04q25	PNT	FAM241A	GE in Spleen	4652	3.32971e-07	0.279809	8.36178e-07	0.702655	0.0175354
11p15.5	PNT	TOLLIP	GE in Muscle_Skeletal	5554	8.19413e-07	0.120828	5.84474e-06	0.861825	0.0173404
12q23.3	PNT	NT5DC3	GE in Pituitary	5748	0.00557596	0.255702	0.0153955	0.705988	0.0173387
11p15.5	PNT	IRF7	GE in Lung	4048	1.50932e-06	0.221796	5.17801e-06	0.760894	0.0173029
12q21.31	PNT	NTS	GE in Esophagus_Mucosa	4764	1.68004e-05	2.93466e-06	0.836659	0.146129	0.0171922
04p16.1	PNT	TRMT44	GE in Whole_Blood	5304	0.506461	0.126002	0.280573	0.0697867	0.0171768
12q23.3	PNT	STAB2	GE in Skin_Sun_Exposed_Lower_leg	5825	5.58444e-09	2.56491e-07	0.0209453	0.961993	0.0170618
04q25	PNT	ALPK1	GE in Colon_Transverse	4663	2.65787e-07	0.223365	9.04027e-07	0.759719	0.0169144
11p15.5	PNT	CHID1	GE in Artery_Aorta	5003	1.04346e-06	0.15372	5.63218e-06	0.829705	0.0165683
04q25	PNT	LARP7	GE in Skin_Sun_Exposed_Lower_leg	4488	2.86267e-07	0.240491	8.84628e-07	0.743151	0.0163572
04q25	PNT	TIFA	GE in Prostate	4636	3.04657e-07	0.25603	8.65874e-07	0.727653	0.0163154
12q23.3	PNT	NT5DC3	GE in Colon_Sigmoid	5733	0.00514288	0.235826	0.0158583	0.727161	0.0160119
11p15.5	PNT	CHID1	GE in Adipose_Visceral_Omentum	5012	1.30164e-06	0.191755	5.37811e-06	0.792278	0.0159611
04p16.1	PNT	TRMT44	GE in Brain_Anterior_cingulate_cortex_BA24	5284	0.000197296	4.89308e-05	0.788308	0.19549	0.0159551
11p15.5	PNT	AP2A2	GE in Brain_Putamen_basal_ganglia	5003	1.06717e-06	0.157249	5.61247e-06	0.826987	0.015758
04p16.1	PNT	TRMT44	GE in Brain_Frontal_Cortex_BA9	5246	5.35685e-06	1.30782e-06	0.791123	0.193129	0.0157413
04q25	PNT	FAM241A	GE in Brain_Cerebellum	4640	2.65725e-07	0.223299	9.05562e-07	0.760962	0.0157377
04p16.1	PNT	TRMT44	GE in Brain_Cortex	5276	1.47765e-07	3.61534e-08	0.790806	0.19347	0.015724
04q25	PNT	ALPK1	GE in Lung	4661	4.4926e-07	0.377554	7.22343e-07	0.607035	0.0154093
04q25	PNT	FAM241A	GE in Pancreas	4654	2.80657e-07	0.235846	8.91145e-07	0.748848	0.0153043
11p15.5	PNT	TSPAN4	GE in Ovary	4796	1.04578e-06	0.153745	5.65301e-06	0.83106	0.0151876
12q23.3	PNT	NT5DC3	GE in Brain_Nucleus_accumbens_basal_ganglia	5673	0.00409291	0.187648	0.0169315	0.776244	0.0150834
12q23.3	PNT	TXNRD1	GE in Esophagus_Mucosa	5916	0.00588364	0.269881	0.0151311	0.694045	0.015059
04q25	PNT	ALPK1	GE in Muscle_Skeletal	4687	4.05495e-07	0.340774	7.6671e-07	0.644321	0.0149036
04p16.1	PNT	TRMT44	GE in Brain_Spinal_cord_cervical_c-1	5186	0.486201	0.117135	0.307739	0.0741254	0.0147996
04p16.1	PNT	TRMT44	GE in Brain_Cerebellum	5266	8.03424e-09	1.98277e-09	0.790373	0.195041	0.0145855
04p16.1	PNT	TRMT44	GE in Cells_EBV-transformed_lymphocytes	5250	0.524501	0.127891	0.267757	0.0652736	0.0145775
04q25	PNT	TIFA	GE in Brain_Frontal_Cortex_BA9	4605	1.95647e-07	0.164419	9.77008e-07	0.82105	0.0145295
04q25	PNT	AP1AR	GE in Ovary	4637	2.41393e-07	0.202843	9.31912e-07	0.783075	0.0140809
04p16.1	PNT	TRMT44	GE in Esophagus_Mucosa	5303	0.328026	0.081518	0.461788	0.114745	0.0139222
12q23.3	PNT	NT5DC3	GE in Ovary	5709	0.00431665	0.19792	0.0167407	0.767552	0.0134706
04p16.1	PNT	TRMT44	GE in Brain_Amygdala	5265	0.482586	0.118791	0.309263	0.0761137	0.0132459
12q21.31	PNT	NTS	GE in Adipose_Subcutaneous	4794	0.463707	0.0816363	0.37547	0.0660889	0.0130973
04q25	PNT	TIFA	GE in Artery_Tibial	4689	3.16816e-07	0.266248	8.57868e-07	0.720927	0.0128241
04p16.1	PNT	TRMT44	GE in Vagina	5265	0.473292	0.116101	0.319558	0.0783764	0.012673
04p16.1	PNT	TRMT44	GE in Artery_Coronary	5274	0.467583	0.115348	0.324531	0.0800463	0.0124905
12q23.3	PNT	STAB2	GE in Skin_Not_Sun_Exposed_Suprapubic	5817	9.18419e-14	4.21817e-12	0.0210443	0.966522	0.0124339
04p16.1	PNT	TRMT44	GE in Uterus	5229	0.530565	0.127662	0.265549	0.0638829	0.0123411
11p15.5	PNT	CHID1	GE in Pancreas	4988	1.01999e-06	0.150263	5.68485e-06	0.837467	0.0122633
04p16.1	PNT	TRMT44	GE in Brain_Substantia_nigra	5235	0.514225	0.125154	0.280197	0.0681831	0.0122406
12q23.3	PNT	STAB2	GE in Colon_Transverse	5789	0.00389279	0.178783	0.0171581	0.788003	0.0121625
12q23.3	PNT	STAB2	GE in Esophagus_Mucosa	5819	2.81861e-19	1.29458e-17	0.0210497	0.966791	0.0121597
12q23.3	PNT	STAB2	GE in Thyroid	5815	1.00598e-56	4.62042e-55	0.021051	0.96685	0.0120991
04p16.1	PNT	TRMT44	GE in Spleen	5267	0.486896	0.120013	0.305728	0.075346	0.0120168
12q21.31	PNT	NTS	GE in Adrenal_Gland	4745	0.352677	0.0605857	0.490668	0.0842792	0.0117904
04q25	PNT	AP1AR	GE in Liver	4639	2.50605e-07	0.210584	9.25459e-07	0.777654	0.0117601
04q25	PNT	AP1AR	GE in Esophagus_Gastroesophageal_Junction	4699	1.54064e-07	0.12946	1.02205e-06	0.858813	0.0117255
04p16.1	PNT	TRMT44	GE in Small_Intestine_Terminal_Ileum	5236	0.0914894	0.022091	0.704588	0.170118	0.0117138
04p16.1	PNT	TRMT44	GE in Brain_Hippocampus	5245	0.225157	0.0541381	0.571641	0.137437	0.011627
04q25	PNT	TIFA	GE in Spleen	4647	2.35528e-07	0.197934	9.40585e-07	0.790443	0.0116212
12q21.31	PNT	NTS	GE in Colon_Sigmoid	4698	0.435749	0.0746226	0.408153	0.0698853	0.0115902
04p16.1	PNT	TRMT44	GE in Kidney_Cortex	5196	0.290917	0.0694882	0.506958	0.12108	0.0115561
04p16.1	PNT	TRMT44	GE in Heart_Left_Ventricle	5298	0.103239	0.0257159	0.68839	0.17146	0.011195
12q21.31	PNT	NTS	GE in Brain_Cerebellum	4747	0.514759	0.0887838	0.328712	0.056684	0.0110609
04q25	PNT	ALPK1	GE in Heart_Atrial_Appendage	4667	2.78527e-07	0.234072	8.98288e-07	0.754903	0.0110242
12q21.31	PNT	NTS	GE in Uterus	4596	0.553543	0.090159	0.296999	0.0483631	0.0109363
11p15.5	PNT	LSP1	GE in Brain_Cortex	5245	8.16712e-07	0.11842	6.00485e-06	0.870671	0.0109018
12q21.31	PNT	NTS	GE in Testis	4728	0.504255	0.087085	0.339199	0.0585689	0.0108926
12q23.3	PNT	STAB2	GE in Lung	5800	3.98657e-23	1.83091e-21	0.0210827	0.968251	0.0106664
12q21.31	PNT	NTS	GE in Adipose_Visceral_Omentum	4725	0.529951	0.0915575	0.313686	0.0541835	0.0106219
04p16.1	PNT	TRMT44	GE in Cells_Cultured_fibroblasts	5299	0.0225441	0.00553599	0.771848	0.189526	0.0105457
04p16.1	PNT	TRMT44	GE in Minor_Salivary_Gland	5251	0.264441	0.0644444	0.531148	0.129431	0.0105365
12q21.31	PNT	NTS	GE in Pituitary	4780	0.497286	0.0866971	0.345313	0.0601916	0.0105118
12q21.31	PNT	NTS	GE in Brain_Cortex	4591	0.470808	0.0770177	0.379616	0.0620895	0.010468
12q21.31	PNT	NTS	GE in Brain_Cerebellar_Hemisphere	4648	0.48056	0.0806437	0.366797	0.0615425	0.0104571
12q21.31	PNT	NTS	GE in Brain_Hypothalamus	4729	0.564934	0.0975306	0.278981	0.0481531	0.0104011
12q21.31	PNT	NTS	GE in Brain_Anterior_cingulate_cortex_BA24	4715	0.556602	0.0951626	0.288605	0.0493327	0.0102972
04p16.1	PNT	TRMT44	GE in Muscle_Skeletal	5309	0.0231798	0.00578741	0.768866	0.191956	0.0102105
12q21.31	PNT	NTS	GE in Brain_Putamen_basal_ganglia	4717	0.585902	0.100165	0.259408	0.0443381	0.0101862
12q21.31	PNT	NTS	GE in Liver	4732	0.567305	0.0973048	0.277659	0.0476143	0.0101176
12q21.31	PNT	NTS	GE in Artery_Coronary	4636	0.606112	0.100445	0.243165	0.0402874	0.00999054
12q21.31	PNT	NTS	GE in Cells_EBV-transformed_lymphocytes	4755	0.58324	0.100841	0.261005	0.0451175	0.00979632
12q21.31	PNT	NTS	GE in Minor_Salivary_Gland	4686	0.56918	0.0966759	0.277305	0.0470909	0.00974762
12q21.31	PNT	NTS	GE in Brain_Hippocampus	4706	0.554146	0.0942272	0.292215	0.0496786	0.00973366
12q21.31	PNT	NTS	GE in Skin_Not_Sun_Exposed_Suprapubic	4750	0.531346	0.0925277	0.312077	0.0543349	0.00971431
11p15.5	PNT	TSPAN4	GE in Heart_Atrial_Appendage	4838	8.00966e-07	0.11775	5.93531e-06	0.872541	0.00970172
12q21.31	PNT	NTS	GE in Brain_Substantia_nigra	4720	0.581735	0.0995765	0.263925	0.0451669	0.00959646
11p15.5	PNT	MUC6	GE in Brain_Cerebellum	5057	6.25825e-07	0.0922551	6.09322e-06	0.898214	0.00952378
11p15.5	PNT	MUC6	GE in Skin_Not_Sun_Exposed_Suprapubic	5087	7.89775e-07	0.116424	5.92978e-06	0.874126	0.00944274
12q21.31	PNT	NTS	GE in Artery_Aorta	4751	0.55327	0.096118	0.290707	0.0504942	0.00941076
12q21.31	PNT	NTS	GE in Kidney_Cortex	4540	0.595014	0.0954669	0.258649	0.0414895	0.00938143
04p16.1	PNT	TRMT44	GE in Pituitary	5268	7.37679e-10	1.82204e-10	0.794443	0.196215	0.00934157
04p16.1	PNT	TRMT44	GE in Brain_Putamen_basal_ganglia	5261	0.122088	0.0299507	0.673461	0.165205	0.00929617
12q21.31	PNT	NTS	GE in Vagina	4695	0.589826	0.100836	0.256252	0.0437991	0.0092874
04p16.1	PNT	TRMT44	GE in Testis	5283	1.32153e-06	3.24116e-07	0.795638	0.195127	0.00923362
04p16.1	PNT	TRMT44	GE in Brain_Caudate_basal_ganglia	5303	9.52623e-06	2.37302e-06	0.793203	0.19758	0.00920511
12q21.31	PNT	NTS	GE in Skin_Sun_Exposed_Lower_leg	4747	0.564792	0.0981803	0.279314	0.0485453	0.00916819
12q21.31	PNT	NTS	GE in Brain_Amygdala	4613	0.607979	0.100079	0.242817	0.0399607	0.00916482
04p16.1	PNT	TRMT44	GE in Liver	5280	0.030324	0.00747962	0.764529	0.188567	0.00909976
04p16.1	PNT	TRMT44	GE in Nerve_Tibial	5296	9.16086e-38	2.25118e-38	0.79544	0.195462	0.00909811
12q21.31	PNT	NTS	GE in Colon_Transverse	4763	0.590966	0.102805	0.253127	0.0440249	0.00907832
12q21.31	PNT	NTS	GE in Breast_Mammary_Tissue	4743	0.603895	0.104156	0.241286	0.0416063	0.00905748
12q21.31	PNT	NTS	GE in Brain_Caudate_basal_ganglia	4632	0.590014	0.0980299	0.259765	0.0431505	0.00904043
04p16.1	PNT	TRMT44	GE in Artery_Aorta	5307	2.50888e-11	6.26283e-12	0.793018	0.19795	0.00903187
12q21.31	PNT	NTS	GE in Spleen	4627	0.610821	0.10071	0.239927	0.0395492	0.00899281
12q21.31	PNT	NTS	GE in Stomach	4696	0.591826	0.100789	0.254979	0.0434146	0.00899032
12q21.31	PNT	NTS	GE in Small_Intestine_Terminal_Ileum	4554	0.596608	0.0964623	0.256507	0.0414642	0.00895928
11p15.5	PNT	CHID1	GE in Small_Intestine_Terminal_Ileum	4960	6.29679e-07	0.0927628	6.09761e-06	0.898275	0.00895567
12q21.31	PNT	NTS	GE in Brain_Spinal_cord_cervical_c-1	4550	0.602428	0.098587	0.249265	0.0407832	0.00893722
04p16.1	PNT	TRMT44	GE in Heart_Atrial_Appendage	5292	0.0678059	0.0168327	0.726193	0.180267	0.00890096
12q21.31	PNT	NTS	GE in Esophagus_Gastroesophageal_Junction	4683	0.570901	0.0965273	0.276877	0.0468052	0.00888894
12q21.31	PNT	NTS	GE in Lung	4763	0.610006	0.105766	0.234682	0.0406816	0.00886446
12q21.31	PNT	NTS	GE in Heart_Atrial_Appendage	4771	0.600753	0.104283	0.243795	0.0423109	0.00885768
12q21.31	PNT	NTS	GE in Nerve_Tibial	4783	0.614297	0.107803	0.228928	0.0401658	0.00880639
04q25	PNT	AP1AR	GE in Heart_Atrial_Appendage	4694	4.16969e-08	0.0350379	1.13789e-06	0.956164	0.00879664
12q21.31	PNT	NTS	GE in Brain_Frontal_Cortex_BA9	4583	0.607957	0.0989017	0.244583	0.0397797	0.00877898
12q21.31	PNT	NTS	GE in Esophagus_Muscularis	4682	0.598726	0.101225	0.249166	0.0421172	0.00876497
04p16.1	PNT	TRMT44	GE in Adrenal_Gland	5297	0.0338591	0.00841936	0.760035	0.188981	0.00870619
04p16.1	PNT	TRMT44	GE in Brain_Cerebellar_Hemisphere	5249	1.14241e-09	2.75776e-10	0.798545	0.192758	0.00869679
12q21.31	PNT	NTS	GE in Artery_Tibial	4769	0.594112	0.103746	0.249834	0.0436182	0.00869041
12q21.31	PNT	NTS	GE in Ovary	4567	0.615811	0.0994019	0.237754	0.0383687	0.00866401
12q21.31	PNT	NTS	GE in Thyroid	4682	0.593554	0.100732	0.253998	0.0430975	0.00861809
04p16.1	PNT	TRMT44	GE in Brain_Hypothalamus	5234	0.00274118	0.000666484	0.794776	0.193231	0.00858505
11p15.5	PNT	PSMD13	GE in Ovary	2728	6.59086e-07	0.0971675	6.06591e-06	0.894273	0.0085531
11p15.5	PNT	AP2A2	GE in Brain_Cerebellar_Hemisphere	5010	5.78336e-07	0.0852183	6.15036e-06	0.906253	0.00852198
04p16.1	PNT	TRMT44	GE in Esophagus_Gastroesophageal_Junction	5271	4.37477e-09	1.07257e-09	0.796267	0.195213	0.00852043
12q21.31	PNT	NTS	GE in Brain_Nucleus_accumbens_basal_ganglia	4526	0.626976	0.100302	0.227784	0.0364319	0.00850573
04p16.1	PNT	TRMT44	GE in Colon_Sigmoid	5286	2.42858e-05	5.93966e-06	0.796661	0.194833	0.00847565
04p16.1	PNT	TRMT44	GE in Skin_Not_Sun_Exposed_Suprapubic	5294	1.47534e-06	3.65553e-07	0.79466	0.196889	0.00844855
04p16.1	PNT	TRMT44	GE in Lung	5304	1.34162e-14	3.33869e-15	0.793984	0.197578	0.0084382
04p16.1	PNT	TRMT44	GE in Colon_Transverse	5283	0.000988665	0.000243733	0.794482	0.195853	0.00843181
04p16.1	PNT	TRMT44	GE in Brain_Nucleus_accumbens_basal_ganglia	5232	2.80516e-13	6.8085e-14	0.797953	0.193666	0.00838164
04p16.1	PNT	TRMT44	GE in Ovary	5233	3.63481e-06	8.83992e-07	0.797672	0.193987	0.00833716
04p16.1	PNT	TRMT44	GE in Thyroid	5308	2.61247e-12	6.51755e-13	0.79367	0.197995	0.00833536
04p16.1	PNT	TRMT44	GE in Artery_Tibial	5307	9.19735e-12	2.29405e-12	0.79374	0.19797	0.00828969
04p16.1	PNT	TRMT44	GE in Adipose_Visceral_Omentum	5301	9.62217e-19	2.39574e-19	0.794102	0.197708	0.00819018
04p16.1	PNT	TRMT44	GE in Esophagus_Muscularis	5295	3.33591e-10	8.28005e-11	0.794593	0.197217	0.00818931
04p16.1	PNT	TRMT44	GE in Stomach	5295	1.10195e-07	2.7378e-08	0.794496	0.197384	0.00811907
04p16.1	PNT	TRMT44	GE in Prostate	5261	4.18461e-08	1.02171e-08	0.797273	0.194652	0.00807493
04q25	PNT	LARP7	GE in Brain_Cortex	4420	1.65926e-07	0.139393	1.01494e-06	0.852635	0.00797027
04p16.1	PNT	TRMT44	GE in Pancreas	5266	9.78532e-09	2.40168e-09	0.796583	0.195503	0.00791366
04p16.1	PNT	TRMT44	GE in Breast_Mammary_Tissue	5301	7.13762e-19	1.7744e-19	0.794568	0.19752	0.00791148
04p16.1	PNT	TRMT44	GE in Adipose_Subcutaneous	5307	9.09553e-47	2.26873e-47	0.794071	0.19806	0.00786836
11p15.5	PNT	LSP1	GE in Brain_Hypothalamus	5264	4.86544e-07	0.0712464	6.28884e-06	0.92089	0.00785644
04p16.1	PNT	TRMT44	GE in Skin_Sun_Exposed_Lower_leg	5301	1.50501e-11	3.73859e-12	0.794761	0.197419	0.00782002
11p15.5	PNT	CHID1	GE in Heart_Atrial_Appendage	5004	6.23433e-07	0.091843	6.11341e-06	0.900608	0.00754231
11p15.5	PNT	MUC6	GE in Brain_Nucleus_accumbens_basal_ganglia	5046	5.53679e-07	0.0816198	6.18034e-06	0.911059	0.00731416
11p15.5	PNT	MUC6	GE in Pancreas	5070	5.39897e-07	0.0795874	6.1952e-06	0.91324	0.0071656
11p15.5	PNT	ANO9	GE in Brain_Putamen_basal_ganglia	3481	5.00538e-07	0.0741835	6.19937e-06	0.918786	0.00702357
11p15.5	PNT	MUC6	GE in Artery_Aorta	5085	4.64641e-07	0.0684938	6.27719e-06	0.925329	0.00617086
11p15.5	PNT	MUC5B	GE in Nerve_Tibial	5534	4.27104e-07	0.0629676	6.31516e-06	0.931035	0.00599111
11p15.5	PNT	POLR2L	GE in Breast_Mammary_Tissue	4842	3.7593e-07	0.0552656	6.38637e-06	0.938856	0.00587154
11p15.5	PNT	MUC6	GE in Nerve_Tibial	5087	4.88391e-07	0.0719949	6.25653e-06	0.922284	0.00571484
11p15.5	PNT	TSPAN4	GE in Esophagus_Mucosa	4839	4.3137e-07	0.0634157	6.33342e-06	0.931071	0.00550637
12q23.3	PNT	STAB2	GE in Prostate	5799	0.000870586	0.0399837	0.020325	0.933465	0.00535551
11p15.5	PNT	MUC6	GE in Lung	5090	4.28768e-07	0.0632057	6.32006e-06	0.931649	0.00513834
04q25	PNT	FAM241A	GE in Stomach	4664	9.85041e-08	0.0827767	1.08552e-06	0.912195	0.00502671
11p15.5	PNT	IRF7	GE in Brain_Cerebellar_Hemisphere	4032	3.44732e-07	0.0506593	6.4282e-06	0.944638	0.00469562
11p15.5	PNT	CHID1	GE in Colon_Sigmoid	4996	2.12499e-07	0.0313049	6.5446e-06	0.964132	0.00455606
11p15.5	PNT	POLR2L	GE in Cells_Cultured_fibroblasts	4842	2.91874e-07	0.0429092	6.48069e-06	0.952738	0.00434622
04q25	PNT	FAM241A	GE in Small_Intestine_Terminal_Ileum	4621	6.2812e-08	0.0527834	1.12206e-06	0.942907	0.00430813
11p15.5	PNT	CHID1	GE in Esophagus_Gastroesophageal_Junction	4997	3.33424e-07	0.0491192	6.4262e-06	0.946689	0.00418455
04q25	PNT	LARP7	GE in Esophagus_Gastroesophageal_Junction	4494	4.66577e-08	0.0391967	1.13876e-06	0.956656	0.00414612
12q23.3	PNT	NT5DC3	GE in Small_Intestine_Terminal_Ileum	5662	0.00100071	0.0458818	0.0202623	0.929007	0.00384795
12q23.3	PNT	NT5DC3	GE in Colon_Transverse	5780	0.000951814	0.0436499	0.0203127	0.93153	0.00355525
04q25	PNT	ALPK1	GE in Esophagus_Mucosa	4683	8.20608e-08	0.0689631	1.10375e-06	0.927578	0.00345818
04q25	PNT	LARP7	GE in Colon_Sigmoid	4494	7.34581e-08	0.0617115	1.11313e-06	0.935124	0.00316309
04q25	PNT	LARP7	GE in Lung	4486	7.85265e-08	0.0659694	1.10827e-06	0.931047	0.00298192
11p15.5	PNT	MUC6	GE in Adipose_Subcutaneous	5088	2.27231e-07	0.0334971	6.53614e-06	0.963519	0.00297754
11p15.5	PNT	PSMD13	GE in Brain_Amygdala	2736	1.8596e-07	0.0274157	6.57944e-06	0.969989	0.0025889
11p15.5	PNT	AP2A2	GE in Skin_Sun_Exposed_Lower_leg	5028	1.36807e-07	0.0201587	6.63331e-06	0.977426	0.00240846
04q25	PNT	TIFA	GE in Brain_Putamen_basal_ganglia	4615	3.38102e-08	0.0284136	1.15337e-06	0.969272	0.00231295
11p15.5	PNT	TOLLIP	GE in Esophagus_Mucosa	5545	8.83781e-08	0.0130317	6.67912e-06	0.984863	0.00209888
11p15.5	PNT	TSPAN4	GE in Brain_Cerebellar_Hemisphere	4821	1.27328e-07	0.0187188	6.66168e-06	0.979345	0.00192931
11p15.5	PNT	PSMD13	GE in Heart_Left_Ventricle	2750	1.46947e-07	0.0216636	6.62347e-06	0.976461	0.00186847
11p15.5	PNT	DEAF1	GE in Esophagus_Muscularis	4521	9.15384e-08	0.0134597	6.69758e-06	0.984799	0.00173458
11p15.5	PNT	POLR2L	GE in Artery_Tibial	4845	1.46676e-07	0.0215629	6.64398e-06	0.976732	0.00169881
11p15.5	PNT	DEAF1	GE in Esophagus_Mucosa	4519	1.15724e-07	0.0170158	6.67425e-06	0.981368	0.0016095
04q25	PNT	ALPK1	GE in Cells_Cultured_fibroblasts	4674	3.45793e-08	0.0290601	1.15351e-06	0.969401	0.00153733
11p15.5	PNT	LSP1	GE in Spleen	5267	8.15872e-08	0.0119471	6.73735e-06	0.986577	0.00146923
11p15.5	PNT	MUC6	GE in Brain_Putamen_basal_ganglia	5059	9.57914e-08	0.014121	6.67785e-06	0.984406	0.00146637
04q25	PNT	LARP7	GE in Brain_Cerebellum	4436	2.729e-08	0.0229261	1.16133e-06	0.975625	0.00144738
12q23.3	PNT	NT5DC3	GE in Heart_Atrial_Appendage	5797	0.000193061	0.00885322	0.0211178	0.968401	0.00143519
04q25	PNT	LARP7	GE in Esophagus_Mucosa	4496	2.1762e-08	0.0182821	1.16691e-06	0.980306	0.001411
04q25	PNT	LARP7	GE in Thyroid	4490	4.06716e-08	0.0341679	1.14805e-06	0.964467	0.00136351
11p15.5	PNT	AP2A2	GE in Skin_Not_Sun_Exposed_Suprapubic	5031	5.52192e-08	0.00813664	6.72301e-06	0.990645	0.00121163
11p15.5	PNT	PSMD13	GE in Artery_Coronary	2739	7.86001e-08	0.0115876	6.69687e-06	0.98728	0.00112592
11p15.5	PNT	AP2A2	GE in Nerve_Tibial	5031	9.7393e-08	0.0143508	6.68169e-06	0.984541	0.00110093
11p15.5	PNT	TSPAN4	GE in Adipose_Visceral_Omentum	4845	4.6776e-08	0.00687655	6.74834e-06	0.992075	0.0010419
11p15.5	PNT	TOLLIP	GE in Skin_Sun_Exposed_Lower_leg	5540	8.09058e-08	0.01193	6.69393e-06	0.98706	0.00100363
04q25	PNT	ALPK1	GE in Artery_Aorta	4685	2.2485e-08	0.0188962	1.16635e-06	0.98019	0.000912416
11p15.5	PNT	CHID1	GE in Heart_Left_Ventricle	5006	1.89267e-08	0.00278825	6.763e-06	0.996311	0.000894054
12q23.3	PNT	STAB2	GE in Esophagus_Muscularis	5785	3.88035e-17	1.78211e-15	0.0212923	0.977882	0.000825956
11p15.5	PNT	LSP1	GE in Brain_Spinal_cord_cervical_c-1	5227	5.56552e-08	0.00814998	6.76776e-06	0.991049	0.000794022
04q25	PNT	AP1AR	GE in Spleen	4674	5.10495e-09	0.0042897	1.18401e-06	0.99492	0.000789614
12q23.3	PNT	NT5DC3	GE in Thyroid	5815	6.71778e-15	3.08096e-13	0.021323	0.977932	0.000744519
11p15.5	PNT	CHID1	GE in Thyroid	5010	6.56314e-08	0.00966869	6.7174e-06	0.989595	0.000729887
12q23.3	PNT	STAB2	GE in Esophagus_Gastroesophageal_Junction	5784	1.37783e-05	0.0006328	0.0212807	0.977363	0.00070969
12q23.3	PNT	STAB2	GE in Artery_Aorta	5804	1.10005e-20	5.05227e-19	0.0212949	0.978026	0.000679484
11p15.5	PNT	TOLLIP	GE in Cells_Cultured_fibroblasts	5545	4.72725e-08	0.00697062	6.72977e-06	0.992346	0.000676922
12q23.3	PNT	NT5DC3	GE in Brain_Cortex	5731	1.77885e-05	0.000815674	0.0213112	0.977204	0.000650874
04q25	PNT	ALPK1	GE in Esophagus_Muscularis	4685	1.47263e-08	0.0123759	1.17442e-06	0.986973	0.000649669
04q25	PNT	FAM241A	GE in Pituitary	4677	1.09185e-08	0.00917524	1.17831e-06	0.990177	0.000646823
12q23.3	PNT	STAB2	GE in Nerve_Tibial	5811	2.57249e-07	1.1815e-05	0.0212951	0.978049	0.000643764
11p15.5	PNT	DEAF1	GE in Colon_Sigmoid	4512	4.51683e-08	0.00664146	6.75144e-06	0.992719	0.000632859
12q23.3	PNT	STAB2	GE in Artery_Tibial	5821	3.03281e-20	1.39297e-18	0.0212949	0.978076	0.000629136
11p15.5	PNT	TOLLIP	GE in Nerve_Tibial	5543	4.4262e-08	0.00652662	6.73334e-06	0.992858	0.000608526
11p15.5	PNT	TSPAN4	GE in Breast_Mammary_Tissue	4842	4.54465e-08	0.00668111	6.75265e-06	0.992708	0.000604115
11p15.5	PNT	CHID1	GE in Skin_Sun_Exposed_Lower_leg	5002	4.59908e-08	0.00677538	6.73788e-06	0.992625	0.000592752
12q23.3	PNT	STAB2	GE in Colon_Sigmoid	5734	8.44432e-17	3.87776e-15	0.0212997	0.978114	0.000585842
11p15.5	PNT	CHID1	GE in Skin_Not_Sun_Exposed_Suprapubic	5005	4.93072e-08	0.00726395	6.73465e-06	0.99215	0.000579653
11p15.5	PNT	DEAF1	GE in Muscle_Skeletal	4532	5.20043e-08	0.00764676	6.74491e-06	0.991777	0.000569908
12q23.3	PNT	STAB2	GE in Cells_Cultured_fibroblasts	5826	1.62754e-09	7.4749e-08	0.0212976	0.978145	0.000557101
12q23.3	PNT	NT5DC3	GE in Muscle_Skeletal	5829	3.79065e-06	0.000173852	0.0213231	0.977946	0.000553354
04q25	PNT	FAM241A	GE in Prostate	4644	1.10038e-08	0.00924688	1.17835e-06	0.990209	0.0005427
04q25	PNT	ALPK1	GE in Breast_Mammary_Tissue	4676	9.44147e-09	0.00793453	1.17986e-06	0.991539	0.000524885
11p15.5	PNT	PSMD13	GE in Minor_Salivary_Gland	2736	3.46522e-08	0.00510854	6.74496e-06	0.994362	0.000522744
12q23.3	PNT	NT5DC3	GE in Breast_Mammary_Tissue	5825	1.68653e-05	0.000773494	0.0213114	0.977404	0.000493778
11p15.5	PNT	PSMD13	GE in Liver	2718	3.6438e-08	0.00537181	6.74343e-06	0.994138	0.00048356
11p15.5	PNT	TOLLIP	GE in Artery_Tibial	5550	3.7325e-08	0.00550373	6.74114e-06	0.994009	0.000480534
12q23.3	PNT	NT5DC3	GE in Adipose_Subcutaneous	5826	8.52461e-15	3.90972e-13	0.0213285	0.978209	0.000462212
12q23.3	PNT	NT5DC3	GE in Whole_Blood	5828	2.5117e-104	1.15195e-102	0.0213294	0.978238	0.000432671
11p15.5	PNT	TSPAN4	GE in Artery_Aorta	4836	3.22887e-08	0.00474676	6.76701e-06	0.994818	0.000428284
04q25	PNT	TIFA	GE in Esophagus_Gastroesophageal_Junction	4672	3.58066e-09	0.00300914	1.18585e-06	0.996573	0.000416333
12q23.3	PNT	NT5DC3	GE in Artery_Aorta	5803	1.92633e-16	8.83435e-15	0.0213312	0.978269	0.000399841
12q23.3	PNT	NT5DC3	GE in Esophagus_Muscularis	5785	1.94529e-06	8.92111e-05	0.0213303	0.978206	0.000372353
12q23.3	PNT	NT5DC3	GE in Adipose_Visceral_Omentum	5797	1.49421e-11	6.85265e-10	0.0213318	0.978303	0.000365241
11p15.5	PNT	AP2A2	GE in Esophagus_Muscularis	5031	2.88862e-08	0.00425636	6.75526e-06	0.995383	0.000353971
11p15.5	PNT	TSPAN4	GE in Esophagus_Gastroesophageal_Junction	4832	2.47784e-08	0.00364267	6.77506e-06	0.996001	0.000349867
04q25	PNT	FAM241A	GE in Breast_Mammary_Tissue	4682	8.40257e-09	0.00706099	1.18118e-06	0.99259	0.000347724
04q25	PNT	LARP7	GE in Cells_Cultured_fibroblasts	4489	9.74328e-09	0.00818524	1.1802e-06	0.991473	0.000340831
12q23.3	PNT	STAB2	GE in Whole_Blood	5832	6.25842e-06	0.000287452	0.0212947	0.978075	0.000336642
12q23.3	PNT	NT5DC3	GE in Lung	5798	2.65218e-14	1.21629e-12	0.0213331	0.978331	0.000336344
12q23.3	PNT	NT5DC3	GE in Adrenal_Gland	5760	1.25194e-09	5.74123e-08	0.0213337	0.978335	0.000331063
12q23.3	PNT	NT5DC3	GE in Esophagus_Mucosa	5818	1.82012e-12	8.34759e-11	0.0213319	0.97834	0.000327592
12q23.3	PNT	NT5DC3	GE in Liver	5736	3.64486e-11	1.67139e-09	0.021335	0.97834	0.000324487
12q23.3	PNT	NT5DC3	GE in Spleen	5744	2.41447e-59	1.10719e-57	0.021335	0.978342	0.000323243
12q23.3	PNT	NT5DC3	GE in Cells_Cultured_fibroblasts	5821	7.53034e-43	3.45346e-41	0.021333	0.978345	0.000322437
12q23.3	PNT	NT5DC3	GE in Pancreas	5745	1.97118e-19	9.03928e-18	0.0213346	0.978344	0.000321241
12q23.3	PNT	NT5DC3	GE in Esophagus_Gastroesophageal_Junction	5789	1.84078e-05	0.00084419	0.0213147	0.977504	0.000318318
12q23.3	PNT	NT5DC3	GE in Cells_EBV-transformed_lymphocytes	5728	1.01004e-05	0.000463163	0.0213251	0.977884	0.00031812
12q23.3	PNT	NT5DC3	GE in Artery_Tibial	5819	6.57541e-14	3.01569e-12	0.0213328	0.978391	0.00027593
11p15.5	PNT	TSPAN4	GE in Skin_Sun_Exposed_Lower_leg	4835	2.07535e-08	0.00305102	6.77948e-06	0.996668	0.000274403
12q23.3	PNT	NT5DC3	GE in Skin_Not_Sun_Exposed_Suprapubic	5816	3.25539e-11	1.49298e-09	0.0213338	0.978409	0.000257202
12q23.3	PNT	NT5DC3	GE in Skin_Sun_Exposed_Lower_leg	5817	1.06455e-09	4.8823e-08	0.0213336	0.978411	0.000255257
12q23.3	PNT	NT5DC3	GE in Nerve_Tibial	5813	2.23601e-26	1.02547e-24	0.021334	0.978415	0.000251253
12q23.3	PNT	TXNRD1	GE in Whole_Blood	5921	2.70429e-06	0.000124046	0.0213278	0.978311	0.000234399
11p15.5	PNT	DEAF1	GE in Artery_Aorta	4518	1.88367e-08	0.00276972	6.78056e-06	0.997	0.000222993
12q23.3	PNT	NT5DC3	GE in Testis	5798	5.13039e-80	2.35292e-78	0.0213346	0.978457	0.000208657
04q25	PNT	ALPK1	GE in Whole_Blood	4684	6.2036e-09	0.00521345	1.18349e-06	0.994592	0.000193065
11p15.5	PNT	DEAF1	GE in Adrenal_Gland	4497	1.44256e-08	0.00212111	6.78523e-06	0.997686	0.000186274
04q25	PNT	ALPK1	GE in Esophagus_Gastroesophageal_Junction	4672	3.42162e-09	0.0028755	1.18629e-06	0.996946	0.00017759
04q25	PNT	LARP7	GE in Breast_Mammary_Tissue	4495	4.43445e-09	0.00372534	1.18571e-06	0.9961	0.000173145
11p15.5	PNT	AP2A2	GE in Esophagus_Mucosa	5031	1.04735e-08	0.00154327	6.7752e-06	0.998322	0.000128024
11p15.5	PNT	CD151	GE in Artery_Coronary	4807	5.55951e-09	0.00081728	6.79607e-06	0.999061	0.000115152
11p15.5	PNT	AP2A2	GE in Brain_Cerebellum	5001	7.32859e-09	0.00107987	6.77844e-06	0.998807	0.000106111
04q25	PNT	AP1AR	GE in Breast_Mammary_Tissue	4703	2.95464e-10	0.000248279	1.18967e-06	0.999683	6.72115e-05
11p15.5	PNT	ANO9	GE in Stomach	3489	4.55964e-09	0.00067576	6.74243e-06	0.999259	5.84466e-05
04q25	PNT	AP1AR	GE in Artery_Aorta	4713	6.92161e-10	0.000581622	1.18929e-06	0.999359	5.81335e-05
11p15.5	PNT	PSMD13	GE in Brain_Substantia_nigra	2712	3.26811e-09	0.000481808	6.77936e-06	0.999461	5.08929e-05
04q25	PNT	AP1AR	GE in Whole_Blood	4711	1.25407e-09	0.00105379	1.18874e-06	0.998895	4.9771e-05
11p15.5	PNT	ANO9	GE in Minor_Salivary_Gland	3473	3.08937e-09	0.000457856	6.74401e-06	0.999487	4.8559e-05
11p15.5	PNT	ANO9	GE in Pituitary	3489	3.0136e-09	0.00044664	6.74392e-06	0.999501	4.51557e-05
11p15.5	PNT	POLR2L	GE in Lung	4841	1.17684e-09	0.000173007	6.80076e-06	0.99978	3.96912e-05
04q25	PNT	TIFA	GE in Muscle_Skeletal	4687	1.43946e-14	1.2097e-08	1.18989e-06	0.999971	2.8234e-05
11p15.5	PNT	TMEM80	GE in Vagina	4462	1.64681e-09	0.000242199	6.79755e-06	0.999724	2.6799e-05
04q25	PNT	LARP7	GE in Artery_Tibial	4503	6.57947e-10	0.000552734	1.18966e-06	0.999421	2.5478e-05
04q25	PNT	LARP7	GE in Esophagus_Muscularis	4499	5.93608e-10	0.000498684	1.18973e-06	0.999478	2.2464e-05
11p15.5	PNT	MUC5B	GE in Brain_Frontal_Cortex_BA9	5508	1.21774e-09	0.000179532	6.78144e-06	0.999793	2.09736e-05
11p15.5	PNT	CD151	GE in Brain_Cortex	4791	1.24446e-09	0.000181147	6.86849e-06	0.999795	1.73166e-05
04q25	PNT	LARP7	GE in Skin_Not_Sun_Exposed_Suprapubic	4498	4.81286e-10	0.000404324	1.18985e-06	0.999578	1.67798e-05
04q25	PNT	FAM241A	GE in Adrenal_Gland	4667	2.60555e-10	0.000218954	1.18972e-06	0.999764	1.56286e-05
04q25	PNT	ALPK1	GE in Skin_Sun_Exposed_Lower_leg	4673	3.73165e-10	0.000313605	1.18953e-06	0.999672	1.33524e-05
04q25	PNT	AP1AR	GE in Muscle_Skeletal	4714	3.10395e-10	0.000260825	1.18972e-06	0.999725	1.26615e-05
11p15.5	PNT	AP2A2	GE in Brain_Nucleus_accumbens_basal_ganglia	4990	8.84322e-10	0.000130305	6.78552e-06	0.999851	1.19723e-05
04q25	PNT	LARP7	GE in Artery_Aorta	4504	2.99335e-10	0.000251468	1.19003e-06	0.999735	1.18785e-05
11p15.5	PNT	TSPAN4	GE in Brain_Cerebellum	4810	7.96714e-10	0.000117126	6.80126e-06	0.999864	1.18515e-05
11p15.5	PNT	POLR2L	GE in Testis	4824	6.26139e-10	9.20487e-05	6.80152e-06	0.999891	1.02998e-05
11p15.5	PNT	AP2A2	GE in Artery_Tibial	5038	8.8021e-10	0.000129698	6.78559e-06	0.999854	9.76492e-06
04q25	PNT	FAM241A	GE in Brain_Putamen_basal_ganglia	4628	1.0637e-10	8.93872e-05	1.18988e-06	0.999901	8.49306e-06
11p15.5	PNT	IRF7	GE in Cells_Cultured_fibroblasts	4046	6.76642e-10	9.94348e-05	6.8041e-06	0.999886	7.91534e-06
04q25	PNT	FAM241A	GE in Colon_Transverse	4672	1.85175e-10	0.000155609	1.1898e-06	0.999836	7.63622e-06
11p15.5	PNT	TSPAN4	GE in Muscle_Skeletal	4851	5.03657e-10	7.4044e-05	6.80153e-06	0.999912	7.40719e-06
11p15.5	PNT	TSPAN4	GE in Skin_Not_Sun_Exposed_Suprapubic	4838	5.05803e-10	7.43594e-05	6.80154e-06	0.999912	6.82159e-06
04q25	PNT	ALPK1	GE in Adipose_Visceral_Omentum	4675	1.17027e-10	9.83488e-05	1.1898e-06	0.999894	6.66742e-06
11p15.5	PNT	AP2A2	GE in Brain_Caudate_basal_ganglia	5013	4.4074e-10	6.49435e-05	6.78598e-06	0.999922	6.41265e-06
04q25	PNT	FAM241A	GE in Brain_Caudate_basal_ganglia	4662	1.17928e-10	9.90995e-05	1.18987e-06	0.999894	6.02222e-06
04q25	PNT	AP1AR	GE in Stomach	4683	1.40587e-10	0.000118136	1.1899e-06	0.999875	5.96959e-06
11p15.5	PNT	DEAF1	GE in Brain_Cerebellum	4495	3.44192e-10	5.06099e-05	6.80045e-06	0.999938	5.07089e-06
04q25	PNT	AP1AR	GE in Pancreas	4677	6.70424e-11	5.63358e-05	1.18998e-06	0.999938	4.78868e-06
11p15.5	PNT	TSPAN4	GE in Heart_Left_Ventricle	4839	1.75408e-10	2.57867e-05	6.802e-06	0.999964	3.5432e-06
04q25	PNT	TIFA	GE in Brain_Cerebellar_Hemisphere	4624	6.2215e-11	5.22847e-05	1.18986e-06	0.999943	3.47177e-06
11p15.5	PNT	DEAF1	GE in Artery_Tibial	4528	2.09679e-10	3.08308e-05	6.80067e-06	0.99996	2.8274e-06
04q25	PNT	FAM241A	GE in Adipose_Visceral_Omentum	4682	5.71458e-11	4.80218e-05	1.18994e-06	0.999949	2.21097e-06
11p15.5	PNT	ANO9	GE in Esophagus_Mucosa	3492	3.63221e-24	5.3831e-19	6.74737e-06	0.999992	1.73604e-06
04q25	PNT	AP1AR	GE in Skin_Not_Sun_Exposed_Suprapubic	4696	7.89563e-12	6.6347e-06	1.19004e-06	0.999991	1.42999e-06
11p15.5	PNT	PSMD13	GE in Cells_Cultured_fibroblasts	2749	9.59899e-11	1.41516e-05	6.7828e-06	0.999978	1.41632e-06
04q25	PNT	LARP7	GE in Colon_Transverse	4495	3.267e-11	2.74458e-05	1.19031e-06	0.99997	1.3613e-06
04q25	PNT	FAM241A	GE in Brain_Nucleus_accumbens_basal_ganglia	4629	2.27662e-11	1.91313e-05	1.18997e-06	0.999978	1.35464e-06
11p15.5	PNT	CHID1	GE in Esophagus_Muscularis	5005	6.5314e-11	9.62194e-06	6.78791e-06	0.999982	1.24704e-06
11p15.5	PNT	LSP1	GE in Whole_Blood	5308	7.85498e-11	1.15024e-05	6.82885e-06	0.999981	1.05237e-06
11p15.5	PNT	CD151	GE in Thyroid	4839	0	0	6.80238e-06	0.999992	9.73329e-07
11p15.5	PNT	CD151	GE in Esophagus_Muscularis	4834	9.65679e-158	1.41961e-152	6.80238e-06	0.999992	9.73316e-07
11p15.5	PNT	CD151	GE in Prostate	4823	8.21403e-57	1.20751e-51	6.80239e-06	0.999992	9.65895e-07
11p15.5	PNT	POLR2L	GE in Adipose_Visceral_Omentum	4845	3.88832e-11	5.71624e-06	6.80215e-06	0.999987	9.3534e-07
11p15.5	PNT	CD151	GE in Esophagus_Gastroesophageal_Junction	4828	7.33441e-94	1.0782e-88	6.8024e-06	0.999992	9.32512e-07
11p15.5	PNT	CD151	GE in Brain_Cerebellum	4806	9.03794e-21	1.32865e-15	6.80232e-06	0.999992	9.29592e-07
11p15.5	PNT	CD151	GE in Brain_Cerebellar_Hemisphere	4817	1.15878e-18	1.7035e-13	6.8023e-06	0.999992	9.29392e-07
11p15.5	PNT	CD151	GE in Colon_Sigmoid	4825	1.41758e-81	2.08393e-76	6.80239e-06	0.999992	9.26275e-07
11p15.5	PNT	CD151	GE in Pituitary	4828	6.89811e-54	1.01408e-48	6.80229e-06	0.999992	9.26207e-07
11p15.5	PNT	CD151	GE in Heart_Atrial_Appendage	4834	2.89069e-74	4.24949e-69	6.80238e-06	0.999992	9.15237e-07
11p15.5	PNT	CD151	GE in Vagina	4816	6.98954e-12	1.02752e-06	6.80229e-06	0.999991	9.08319e-07
11p15.5	PNT	CD151	GE in Brain_Hippocampus	4805	6.20571e-18	9.12273e-13	6.80242e-06	0.999992	9.03341e-07
11p15.5	PNT	CD151	GE in Brain_Amygdala	4813	3.82369e-11	5.62111e-06	6.80228e-06	0.999987	9.02311e-07
11p15.5	PNT	CD151	GE in Adipose_Subcutaneous	4835	3.55152e-15	5.22103e-10	6.80228e-06	0.999992	8.99677e-07
11p15.5	PNT	CD151	GE in Liver	4789	7.01697e-36	1.03153e-30	6.80244e-06	0.999992	8.97172e-07
11p15.5	PNT	CD151	GE in Artery_Tibial	4841	8.67334e-67	1.27504e-61	6.80238e-06	0.999992	8.9598e-07
11p15.5	PNT	POLR2L	GE in Whole_Blood	4844	1.99479e-24	2.93254e-19	6.80219e-06	0.999992	8.87608e-07
11p15.5	PNT	CD151	GE in Muscle_Skeletal	4847	8.70178e-68	1.27924e-62	6.80227e-06	0.999992	8.51238e-07
11p15.5	PNT	CD151	GE in Adrenal_Gland	4811	4.39673e-68	6.46345e-63	6.8024e-06	0.999992	8.35361e-07
11p15.5	PNT	CD151	GE in Brain_Hypothalamus	4816	2.62985e-17	3.86608e-12	6.8023e-06	0.999992	8.32164e-07
11p15.5	PNT	PSMD13	GE in Heart_Atrial_Appendage	2750	5.0442e-11	7.4364e-06	6.78302e-06	0.999985	8.29262e-07
11p15.5	PNT	CD151	GE in Artery_Aorta	4832	2.85916e-14	4.20314e-09	6.80239e-06	0.999992	7.88957e-07
11p15.5	PNT	CD151	GE in Minor_Salivary_Gland	4813	2.24276e-14	3.29697e-09	6.80243e-06	0.999992	7.72155e-07
11p15.5	PNT	DEAF1	GE in Testis	4506	6.98298e-12	1.02676e-06	6.8009e-06	0.999991	7.51876e-07
11p15.5	PNT	DEAF1	GE in Brain_Cerebellar_Hemisphere	4506	2.61018e-11	3.83802e-06	6.80078e-06	0.999989	7.51321e-07
11p15.5	PNT	TOLLIP	GE in Skin_Not_Sun_Exposed_Suprapubic	5541	3.78302e-11	5.5783e-06	6.78159e-06	0.999987	7.41633e-07
11p15.5	PNT	AP2A2	GE in Cells_Cultured_fibroblasts	5035	4.89425e-11	7.21175e-06	6.78639e-06	0.999985	6.72805e-07
11p15.5	PNT	CD151	GE in Spleen	4803	6.04692e-62	8.88931e-57	6.80241e-06	0.999993	6.69617e-07
11p15.5	PNT	TMEM80	GE in Esophagus_Mucosa	4476	3.51578e-21	5.17062e-16	6.79947e-06	0.999993	6.23522e-07
04q25	PNT	LARP7	GE in Muscle_Skeletal	4504	1.89826e-11	1.59471e-05	1.19033e-06	0.999982	6.18562e-07
11p15.5	PNT	CD151	GE in Brain_Nucleus_accumbens_basal_ganglia	4795	2.268e-12	3.33413e-07	6.80232e-06	0.999992	6.04697e-07
11p15.5	PNT	TMEM80	GE in Esophagus_Muscularis	4478	7.72402e-115	1.13597e-109	6.79947e-06	0.999993	5.71618e-07
11p15.5	PNT	TMEM80	GE in Esophagus_Gastroesophageal_Junction	4471	2.45772e-83	3.61454e-78	6.79948e-06	0.999993	5.71595e-07
11p15.5	PNT	TMEM80	GE in Liver	4432	1.04165e-11	1.53193e-06	6.79952e-06	0.999991	5.68343e-07
11p15.5	PNT	CD151	GE in Uterus	4787	1.71539e-11	2.52171e-06	6.80243e-06	0.99999	5.6359e-07
11p15.5	PNT	CD151	GE in Brain_Spinal_cord_cervical_c-1	4773	6.09531e-18	8.96081e-13	6.80214e-06	0.999993	5.54146e-07
11p15.5	PNT	TMEM80	GE in Adrenal_Gland	4454	1.7855e-42	2.62591e-37	6.79949e-06	0.999993	5.38217e-07
11p15.5	PNT	CHID1	GE in Artery_Tibial	5012	3.19502e-11	4.70684e-06	6.78795e-06	0.999988	5.08164e-07
11p15.5	PNT	CD151	GE in Breast_Mammary_Tissue	4838	2.43167e-16	3.57471e-11	6.80238e-06	0.999993	5.01157e-07
11p15.5	PNT	IRF7	GE in Pancreas	4035	5.40753e-15	7.94638e-10	6.80497e-06	0.999993	5.01088e-07
11p15.5	PNT	TMEM80	GE in Minor_Salivary_Gland	4456	9.19389e-15	1.35213e-09	6.79952e-06	0.999993	4.81393e-07
11p15.5	PNT	TMEM80	GE in Brain_Hypothalamus	4461	2.29282e-35	3.37208e-30	6.79938e-06	0.999993	4.79574e-07
11p15.5	PNT	TMEM80	GE in Pituitary	4469	1.10755e-23	1.62888e-18	6.79936e-06	0.999993	4.79239e-07
11p15.5	PNT	CHID1	GE in Colon_Transverse	4999	2.9903e-11	4.40526e-06	6.78796e-06	0.999988	4.77465e-07
11p15.5	PNT	TMEM80	GE in Colon_Transverse	4472	4.47637e-36	6.58336e-31	6.79947e-06	0.999993	4.71845e-07
11p15.5	PNT	TMEM80	GE in Adipose_Subcutaneous	4477	4.29039e-123	6.30996e-118	6.79936e-06	0.999993	4.70753e-07
11p15.5	PNT	TMEM80	GE in Stomach	4475	9.19989e-21	1.35302e-15	6.79947e-06	0.999993	4.70639e-07
11p15.5	PNT	TMEM80	GE in Brain_Nucleus_accumbens_basal_ganglia	4441	1.04605e-35	1.53843e-30	6.7994e-06	0.999993	4.66913e-07
11p15.5	PNT	TMEM80	GE in Brain_Cerebellar_Hemisphere	4463	6.68946e-41	9.83826e-36	6.79938e-06	0.999993	4.65009e-07
11p15.5	PNT	CD151	GE in Heart_Left_Ventricle	4835	8.35358e-43	1.22803e-37	6.80239e-06	0.999993	4.63586e-07
11p15.5	PNT	TMEM80	GE in Skin_Sun_Exposed_Lower_leg	4474	8.3788e-112	1.23228e-106	6.79936e-06	0.999993	4.58505e-07
11p15.5	PNT	TMEM80	GE in Ovary	4437	1.40467e-20	2.06586e-15	6.7994e-06	0.999993	4.58272e-07
11p15.5	PNT	TMEM80	GE in Colon_Sigmoid	4469	3.93529e-75	5.78759e-70	6.79948e-06	0.999993	4.53248e-07
11p15.5	PNT	TMEM80	GE in Cells_Cultured_fibroblasts	4478	4.09699e-110	6.02551e-105	6.79936e-06	0.999993	4.44988e-07
11p15.5	PNT	TMEM80	GE in Brain_Caudate_basal_ganglia	4460	1.40827e-32	2.07116e-27	6.79938e-06	0.999993	4.41936e-07
04q25	PNT	LARP7	GE in Adipose_Visceral_Omentum	4493	9.32649e-12	7.8351e-06	1.19034e-06	0.999991	4.38364e-07
11p15.5	PNT	TMEM80	GE in Brain_Cortex	4438	4.59741e-48	6.69497e-43	6.8669e-06	0.999993	4.366e-07
11p15.5	PNT	TMEM80	GE in Brain_Frontal_Cortex_BA9	4454	1.37596e-37	2.02364e-32	6.79939e-06	0.999993	4.32772e-07
11p15.5	PNT	ANO9	GE in Spleen	3473	2.17779e-11	3.22758e-06	6.74738e-06	0.99999	4.32563e-07
11p15.5	PNT	TMEM80	GE in Brain_Amygdala	4454	3.98401e-24	5.85931e-19	6.7994e-06	0.999993	4.31959e-07
11p15.5	PNT	TMEM80	GE in Muscle_Skeletal	4489	4.98185e-101	7.3269e-96	6.79935e-06	0.999993	4.2847e-07
11p15.5	PNT	CD151	GE in Ovary	4792	3.92226e-23	5.76614e-18	6.80218e-06	0.999993	4.27867e-07
11p15.5	PNT	TMEM80	GE in Brain_Cerebellum	4452	1.67549e-48	2.46416e-43	6.79939e-06	0.999993	4.27749e-07
11p15.5	PNT	PSMD13	GE in Esophagus_Gastroesophageal_Junction	2751	2.47528e-11	3.64917e-06	6.78306e-06	0.999989	4.19403e-07
11p15.5	PNT	TMEM80	GE in Uterus	4433	1.54355e-13	2.27008e-08	6.79952e-06	0.999993	4.19113e-07
11p15.5	PNT	TMEM80	GE in Brain_Hippocampus	4446	3.79741e-29	5.58479e-24	6.79951e-06	0.999993	4.13193e-07
11p15.5	PNT	POLR2L	GE in Skin_Not_Sun_Exposed_Suprapubic	4838	4.94285e-19	7.26661e-14	6.80209e-06	0.999993	4.12835e-07
11p15.5	PNT	POLR2L	GE in Esophagus_Mucosa	4839	7.2793e-49	1.07013e-43	6.8022e-06	0.999993	4.06122e-07
11p15.5	PNT	POLR2L	GE in Muscle_Skeletal	4851	2.25952e-23	3.32179e-18	6.80208e-06	0.999993	4.05297e-07
11p15.5	PNT	DEAF1	GE in Thyroid	4525	1.43155e-17	2.10493e-12	6.8009e-06	0.999993	4.0155e-07
11p15.5	PNT	IRF7	GE in Thyroid	4050	5.34186e-12	7.84991e-07	6.80495e-06	0.999992	3.99908e-07
11p15.5	PNT	TMEM80	GE in Spleen	4447	1.58686e-36	2.33378e-31	6.7995e-06	0.999993	3.96207e-07
11p15.5	PNT	TMEM80	GE in Small_Intestine_Terminal_Ileum	4436	6.68351e-19	9.82934e-14	6.7995e-06	0.999993	3.9585e-07
11p15.5	PNT	TMEM80	GE in Skin_Not_Sun_Exposed_Suprapubic	4479	1.14114e-78	1.67829e-73	6.79935e-06	0.999993	3.90876e-07
11p15.5	PNT	POLR2L	GE in Nerve_Tibial	4838	1.25837e-19	1.84994e-14	6.8022e-06	0.999993	3.89614e-07
11p15.5	PNT	POLR2L	GE in Adipose_Subcutaneous	4839	4.69056e-25	6.89571e-20	6.80209e-06	0.999993	3.85502e-07
11p15.5	PNT	CD151	GE in Skin_Sun_Exposed_Lower_leg	4831	3.99446e-36	5.87219e-31	6.80228e-06	0.999993	3.84462e-07
11p15.5	PNT	CD151	GE in Lung	4837	1.13288e-84	1.66541e-79	6.80239e-06	0.999993	3.84344e-07
11p15.5	PNT	TMEM80	GE in Breast_Mammary_Tissue	4480	1.50947e-62	2.21996e-57	6.79947e-06	0.999993	3.80987e-07
11p15.5	PNT	TMEM80	GE in Artery_Coronary	4454	1.68953e-37	2.48477e-32	6.79949e-06	0.999993	3.76436e-07
11p15.5	PNT	TMEM80	GE in Artery_Aorta	4475	7.84166e-80	1.15327e-74	6.79947e-06	0.999993	3.76349e-07
11p15.5	PNT	TSPAN4	GE in Pancreas	4822	1.43769e-11	2.11355e-06	6.8022e-06	0.999991	3.75743e-07
11p15.5	PNT	TMEM80	GE in Lung	4480	1.2162e-75	1.78865e-70	6.79947e-06	0.999993	3.75653e-07
11p15.5	PNT	TMEM80	GE in Adipose_Visceral_Omentum	4484	7.41345e-73	1.09029e-67	6.79947e-06	0.999993	3.75596e-07
11p15.5	PNT	TMEM80	GE in Heart_Atrial_Appendage	4478	5.25991e-70	7.73571e-65	6.79947e-06	0.999993	3.75403e-07
11p15.5	PNT	CD151	GE in Skin_Not_Sun_Exposed_Suprapubic	4834	4.15536e-30	6.10873e-25	6.80228e-06	0.999993	3.7532e-07
11p15.5	PNT	TMEM80	GE in Thyroid	4482	1.97646e-169	2.90677e-164	6.79947e-06	0.999993	3.75187e-07
11p15.5	PNT	TMEM80	GE in Testis	4463	1.37658e-96	2.02452e-91	6.79948e-06	0.999993	3.75183e-07
11p15.5	PNT	TMEM80	GE in Artery_Tibial	4485	2.17606e-119	3.20032e-114	6.79947e-06	0.999993	3.75171e-07
11p15.5	PNT	TMEM80	GE in Nerve_Tibial	4479	1.21186e-162	1.78228e-157	6.79947e-06	0.999993	3.75171e-07
11p15.5	PNT	TMEM80	GE in Heart_Left_Ventricle	4478	3.10586e-107	4.56777e-102	6.79947e-06	0.999993	3.7517e-07
11p15.5	PNT	CD151	GE in Nerve_Tibial	4834	3.23276e-91	4.75236e-86	6.80239e-06	0.999993	3.7333e-07
11p15.5	PNT	CD151	GE in Brain_Caudate_basal_ganglia	4816	2.19776e-42	3.23089e-37	6.80231e-06	0.999993	3.73204e-07
11p15.5	PNT	CD151	GE in Testis	4820	9.08374e-102	1.33536e-96	6.8024e-06	0.999993	3.73085e-07
11p15.5	PNT	CD151	GE in Cells_Cultured_fibroblasts	4838	4.2655e-69	6.27065e-64	6.80228e-06	0.999993	3.73074e-07
11p15.5	PNT	CD151	GE in Colon_Transverse	4830	1.40231e-68	2.06148e-63	6.80239e-06	0.999993	3.73034e-07
11p15.5	PNT	CD151	GE in Esophagus_Mucosa	4835	6.55196e-108	9.63178e-103	6.80239e-06	0.999993	3.7297e-07
11p15.5	PNT	CD151	GE in Brain_Putamen_basal_ganglia	4810	1.87043e-37	2.74968e-32	6.80231e-06	0.999993	3.72857e-07
11p15.5	PNT	CD151	GE in Whole_Blood	4840	0	0	6.80239e-06	0.999993	3.72824e-07
11p15.5	PNT	CD151	GE in Cells_EBV-transformed_lymphocytes	4824	3.53481e-32	5.19646e-27	6.80229e-06	0.999993	3.72635e-07
11p15.5	PNT	IRF7	GE in Muscle_Skeletal	4057	3.66459e-12	5.38524e-07	6.80482e-06	0.999992	3.65664e-07
11p15.5	PNT	CD151	GE in Brain_Substantia_nigra	4769	5.03374e-16	7.39994e-11	6.80236e-06	0.999993	3.57134e-07
11p15.5	PNT	POLR2L	GE in Skin_Sun_Exposed_Lower_leg	4835	9.77406e-14	1.43691e-08	6.80209e-06	0.999993	3.39925e-07
11p15.5	PNT	TOLLIP	GE in Stomach	5541	1.56492e-11	2.30754e-06	6.78171e-06	0.999991	3.33228e-07
11p15.5	PNT	CD151	GE in Adipose_Visceral_Omentum	4841	1.02674e-26	1.50937e-21	6.80239e-06	0.999993	3.28446e-07
11p15.5	PNT	PSMD13	GE in Adrenal_Gland	2733	1.29845e-11	1.91423e-06	6.78308e-06	0.999991	3.20083e-07
11p15.5	PNT	TMEM80	GE in Brain_Anterior_cingulate_cortex_BA24	4457	7.69986e-30	1.13243e-24	6.79938e-06	0.999993	3.10429e-07
04q25	PNT	TIFA	GE in Pancreas	4651	3.56447e-12	2.99553e-06	1.18992e-06	0.999996	2.95975e-07
11p15.5	PNT	TSPAN4	GE in Lung	4841	1.54271e-11	2.26794e-06	6.80219e-06	0.999991	2.95399e-07
11p15.5	PNT	IRF7	GE in Testis	4032	2.03587e-12	2.99172e-07	6.80497e-06	0.999993	2.5938e-07
11p15.5	PNT	TMEM80	GE in Prostate	4466	7.34195e-44	1.07977e-38	6.79948e-06	0.999993	2.58734e-07
11p15.5	PNT	DEAF1	GE in Pancreas	4509	6.92201e-29	1.0178e-23	6.80091e-06	0.999993	2.45513e-07
11p15.5	PNT	TMEM80	GE in Brain_Spinal_cord_cervical_c-1	4417	1.34291e-23	1.97502e-18	6.79941e-06	0.999993	2.38806e-07
04q25	PNT	AP1AR	GE in Esophagus_Muscularis	4714	2.79593e-12	2.34942e-06	1.19005e-06	0.999996	2.36331e-07
11p15.5	PNT	CD151	GE in Small_Intestine_Terminal_Ileum	4789	2.96884e-27	4.36435e-22	6.80242e-06	0.999993	2.28699e-07
11p15.5	PNT	TMEM80	GE in Brain_Substantia_nigra	4417	1.49659e-16	2.20103e-11	6.79944e-06	0.999993	2.15383e-07
04q25	PNT	FAM241A	GE in Artery_Coronary	4624	3.7642e-12	3.16321e-06	1.18999e-06	0.999995	2.10949e-07
11p15.5	PNT	DEAF1	GE in Whole_Blood	4525	4.14506e-16	6.09483e-11	6.8009e-06	0.999993	2.10283e-07
11p15.5	PNT	ANO9	GE in Skin_Not_Sun_Exposed_Suprapubic	3495	6.26353e-14	9.28305e-09	6.74723e-06	0.999993	2.07869e-07
11p15.5	PNT	TMEM80	GE in Brain_Putamen_basal_ganglia	4455	1.07062e-40	1.57457e-35	6.79938e-06	0.999993	2.0492e-07
11p15.5	PNT	CHID1	GE in Muscle_Skeletal	5018	1.54611e-12	2.27773e-07	6.78788e-06	0.999993	1.89607e-07
11p15.5	PNT	TMEM80	GE in Cells_EBV-transformed_lymphocytes	4467	5.15646e-18	7.58369e-13	6.79937e-06	0.999993	1.87193e-07
11p15.5	PNT	ANO9	GE in Skin_Sun_Exposed_Lower_leg	3491	2.14012e-15	3.17182e-10	6.74723e-06	0.999993	1.79189e-07
11p15.5	PNT	LSP1	GE in Nerve_Tibial	5300	2.10936e-13	3.08883e-08	6.82894e-06	0.999993	1.70161e-07
11p15.5	PNT	CD151	GE in Stomach	4832	4.55201e-37	6.69173e-32	6.80239e-06	0.999993	1.69575e-07
11p15.5	PNT	LSP1	GE in Lung	5299	8.60795e-16	1.2605e-10	6.82894e-06	0.999993	1.67876e-07
11p15.5	PNT	ANO9	GE in Pancreas	3484	1.13882e-19	1.68778e-14	6.74739e-06	0.999993	1.36454e-07
11p15.5	PNT	TSPAN4	GE in Thyroid	4843	1.7942e-34	2.63766e-29	6.8022e-06	0.999993	1.23993e-07
11p15.5	PNT	TSPAN4	GE in Cells_Cultured_fibroblasts	4842	3.31148e-18	4.86829e-13	6.80209e-06	0.999993	1.23849e-07
11p15.5	PNT	TSPAN4	GE in Adipose_Subcutaneous	4839	6.78029e-14	9.96787e-09	6.80209e-06	0.999993	1.18974e-07
11p15.5	PNT	TMEM80	GE in Pancreas	4466	1.0003e-31	1.47113e-26	6.79948e-06	0.999993	1.16395e-07
11p15.5	PNT	TSPAN4	GE in Whole_Blood	4844	7.81912e-20	1.14949e-14	6.8022e-06	0.999993	1.10499e-07
11p15.5	PNT	TSPAN4	GE in Nerve_Tibial	4838	4.58032e-16	6.73354e-11	6.8022e-06	0.999993	1.09967e-07
11p15.5	PNT	ANO9	GE in Lung	3495	4.1465e-14	6.1453e-09	6.74738e-06	0.999993	1.07585e-07
11p15.5	PNT	TSPAN4	GE in Esophagus_Muscularis	4838	8.50339e-17	1.25009e-11	6.8022e-06	0.999993	1.06982e-07
11p15.5	PNT	TSPAN4	GE in Artery_Tibial	4845	3.68398e-17	5.41583e-12	6.8022e-06	0.999993	1.06368e-07
11p15.5	PNT	ANO9	GE in Whole_Blood	3497	6.0606e-16	8.9821e-11	6.74737e-06	0.999993	1.06028e-07
11p15.5	PNT	PSMD13	GE in Colon_Sigmoid	2739	5.00639e-13	7.38063e-08	6.7831e-06	0.999993	1.05122e-07
11p15.5	PNT	SCGB1C1	GE in Whole_Blood	2667	7.54067e-21	1.11109e-15	6.78667e-06	0.999993	1.04236e-07
11p15.5	PNT	TMEM80	GE in Whole_Blood	4482	9.6122e-54	1.41366e-48	6.79947e-06	0.999993	1.02203e-07
11p15.5	PNT	CHID1	GE in Esophagus_Mucosa	5005	3.34754e-28	4.93153e-23	6.78799e-06	0.999993	1.00999e-07
11p15.5	PNT	TOLLIP	GE in Pancreas	5523	1.5438e-21	2.27639e-16	6.78174e-06	0.999993	1.00324e-07
11p15.5	PNT	CHID1	GE in Lung	5008	2.50197e-17	3.68585e-12	6.78799e-06	0.999993	9.93647e-08
11p15.5	PNT	PSMD13	GE in Adipose_Subcutaneous	2748	1.04262e-21	1.53712e-16	6.78291e-06	0.999993	9.90283e-08
11p15.5	PNT	CHID1	GE in Pituitary	4998	9.79875e-14	1.44355e-08	6.78789e-06	0.999993	9.88418e-08
11p15.5	PNT	PSMD13	GE in Artery_Tibial	2753	3.76987e-16	5.55771e-11	6.78308e-06	0.999993	9.69336e-08
11p15.5	PNT	PSMD13	GE in Brain_Putamen_basal_ganglia	2738	1.74587e-13	2.57389e-08	6.78293e-06	0.999993	9.60511e-08
11p15.5	PNT	PSMD13	GE in Prostate	2745	1.07619e-13	1.58657e-08	6.78309e-06	0.999993	9.59654e-08
11p15.5	PNT	CHID1	GE in Cells_Cultured_fibroblasts	5009	3.66207e-21	5.39497e-16	6.78788e-06	0.999993	9.55242e-08
11p15.5	PNT	PSMD13	GE in Lung	2751	1.77172e-30	2.61195e-25	6.78308e-06	0.999993	9.51462e-08
11p15.5	PNT	PSMD13	GE in Brain_Cerebellum	2740	2.26628e-42	3.34114e-37	6.78292e-06	0.999993	9.5132e-08
11p15.5	PNT	PSMD13	GE in Esophagus_Mucosa	2748	9.04911e-27	1.33406e-21	6.78309e-06	0.999993	9.45392e-08
11p15.5	PNT	PSMD13	GE in Stomach	2744	3.55103e-18	5.23509e-13	6.78309e-06	0.999993	9.44076e-08
11p15.5	PNT	PSMD13	GE in Brain_Hippocampus	2726	4.11927e-18	6.07279e-13	6.78312e-06	0.999993	9.42533e-08
11p15.5	PNT	PSMD13	GE in Brain_Spinal_cord_cervical_c-1	2707	4.80154e-15	7.07878e-10	6.78295e-06	0.999993	9.4248e-08
11p15.5	PNT	PSMD13	GE in Thyroid	2751	1.98253e-55	2.92273e-50	6.78308e-06	0.999993	9.4188e-08
11p15.5	PNT	PSMD13	GE in Testis	2744	6.43852e-47	9.49195e-42	6.78309e-06	0.999993	9.39216e-08
11p15.5	PNT	PSMD13	GE in Brain_Hypothalamus	2741	2.3434e-19	3.45483e-14	6.78291e-06	0.999993	9.39015e-08
11p15.5	PNT	PSMD13	GE in Brain_Cerebellar_Hemisphere	2743	3.5912e-36	5.29444e-31	6.78291e-06	0.999993	9.38886e-08
11p15.5	PNT	PSMD13	GE in Pancreas	2740	1.57873e-16	2.32743e-11	6.7831e-06	0.999993	9.38575e-08
11p15.5	PNT	PSMD13	GE in Whole_Blood	2753	4.65215e-28	6.85841e-23	6.78308e-06	0.999993	9.38154e-08
11p15.5	PNT	PSMD13	GE in Brain_Nucleus_accumbens_basal_ganglia	2730	6.00634e-24	8.85501e-19	6.78294e-06	0.999993	9.38052e-08
11p15.5	PNT	PSMD13	GE in Spleen	2738	2.69144e-15	3.96782e-10	6.78311e-06	0.999993	9.37771e-08
11p15.5	PNT	PSMD13	GE in Pituitary	2745	2.6417e-29	3.89461e-24	6.78291e-06	0.999993	9.37305e-08
11p15.5	PNT	PSMD13	GE in Brain_Frontal_Cortex_BA9	2737	6.3882e-22	9.41799e-17	6.78292e-06	0.999993	9.36921e-08
11p15.5	PNT	PSMD13	GE in Colon_Transverse	2749	3.82781e-20	5.64313e-15	6.78308e-06	0.999993	9.36858e-08
11p15.5	PNT	ANO9	GE in Thyroid	3497	5.59665e-34	8.29451e-29	6.74737e-06	0.999993	9.36281e-08
11p15.5	PNT	PSMD13	GE in Adipose_Visceral_Omentum	2753	5.72045e-27	8.43336e-22	6.78308e-06	0.999993	9.3628e-08
11p15.5	PNT	PSMD13	GE in Brain_Anterior_cingulate_cortex_BA24	2733	7.29734e-15	1.07583e-09	6.78292e-06	0.999993	9.36189e-08
11p15.5	PNT	PSMD13	GE in Esophagus_Muscularis	2747	1.41668e-22	2.08853e-17	6.78308e-06	0.999993	9.359e-08
11p15.5	PNT	PSMD13	GE in Nerve_Tibial	2749	6.65879e-54	9.81669e-49	6.78308e-06	0.999993	9.35865e-08
11p15.5	PNT	PSMD13	GE in Artery_Aorta	2751	5.11324e-19	7.53818e-14	6.78308e-06	0.999993	9.30679e-08
11p15.5	PNT	PSMD13	GE in Brain_Cortex	2732	1.36832e-45	1.99743e-40	6.85035e-06	0.999993	9.30141e-08
11p15.5	PNT	PSMD13	GE in Breast_Mammary_Tissue	2751	2.48395e-18	3.66196e-13	6.78308e-06	0.999993	9.29675e-08
11p15.5	PNT	PSMD13	GE in Skin_Sun_Exposed_Lower_leg	2749	2.4605e-25	3.62748e-20	6.78291e-06	0.999993	9.28885e-08
11p15.5	PNT	PSMD13	GE in Brain_Caudate_basal_ganglia	2744	2.08992e-30	3.08113e-25	6.78292e-06	0.999993	9.13876e-08
11p15.5	PNT	TSPAN4	GE in Adrenal_Gland	4815	1.58533e-24	2.33059e-19	6.80222e-06	0.999993	8.13082e-08
11p15.5	PNT	PSMD13	GE in Skin_Not_Sun_Exposed_Suprapubic	2749	2.41179e-20	3.55567e-15	6.7829e-06	0.999993	8.12746e-08
11p15.5	PNT	MUC5B	GE in Skin_Sun_Exposed_Lower_leg	5532	1.93154e-13	2.84769e-08	6.78277e-06	0.999993	8.05152e-08
11p15.5	PNT	LSP1	GE in Cells_Cultured_fibroblasts	5307	5.10445e-13	7.47469e-08	6.82894e-06	0.999993	7.74822e-08
04q25	PNT	LARP7	GE in Adipose_Subcutaneous	4500	1.49631e-12	1.25703e-06	1.19035e-06	0.999997	7.66386e-08
11p15.5	PNT	MUC5B	GE in Brain_Cortex	5489	5.70363e-23	8.32614e-18	6.85023e-06	0.999993	7.13305e-08
04q25	PNT	FAM241A	GE in Whole_Blood	4689	1.16341e-12	9.77653e-07	1.19e-06	0.999998	5.00414e-08
04q25	PNT	ALPK1	GE in Artery_Tibial	4689	6.03149e-13	5.0688e-07	1.18992e-06	0.999998	4.23358e-08
04q25	PNT	ALPK1	GE in Adipose_Subcutaneous	4683	3.67929e-13	3.09204e-07	1.18992e-06	0.999998	3.48026e-08
04q25	PNT	ALPK1	GE in Skin_Not_Sun_Exposed_Suprapubic	4669	4.58576e-14	3.85383e-08	1.18992e-06	0.999999	2.29542e-08
04q25	PNT	ALPK1	GE in Thyroid	4671	7.00121e-19	5.88375e-13	1.18992e-06	0.999999	1.97867e-08
04q25	PNT	FAM241A	GE in Artery_Aorta	4691	1.18958e-14	9.9965e-09	1.19e-06	0.999999	1.95047e-08
04q25	PNT	ALPK1	GE in Nerve_Tibial	4692	4.67205e-19	3.92634e-13	1.18992e-06	0.999999	1.9502e-08
04q25	PNT	TIFA	GE in Artery_Aorta	4685	4.53008e-15	3.80701e-09	1.18993e-06	0.999999	1.52871e-08
04q25	PNT	FAM241A	GE in Artery_Tibial	4696	5.89049e-14	4.95e-08	1.19e-06	0.999999	1.51311e-08
04q25	PNT	TIFA	GE in Skin_Not_Sun_Exposed_Suprapubic	4669	6.4953e-24	5.45856e-18	1.18993e-06	0.999999	1.50713e-08
04q25	PNT	TIFA	GE in Cells_EBV-transformed_lymphocytes	4598	6.46696e-17	5.43476e-11	1.18992e-06	0.999999	1.50559e-08
04q25	PNT	FAM241A	GE in Heart_Atrial_Appendage	4677	4.94709e-19	4.15723e-13	1.19e-06	0.999999	1.50458e-08
04q25	PNT	TIFA	GE in Skin_Sun_Exposed_Lower_leg	4673	1.56924e-26	1.31877e-20	1.18993e-06	0.999999	1.49894e-08
04q25	PNT	TIFA	GE in Heart_Left_Ventricle	4681	7.30981e-18	6.14306e-12	1.18993e-06	0.999999	1.49855e-08
04q25	PNT	AP1AR	GE in Cells_Cultured_fibroblasts	4701	2.90826e-25	2.44381e-19	1.19005e-06	0.999999	1.48904e-08
04q25	PNT	AP1AR	GE in Nerve_Tibial	4719	7.45517e-15	6.26458e-09	1.19005e-06	0.999999	1.48053e-08
04q25	PNT	TIFA	GE in Heart_Atrial_Appendage	4667	3.896e-26	3.27415e-20	1.18993e-06	0.999999	1.47367e-08
04q25	PNT	TIFA	GE in Brain_Cerebellum	4626	4.91215e-22	4.12811e-16	1.18993e-06	0.999999	1.45697e-08
04q25	PNT	AP1AR	GE in Skin_Sun_Exposed_Lower_leg	4700	1.21532e-17	1.02123e-11	1.19005e-06	0.999999	1.45435e-08
04q25	PNT	TIFA	GE in Esophagus_Muscularis	4685	5.55345e-18	4.66704e-12	1.18993e-06	0.999999	1.4497e-08
04q25	PNT	AP1AR	GE in Artery_Tibial	4716	2.6188e-16	2.20057e-10	1.19005e-06	0.999999	1.41577e-08
04q25	PNT	AP1AR	GE in Adipose_Subcutaneous	4711	2.13136e-23	1.79098e-17	1.19005e-06	0.999999	1.41495e-08
04q25	PNT	AP1AR	GE in Lung	4689	2.29435e-21	1.92794e-15	1.19005e-06	0.999999	1.41173e-08
04q25	PNT	TIFA	GE in Thyroid	4671	1.42951e-23	1.20134e-17	1.18993e-06	0.999999	1.41145e-08
04q25	PNT	TIFA	GE in Esophagus_Mucosa	4683	3.69282e-50	3.1034e-44	1.18993e-06	0.999999	1.41052e-08
04q25	PNT	AP1AR	GE in Esophagus_Mucosa	4710	4.93417e-25	4.14618e-19	1.19005e-06	0.999999	1.40691e-08
04q25	PNT	AP1AR	GE in Adipose_Visceral_Omentum	4702	1.82877e-18	1.53672e-12	1.19005e-06	0.999999	1.40684e-08
04q25	PNT	FAM241A	GE in Muscle_Skeletal	4694	1.98786e-53	1.67047e-47	1.19e-06	0.999999	1.40511e-08
04q25	PNT	FAM241A	GE in Lung	4668	4.06194e-16	3.4134e-10	1.19e-06	0.999999	1.39264e-08
04q25	PNT	AP1AR	GE in Thyroid	4698	6.03247e-18	5.06908e-12	1.19005e-06	0.999999	1.3887e-08
04q25	PNT	FAM241A	GE in Skin_Sun_Exposed_Lower_leg	4682	3.13341e-14	2.63312e-08	1.19e-06	0.999999	1.35944e-08
04q25	PNT	FAM241A	GE in Heart_Left_Ventricle	4689	2.37629e-17	1.99689e-11	1.19e-06	0.999999	1.32413e-08
04q25	PNT	FAM241A	GE in Cells_Cultured_fibroblasts	4678	2.04538e-100	1.71881e-94	1.19e-06	0.999999	1.28902e-08
04q25	PNT	FAM241A	GE in Colon_Sigmoid	4678	4.91456e-17	4.12989e-11	1.19e-06	0.999999	1.27383e-08
04q25	PNT	FAM241A	GE in Nerve_Tibial	4699	1.28001e-32	1.07564e-26	1.19e-06	0.999999	1.25783e-08
04q25	PNT	FAM241A	GE in Esophagus_Gastroesophageal_Junction	4677	1.18032e-16	9.91871e-11	1.19e-06	0.999999	1.24118e-08
04q25	PNT	FAM241A	GE in Esophagus_Muscularis	4691	2.04525e-23	1.7187e-17	1.19e-06	0.999999	1.24026e-08
04q25	PNT	FAM241A	GE in Adipose_Subcutaneous	4693	2.30557e-23	1.93746e-17	1.19e-06	0.999999	1.20495e-08
04q25	PNT	FAM241A	GE in Thyroid	4680	1.33437e-41	1.12132e-35	1.19e-06	0.999999	1.20173e-08
04q25	PNT	FAM241A	GE in Skin_Not_Sun_Exposed_Suprapubic	4677	2.65722e-26	2.23296e-20	1.19e-06	0.999999	1.15386e-08

## Sheet: Description
column	description
cytoband	Genomic cytoband of index SNP
trait1	Tested phenotype
gene	Tested gene
trait2	Tested tissue
nsnps	Number of SNPs included in co-localization analysis per test
PP.H0.abf	Posterior probability for hypothesis 0: neither trait associated
PP.H1.abf	Posterior probability for hypothesis 1: only trait 1 associated (PNT)
PP.H2.abf	Posterior probability for hypothesis 2: only trait 2 associated (GE trait)
PP.H3.abf	Posterior probability for hypothesis 3: both trait associated, but different signals
PP.H4.abf	Posterior probability for hypothesis 4: both trait associated, shared signal
