# Supplementary material for: Genetic dissection of serum pro-neurotensin suggests potential causal impact on brain structure
Source: eBioMedicine. 2026 Jan 10;124:106105. doi: 10.1016/j.ebiom.2025.106105 (PMC12818281; doi:10.1016/j.ebiom.2025.106105)
Supplement: Supplementary Table 8 [file mmc9.xlsx]

## Sheet: MetaXcan_imputedSNPs
Supplementary TableS8: Outcome of the MetaXcan analysis.
gene	gene_name	zscore	effect_size	pvalue	var_g	n_snps_used	n_snps_in_cov	n_snps_in_model	best_gwas_p	largest_weight	tissue	FDR_cand	hierFDR_cand
ENSG00000136011.14	STAB2	2.92836		0.00340756	0.0210979	1	1	1	0.00340756	0.199142	Colon_Transverse	0.0136302	FALSE
ENSG00000136011.14	STAB2	-2.56068		0.0104469	0.00304724	1	2	2	0.0104469	0.150784	Whole_Blood	0.0151449	FALSE
ENSG00000136011.14	STAB2	2.53147		0.0113587	0.0834013	2	2	2	0.00340756	0.456924	Colon_Sigmoid	0.0151449	FALSE
ENSG00000136011.14	STAB2	0.587965		0.556556	1.00072e-05	1	1	1	0.556556	0.011029	Liver	0.556556	FALSE
ENSG00000145365.10	TIFA	1.81999		0.0687604	0.0050983	1	1	1	0.0687604	0.175664	Brain_Hypothalamus	0.220033	FALSE
ENSG00000145365.10	TIFA	1.81999		0.0687604	0.00100668	1	1	1	0.0687604	0.0763811	Colon_Transverse	0.220033	FALSE
ENSG00000145365.10	TIFA	1.81999		0.0687604	0.00511535	1	1	1	0.0687604	0.176875	Brain_Amygdala	0.220033	FALSE
ENSG00000145365.10	TIFA	1.81999		0.0687604	0.00538233	1	1	1	0.0687604	0.185771	Brain_Substantia_nigra	0.220033	FALSE
ENSG00000145365.10	TIFA	-1.81999		0.0687604	0.000241281	1	1	1	0.0687604	0.0344966	Liver	0.220033	FALSE
ENSG00000145365.10	TIFA	1.48156		0.138457	0.00321373	2	2	2	0.0687604	0.074498	Whole_Blood	0.369218	FALSE
ENSG00000145365.10	TIFA	1.37207		0.170042	0.0254819	2	2	2	0.0687604	0.186426	Brain_Spinal_cord_cervical_c-1	0.386121	FALSE
ENSG00000145365.10	TIFA	1.30158		0.193061	0.0335543	2	2	2	0.0687604	0.204605	Brain_Hippocampus	0.386121	FALSE
ENSG00000145365.10	TIFA	1.20073		0.229855	0.11941	2	2	2	0.0687604	0.41464	Brain_Cerebellum	0.391207	FALSE
ENSG00000145365.10	TIFA	1.1638		0.244504	0.0634148	2	2	2	0.0687604	0.308223	Brain_Cortex	0.391207	FALSE
ENSG00000145365.10	TIFA	1.05043		0.293519	0.0254192	3	3	3	0.0759323	0.187043	Colon_Sigmoid	0.426936	FALSE
ENSG00000145365.10	TIFA	0.756192		0.449534	0.0232606	1	1	1	0.449534	0.21696	Brain_Putamen_basal_ganglia	0.494633	FALSE
ENSG00000145365.10	TIFA	0.706837		0.479668	0.0307499	1	1	1	0.479668	0.248818	Brain_Nucleus_accumbens_basal_ganglia	0.494633	FALSE
ENSG00000145365.10	TIFA	0.703719		0.481608	0.0258098	1	1	1	0.481608	0.224431	Brain_Frontal_Cortex_BA9	0.494633	FALSE
ENSG00000145365.10	TIFA	0.702526		0.482351	0.0223451	1	1	1	0.482351	0.209681	Brain_Anterior_cingulate_cortex_BA24	0.494633	FALSE
ENSG00000145365.10	TIFA	0.682959		0.494633	0.0779318	1	1	1	0.494633	0.394313	Brain_Cerebellar_Hemisphere	0.494633	FALSE
ENSG00000138660.11	AP1AR	-1.02915		0.303411	0.00105504	2	2	2	0.348044	0.14804	Brain_Hypothalamus	0.602223	FALSE
ENSG00000138660.11	AP1AR	-0.942897		0.345734	0.00338767	2	2	2	0.348044	0.156143	Brain_Substantia_nigra	0.602223	FALSE
ENSG00000138660.11	AP1AR	-0.93839		0.348044	0.000768754	1	1	1	0.348044	0.14627	Brain_Anterior_cingulate_cortex_BA24	0.602223	FALSE
ENSG00000138660.11	AP1AR	-0.521206		0.602223	0.0055044	1	1	1	0.602223	0.106231	Colon_Transverse	0.602223	FALSE
ENSG00000138660.11	AP1AR	-0.521206		0.602223	0.0169206	1	1	1	0.602223	0.182369	Liver	0.602223	FALSE
ENSG00000138660.11	AP1AR	-0.521206		0.602223	0.00014028	1	1	1	0.602223	0.0169418	Brain_Cortex	0.602223	FALSE
ENSG00000138660.11	AP1AR	-0.521206		0.602223	0.0127697	1	1	1	0.602223	0.155605	Colon_Sigmoid	0.602223	FALSE
ENSG00000138660.11	AP1AR	-0.521206		0.602223	0.00651316	1	1	1	0.602223	0.115286	Whole_Blood	0.602223	FALSE
ENSG00000138660.11	AP1AR	-0.521206		0.602223	0.000109661	1	1	1	0.602223	0.0149598	Brain_Caudate_basal_ganglia	0.602223	FALSE
ENSG00000133636.10	NTS	1.13227		0.257519	5.86412e-05	1	1	1	0.257519	0.0123211	Colon_Sigmoid	0.822302	FALSE
ENSG00000133636.10	NTS	-0.540405		0.588918	0.00107092	2	2	2	0.460549	0.0734803	Brain_Anterior_cingulate_cortex_BA24	0.822302	FALSE
ENSG00000133636.10	NTS	-0.468888		0.63915	0.00120839	2	2	2	0.460549	0.0745553	Brain_Frontal_Cortex_BA9	0.822302	FALSE
ENSG00000133636.10	NTS	-0.464684		0.642158	0.0015752	2	2	2	0.460549	0.0935055	Brain_Cortex	0.822302	FALSE
ENSG00000133636.10	NTS	-0.457902		0.647023	0.000614977	1	1	1	0.647023	0.0500886	Brain_Amygdala	0.822302	FALSE
ENSG00000133636.10	NTS	0.457902		0.647023	0.00860233	1	1	1	0.647023	0.216501	Brain_Cerebellum	0.822302	FALSE
ENSG00000133636.10	NTS	-0.457902		0.647023	0.000825343	1	1	1	0.647023	0.061372	Brain_Putamen_basal_ganglia	0.822302	FALSE
ENSG00000133636.10	NTS	-0.457902		0.647023	0.000732044	1	1	1	0.647023	0.0588189	Brain_Spinal_cord_cervical_c-1	0.822302	FALSE
ENSG00000133636.10	NTS	-0.457902		0.647023	0.000386957	1	1	1	0.647023	0.0422659	Brain_Caudate_basal_ganglia	0.822302	FALSE
ENSG00000133636.10	NTS	0.457902		0.647023	0.0070472	1	1	1	0.647023	0.177732	Brain_Cerebellar_Hemisphere	0.822302	FALSE
ENSG00000133636.10	NTS	-0.402833		0.687071	0.000514144	2	2	2	0.460549	0.0466484	Brain_Nucleus_accumbens_basal_ganglia	0.822302	FALSE
ENSG00000133636.10	NTS	-0.371163		0.710516	0.001223	2	2	2	0.257519	0.0778446	Brain_Hypothalamus	0.822302	FALSE
ENSG00000133636.10	NTS	-0.345933		0.729393	0.00216251	2	2	2	0.460549	0.109329	Brain_Substantia_nigra	0.822302	FALSE
ENSG00000133636.10	NTS	-0.32499		0.745189	0.000671299	2	2	2	0.257519	0.0572745	Brain_Hippocampus	0.822302	FALSE
ENSG00000133636.10	NTS	-0.291187		0.770908	0.000365571	2	2	2	0.257519	0.0423083	Colon_Transverse	0.822302	FALSE
ENSG00000133636.10	NTS	-0.217605		0.827737	0.000394899	2	2	2	0.460549	0.0393423	Liver	0.827737	FALSE
ENSG00000174749.5	C4orf32	1.45603		0.145384	0.0129289	1	1	1	0.145384	0.240224	Brain_Amygdala	0.997484	FALSE
ENSG00000174749.5	C4orf32	-1.02205		0.306757	0.060263	2	2	2	0.226101	0.311912	Brain_Cerebellar_Hemisphere	0.997484	FALSE
ENSG00000174749.5	C4orf32	0.733708		0.463127	0.0385703	2	2	2	0.145384	0.191952	Brain_Anterior_cingulate_cortex_BA24	0.997484	FALSE
ENSG00000174749.5	C4orf32	0.321158		0.748091	0.152619	3	3	3	0.145384	0.245009	Brain_Spinal_cord_cervical_c-1	0.997484	FALSE
ENSG00000174749.5	C4orf32	-0.295514		0.767601	0.0311252	1	1	1	0.767601	0.248951	Brain_Caudate_basal_ganglia	0.997484	FALSE
ENSG00000174749.5	C4orf32	-0.295514		0.767601	0.0109138	1	1	1	0.767601	0.146916	Brain_Frontal_Cortex_BA9	0.997484	FALSE
ENSG00000174749.5	C4orf32	-0.199186		0.842117	0.0117865	1	1	1	0.842117	0.155222	Colon_Transverse	0.997484	FALSE
ENSG00000174749.5	C4orf32	-0.136361		0.891536	0.133576	2	2	2	0.767601	0.281717	Brain_Nucleus_accumbens_basal_ganglia	0.997484	FALSE
ENSG00000174749.5	C4orf32	-0.0876884		0.930124	0.113353	2	2	2	0.842117	0.261582	Brain_Putamen_basal_ganglia	0.997484	FALSE
ENSG00000174749.5	C4orf32	-0.0308276		0.975407	0.00141083	1	1	1	0.975407	0.0574667	Brain_Cerebellum	0.997484	FALSE
ENSG00000174749.5	C4orf32	0.0308276		0.975407	0.00841732	1	1	1	0.975407	0.138981	Brain_Cortex	0.997484	FALSE
ENSG00000174749.5	C4orf32	0.0308276		0.975407	0.00984221	1	1	1	0.975407	0.148345	Brain_Hippocampus	0.997484	FALSE
ENSG00000174749.5	C4orf32	0.0308276		0.975407	0.00976505	1	1	1	0.975407	0.151466	Brain_Hypothalamus	0.997484	FALSE
ENSG00000174749.5	C4orf32	0.0308276		0.975407	0.0123698	1	1	1	0.975407	0.168153	Brain_Substantia_nigra	0.997484	FALSE
ENSG00000174749.5	C4orf32	0.0308276		0.975407	0.0183252	1	1	1	0.975407	0.19984	Liver	0.997484	FALSE
ENSG00000174749.5	C4orf32	0.0308276		0.975407	0.0110468	1	1	1	0.975407	0.158902	Whole_Blood	0.997484	FALSE
ENSG00000174749.5	C4orf32	-0.00315299		0.997484	0.139964	2	2	2	0.767601	0.28486	Colon_Sigmoid	0.997484	FALSE
ENSG00000073331.17	ALPK1	-0.774691		0.438522	1.84094e-05	1	1	1	0.438522	0.0130916	Brain_Putamen_basal_ganglia	0.875655	FALSE
ENSG00000073331.17	ALPK1	-0.756192		0.449534	0.00127945	1	1	1	0.449534	0.0508307	Whole_Blood	0.875655	FALSE
ENSG00000073331.17	ALPK1	0.756192		0.449534	4.07443e-06	1	1	1	0.449534	0.00285539	Brain_Hippocampus	0.875655	FALSE
ENSG00000073331.17	ALPK1	-0.553873		0.579666	0.0257743	1	1	1	0.579666	0.370367	Brain_Cerebellar_Hemisphere	0.875655	FALSE
ENSG00000073331.17	ALPK1	-0.519736		0.603247	0.0157956	2	2	2	0.149707	0.305667	Colon_Sigmoid	0.875655	FALSE
ENSG00000073331.17	ALPK1	0.405082		0.685417	0.00809498	1	1	1	0.685417	0.224714	Brain_Caudate_basal_ganglia	0.875655	FALSE
ENSG00000073331.17	ALPK1	-0.295773		0.767403	0.0103633	2	2	2	0.482351	0.214478	Colon_Transverse	0.875655	FALSE
ENSG00000073331.17	ALPK1	0.156479		0.875655	0.00496335	2	2	2	0.259244	0.131478	Brain_Cortex	0.875655	FALSE
ENSG00000102547.18	CAB39L	1.82222		0.0684212	0.00655432	1	1	1	0.0684212	0.115931	Brain_Hypothalamus	0.655636	FALSE
ENSG00000102547.18	CAB39L	1.57464		0.115338	0.128321	2	2	2	0.183687	0.444427	Brain_Cerebellum	0.655636	FALSE
ENSG00000102547.18	CAB39L	1.39204		0.163909	0.00152673	1	1	1	0.163909	0.0542371	Colon_Transverse	0.655636	FALSE
ENSG00000102547.18	CAB39L	1.02767		0.304107	0.187188	2	2	2	0.163909	0.770741	Brain_Cortex	0.879392	FALSE
ENSG00000102547.18	CAB39L	0.624926		0.53202	0.111557	1	1	1	0.53202	0.70416	Brain_Anterior_cingulate_cortex_BA24	0.879392	FALSE
ENSG00000102547.18	CAB39L	0.624926		0.53202	0.0547618	1	1	1	0.53202	0.476132	Brain_Nucleus_accumbens_basal_ganglia	0.879392	FALSE
ENSG00000102547.18	CAB39L	-0.561996		0.574119	0.0330257	1	1	1	0.574119	0.310197	Brain_Putamen_basal_ganglia	0.879392	FALSE
ENSG00000102547.18	CAB39L	-0.303138		0.761785	0.0421783	1	1	1	0.761785	0.37561	Brain_Amygdala	0.879392	FALSE
ENSG00000102547.18	CAB39L	-0.303138		0.761785	0.0122421	1	1	1	0.761785	0.17872	Whole_Blood	0.879392	FALSE
ENSG00000102547.18	CAB39L	-0.272949		0.784893	0.274996	3	3	3	0.0943662	0.68202	Brain_Frontal_Cortex_BA9	0.879392	FALSE
ENSG00000102547.18	CAB39L	0.245448		0.806109	0.0393308	3	3	3	0.458502	0.440637	Liver	0.879392	FALSE
ENSG00000102547.18	CAB39L	-0.0851359		0.932153	0.0800338	3	3	3	0.28902	0.436905	Brain_Caudate_basal_ganglia	0.932153	FALSE

## Sheet: Annotation
column name	description
gene	a gene's id: as listed in the Tissue Transcriptome model. Ensemble Id for most gene model releases.
gene_name	gene name as listed by the Transcriptome Model, typically HUGO for a gene.
zscore	S-PrediXcan's association result for the gene, typically HUGO for a gene.
effect_size	S-PrediXcan's association effect size for the gene. Can only be computed when beta from the GWAS is used.
pvalue	P-value of the aforementioned statistic.
var_g	variance of the gene expression, calculated as W' * G * W (where W is the vector of SNP weights in a gene's model, W' is its transpose, and G is the covariance matrix)
n_snps_used	number of snps from GWAS that got used in S-PrediXcan analysis
n_snps_in_cov	number of snps in the covariance matrix
n_snps_in_model	number of snps in the model
best_gwas_p	the highest p-value from GWAS snps used in this model
largest_weight	the largest (absolute value) weight in this model
tissue	tissue of available association statistic
FDR_cand	FDR per gene for candidate tissues (brain tissues, colon, liver and whole blood)
hierFDR_cand	hierarchical FDR_cand
