# Supplementary material for: Genetic dissection of serum pro-neurotensin suggests potential causal impact on brain structure
Source: eBioMedicine. 2026 Jan 10;124:106105. doi: 10.1016/j.ebiom.2025.106105 (PMC12818281; doi:10.1016/j.ebiom.2025.106105)
Supplement: Supplementary Table 9 [file mmc10.xlsx]

## Sheet: res
Supplementary TableS9: Additional quantitative trait loci (QTL) results for pro-neurotensin.
pheno	locus	qtl	gene	cpg	nsnps	PP.H0.abf	PP.H1.abf	PP.H2.abf	PP.H3.abf	PP.H4.abf	colocalization
PNT	chr4	sQTL	SEC24B-AS1	chr4:110283942:110299873:clu_276724_	281	0.977943	0.00925516	0.0122038	0.000115012	0.000483507	FALSE
PNT	chr4	sQTL	SEC24B-AS1	chr4:110303575:110307185:clu_276724_	346	0.969348	0.0115541	0.0181751	0.000215931	0.00070655	FALSE
PNT	chr4	sQTL	SEC24B-AS1	chr4:110303575:110313509:clu_276724_	360	0.970995	0.0121166	0.0160154	0.000199174	0.000673918	FALSE
PNT	chr4	sQTL	SEC24B-AS1	ENSG00000247950.7	324	0.977674	0.0107479	0.0110071	0.000120554	0.000450729	FALSE
PNT	chr4	sQTL	SEC24B-AS1	chr4:110317435:110326806:clu_276724_	403	0.947523	0.0135185	0.0370149	0.00052668	0.00141736	FALSE
PNT	chr4	sQTL	SEC24B-AS1	chr4:110317435:110335414:clu_276724_	415	0.967367	0.0142839	0.0173609	0.000255614	0.000732659	FALSE
PNT	chr4	sQTL	SEC24B-AS1	chr4:110319758:110335414:clu_276724_	415	0.966547	0.0142718	0.0181097	0.000266598	0.000804776	FALSE
PNT	chr4	sQTL	SEC24B-AS1	chr4:110303575:110352848:clu_276724_	417	0.965597	0.0142679	0.0190218	0.000280236	0.000833567	FALSE
PNT	chr4	sQTL	SEC24B-AS1	chr4:110317435:110351736:clu_276724_	428	0.966372	0.014509	0.0180973	0.00027096	0.000751197	FALSE
PNT	chr4	sQTL	SEC24B-AS1	chr4:110337674:110351736:clu_276724_	450	0.965421	0.0153224	0.0182025	0.00028813	0.000765652	FALSE
PNT	chr4	sQTL	SEC24B-AS1	chr4:110337674:110352848:clu_276724_	450	0.967036	0.015348	0.0166449	0.000263466	0.000708075	FALSE
PNT	chr4	sQTL	MCUB	ENSG00000005059.16	801	0.935535	0.0273613	0.0346935	0.00101328	0.00139656	FALSE
PNT	chr4	sQTL	CASP6	chr4:110615856:110624512:clu_276736_	959	0.0225061	0.891178	0.00103325	0.0408694	0.0444137	FALSE
PNT	chr4	sQTL	CASP6	chr4:110619498:110624512:clu_276736_	959	0.0217929	0.862937	0.0017059	0.0675027	0.0460617	FALSE
PNT	chr4	sQTL	PLA2G12A	ENSG00000123739.11	975	4.71819e-05	0.944059	1.84542e-06	0.0369059	0.0189863	FALSE
PNT	chr4	sQTL	GAR1	chr4:110737045:110737309:clu_298292_	1078	1.17638e-06	0.925325	7.08948e-08	0.0557462	0.0189274	FALSE
PNT	chr4	sQTL	GAR1	chr4:110736960:110739092:clu_298292_	1078	1.16615e-06	0.917281	8.29306e-08	0.0652148	0.017503	FALSE
PNT	chr4	sQTL	GAR1	chr4:110737161:110739092:clu_298292_	1078	1.16211e-06	0.914104	8.56106e-08	0.0673217	0.0185732	FALSE
PNT	chr4	sQTL	RRH	ENSG00000180245.7	1110	1.09486e-06	0.886488	1.18935e-07	0.0962819	0.0172289	FALSE
PNT	chr4	sQTL	LRIT3	ENSG00000183423.12	1181	1.1403e-06	0.93222	5.92534e-08	0.0484217	0.0193575	FALSE
PNT	chr4	sQTL	ENPEP	ENSG00000138792.10	2024	1.07162e-06	0.879154	1.26196e-07	0.103513	0.017332	FALSE
PNT	chr4	sQTL	AP1AR	chr4:113178953:113181922:clu_298349_	2111	2.44392e-10	0.000200474	1.21881e-06	0.99979	7.9672e-06	FALSE
PNT	chr4	sQTL	TIFA	chr4:113199590:113202837:clu_276782_	2111	2.82784e-11	2.31967e-05	1.21904e-06	0.999975	7.14719e-07	FALSE
PNT	chr4	sQTL	TIFA	ENSG00000145365.11	2111	8.38382e-40	6.87723e-34	1.21907e-06	0.999999	1.37838e-08	FALSE
PNT	chr4	sQTL	TIFA	chr4:113202928:113206796:clu_276782_	2111	5.54852e-10	0.000455144	1.2185e-06	0.999533	1.09582e-05	FALSE
PNT	chr4	sQTL	C4orf21	chr4:113468564:113469409:clu_276783_	2111	9.86819e-07	0.809486	2.08143e-07	0.17072	0.0197935	FALSE
PNT	chr4	sQTL	C4orf21	chr4:113468564:113474991:clu_276783_	2111	1.07649e-06	0.883043	1.11226e-07	0.0912129	0.0257432	FALSE
PNT	chr4	sQTL	C4orf21	chr4:113469536:113474991:clu_276783_	2111	1.05883e-06	0.868554	1.21953e-07	0.100007	0.0314384	FALSE
PNT	chr4	sQTL	C4orf21	chr4:113479465:113483527:clu_276784_	2111	3.35064e-07	0.274853	7.5275e-07	0.617371	0.107775	FALSE
PNT	chr4	sQTL	C4orf21	chr4:113482151:113483527:clu_276784_	2111	1.03314e-06	0.84748	1.60468e-07	0.131611	0.0209085	FALSE
PNT	chr4	sQTL	C4orf21	chr4:113484034:113484287:clu_276791_	2111	1.03658e-06	0.850301	1.47417e-07	0.120897	0.0288009	FALSE
PNT	chr4	sQTL	C4orf21	chr4:113511030:113524680:clu_276786_	2111	1.09492e-06	0.89816	1.03698e-07	0.0850466	0.0167924	FALSE
PNT	chr4	sQTL	C4orf21	chr4:113524853:113527164:clu_276786_	2111	1.07504e-06	0.88185	1.19704e-07	0.0981726	0.0199766	FALSE
PNT	chr4	sQTL	C4orf21	chr4:113541346:113544973:clu_276787_	2111	1.05731e-06	0.867307	1.40848e-07	0.11552	0.0171717	FALSE
PNT	chr4	sQTL	LARP7	chr4:113558395:113565824:clu_298372_	2111	1.08996e-06	0.894095	1.08948e-07	0.0893532	0.0165502	FALSE
PNT	chr4	sQTL	LARP7	chr4:113558759:113565824:clu_298372_	2111	1.08311e-06	0.888477	1.07153e-07	0.087874	0.0236482	FALSE
PNT	chr4	sQTL	LARP7	chr4:113559829:113565824:clu_298372_	2111	1.08249e-06	0.887966	1.16334e-07	0.095412	0.0166204	FALSE
PNT	chr4	sQTL	LARP7	chr4:113568283:113568355:clu_298375_	2111	1.09331e-06	0.896836	1.02909e-07	0.0843976	0.0187649	FALSE
PNT	chr4	sQTL	LARP7	chr4:113568283:113568358:clu_298375_	2111	1.06281e-06	0.871818	1.1631e-07	0.0953763	0.0328044	FALSE
PNT	chr4	sQTL	LARP7	ENSG00000174720.16	2055	1.0712e-06	0.878861	1.242e-07	0.10188	0.0192575	FALSE
PNT	chr4	sQTL	LARP7	chr4:113568705:113568807:clu_298376_	2111	1.08388e-06	0.889108	1.12541e-07	0.0922984	0.0185921	FALSE
PNT	chr4	sQTL	LARP7	chr4:113568705:113568846:clu_298376_	2111	1.08404e-06	0.889234	1.12915e-07	0.092606	0.0181593	FALSE
PNT	chr4	sQTL	ZGRF1	ENSG00000138658.16	1712	1.09486e-06	0.904367	9.44645e-08	0.0780112	0.0176206	FALSE
PNT	chr4	sQTL	ANK2	chr4:114239776:114244915:clu_298392_	2005	1.03678e-06	0.850706	1.62752e-07	0.133526	0.0157665	FALSE
PNT	chr4	sQTL	ANK2	chr4:114239776:114251402:clu_298392_	1991	1.06527e-06	0.874081	1.29818e-07	0.1065	0.0194181	FALSE
PNT	chr4	sQTL	ANK2	chr4:114244950:114251402:clu_298392_	1981	1.07055e-06	0.878361	1.21091e-07	0.09933	0.022308	FALSE
PNT	chr4	sQTL	ANK2	chr4:114290961:114293689:clu_298395_	1827	1.09559e-06	0.899537	1.0004e-07	0.0821197	0.0183426	FALSE
PNT	chr4	sQTL	ANK2	chr4:114290961:114294246:clu_298395_	1825	9.64283e-07	0.791722	8.77475e-08	0.0719085	0.136368	FALSE
PNT	chr4	sQTL	ANK2	chr4:114293781:114294246:clu_298395_	1814	1.1046e-06	0.906908	9.01163e-08	0.0739692	0.0191218	FALSE
PNT	chr4	sQTL	ANK2	chr4:114294329:114294441:clu_298395_	1813	1.0786e-06	0.885559	1.14197e-07	0.0937383	0.0207019	FALSE
PNT	chr4	sQTL	ANK2	chr4:114294605:114295920:clu_298395_	1812	1.10465e-06	0.906949	9.25049e-08	0.0759319	0.0171183	FALSE
PNT	chr4	sQTL	ANK2	chr4:114290961:114302613:clu_298395_	1808	1.07778e-06	0.884877	1.19929e-07	0.0984471	0.0166746	FALSE
PNT	chr4	sQTL	ANK2	ENSG00000145362.20	1512	1.05909e-06	0.874863	1.00958e-07	0.0833544	0.0417814	FALSE
PNT	chr4	sQTL	ANK2	chr4:114294329:114302613:clu_298395_	1802	1.1059e-06	0.90797	8.92615e-08	0.073267	0.0187615	FALSE
PNT	chr4	sQTL	ANK2	chr4:114294605:114302613:clu_298395_	1802	1.05342e-06	0.864882	1.02843e-07	0.0843859	0.0507305	FALSE
PNT	chr4	sQTL	ANK2	chr4:114296102:114302613:clu_298395_	1797	1.03432e-06	0.849304	9.75759e-08	0.0800509	0.0706442	FALSE
PNT	chr4	sQTL	CAMK2D	chr4:114424133:114426132:clu_276901_	1491	1.07697e-06	0.885483	1.12365e-07	0.0923641	0.0221512	FALSE
PNT	chr4	sQTL	CAMK2D	chr4:114424133:114429392:clu_276901_	1490	1.09531e-06	0.900564	9.87873e-08	0.0812047	0.01823	FALSE
PNT	chr4	sQTL	CAMK2D	chr4:114424133:114430794:clu_276901_	1490	1.06715e-06	0.87741	1.17063e-07	0.0962228	0.0263661	FALSE
PNT	chr4	sQTL	CAMK2D	chr4:114426191:114430794:clu_276901_	1489	1.06538e-06	0.875958	1.30709e-07	0.107452	0.0165884	FALSE
PNT	chr4	sQTL	CAMK2D	chr4:114429424:114430794:clu_276901_	1488	1.12559e-06	0.92545	6.98032e-08	0.0573744	0.0171745	FALSE
PNT	chr4	sQTL	ARSJ	chr4:114824831:114899593:clu_276914_	720	0.898046	0.0485561	0.0464461	0.00250683	0.00444482	FALSE
PNT	chr4	sQTL	ARSJ	ENSG00000180801.14	626	0.928326	0.042927	0.0258637	0.00119428	0.0016886	FALSE
PNT	chr11	sQTL	LINC01001	ENSG00000230724.9	2653	2.7883e-06	0.819697	4.0395e-07	0.11869	0.0616094	FALSE
PNT	chr11	sQTL	LINC01001	chr11:138111:138678:clu_10536_	2653	2.38208e-06	0.700279	7.24025e-07	0.21276	0.0869582	FALSE
PNT	chr11	sQTL	LINC01001	chr11:138111:138956:clu_10536_	2653	2.77706e-06	0.816393	4.10848e-07	0.120717	0.0628869	FALSE
PNT	chr11	sQTL	LINC01001	chr11:139152:139489:clu_10536_	2653	2.67333e-06	0.785899	3.62706e-07	0.10652	0.107578	FALSE
PNT	chr11	sQTL	LINC01001	chr11:138111:141453:clu_10536_	2653	2.80113e-06	0.823469	4.56593e-07	0.134186	0.0423418	FALSE
PNT	chr11	sQTL	LINC01001	chr11:139586:141453:clu_10536_	2653	2.69107e-06	0.791112	5.31777e-07	0.156278	0.0526066	FALSE
PNT	chr11	sQTL	LINC01001	chr11:140338:141453:clu_10536_	2653	2.89172e-06	0.850099	3.53737e-07	0.103945	0.0459528	FALSE
PNT	chr11	sQTL	BET1L	ENSG00000177951.17	2623	2.82355e-06	0.829612	4.31557e-07	0.126756	0.0436286	FALSE
PNT	chr11	sQTL	BET1L	chr11:180404:205611:clu_10560_	2653	2.87459e-06	0.845066	3.90661e-07	0.114805	0.0401256	FALSE
PNT	chr11	sQTL	BET1L	chr11:205314:205611:clu_10560_	2653	2.87953e-06	0.846516	3.84713e-07	0.113057	0.0404239	FALSE
PNT	chr11	sQTL	BET1L	chr11:205432:205611:clu_10560_	2653	2.78654e-06	0.81918	3.89527e-07	0.114446	0.0663709	FALSE
PNT	chr11	sQTL	BET1L	chr11:205469:205611:clu_10560_	2653	2.8675e-06	0.842981	3.6355e-07	0.106825	0.0501904	FALSE
PNT	chr11	sQTL	BET1L	chr11:206060:207303:clu_10561_	2653	2.76585e-06	0.813097	3.50221e-07	0.102873	0.0840266	FALSE
PNT	chr11	sQTL	RIC8A	ENSG00000177963.14	2331	4.41761e-06	0.865809	5.11144e-07	0.100145	0.0340412	FALSE
PNT	chr11	sQTL	RIC8A	chr11:213418:214230:clu_286948_	2653	2.70201e-06	0.794329	5.74506e-07	0.168855	0.0368127	FALSE
PNT	chr11	sQTL	RIC8A	chr11:213418:214288:clu_286948_	2653	2.88892e-06	0.849278	3.78851e-07	0.111334	0.0393845	FALSE
PNT	chr11	sQTL	SIRT3	chr11:216718:224078:clu_10565_	2653	2.85584e-06	0.839551	4.21253e-07	0.123802	0.0366433	FALSE
PNT	chr11	sQTL	SIRT3	chr11:219041:222379:clu_10565_	2653	2.60743e-06	0.766525	3.81573e-07	0.112052	0.12142	FALSE
PNT	chr11	sQTL	SIRT3	chr11:224239:225673:clu_10565_	2653	2.692e-06	0.791386	5.42179e-07	0.159339	0.0492717	FALSE
PNT	chr11	sQTL	SIRT3	ENSG00000142082.15	2346	4.43126e-06	0.868431	5.04891e-07	0.0989151	0.032649	FALSE
PNT	chr11	sQTL	SIRT3	chr11:224239:230452:clu_10565_	2653	2.84526e-06	0.836441	3.91891e-07	0.115159	0.0483971	FALSE
PNT	chr11	sQTL	SIRT3	chr11:226081:230452:clu_10565_	2653	2.88479e-06	0.848062	3.65717e-07	0.107468	0.0444663	FALSE
PNT	chr11	sQTL	SIRT3	chr11:230706:232983:clu_10565_	2653	2.89085e-06	0.849845	3.51358e-07	0.103244	0.0469078	FALSE
PNT	chr11	sQTL	SIRT3	chr11:233534:233740:clu_10566_	2653	2.63313e-06	0.77408	4.62246e-07	0.1358	0.0901171	FALSE
PNT	chr11	sQTL	SIRT3	chr11:233534:236048:clu_10566_	2653	2.88638e-06	0.84853	3.83917e-07	0.112824	0.0386428	FALSE
PNT	chr11	sQTL	SIRT3	chr11:233534:236194:clu_10566_	2653	2.90497e-06	0.853994	3.59084e-07	0.105522	0.0404805	FALSE
PNT	chr11	sQTL	SIRT3	chr11:233534:236616:clu_10566_	2653	2.83373e-06	0.833052	4.46221e-07	0.131143	0.0358012	FALSE
PNT	chr11	sQTL	PSMD13	chr11:239076:244161:clu_286952_	2653	2.80759e-06	0.825369	3.50225e-07	0.102886	0.0717419	FALSE
PNT	chr11	sQTL	PSMD13	ENSG00000185627.18	2346	4.47918e-06	0.877824	4.4291e-07	0.0867653	0.035406	FALSE
PNT	chr11	sQTL	PSMD13	chr11:250865:252505:clu_286953_	2653	2.84329e-06	0.835863	3.6462e-07	0.107133	0.0570004	FALSE
PNT	chr11	sQTL	ATHL1	chr11:289239:289714:clu_286971_	2653	2.8368e-06	0.833956	3.51053e-07	0.103139	0.0629019	FALSE
PNT	chr11	sQTL	ATHL1	chr11:290600:290658:clu_286972_	2653	2.75517e-06	0.809956	4.82901e-07	0.141914	0.0481268	FALSE
PNT	chr11	sQTL	ATHL1	chr11:290600:290961:clu_286972_	2653	2.84049e-06	0.83504	3.6036e-07	0.105879	0.0590787	FALSE
PNT	chr11	sQTL	ATHL1	chr11:290781:290868:clu_286972_	2653	2.90752e-06	0.854745	3.6923e-07	0.108508	0.0367435	FALSE
PNT	chr11	sQTL	ATHL1	chr11:290781:290907:clu_286972_	2653	2.85663e-06	0.839784	3.74606e-07	0.110076	0.0501367	FALSE
PNT	chr11	sQTL	ATHL1	chr11:290781:290919:clu_286972_	2653	2.82306e-06	0.829916	4.06001e-07	0.119304	0.0507764	FALSE
PNT	chr11	sQTL	ATHL1	chr11:290781:290929:clu_286972_	2653	2.82027e-06	0.829095	3.54324e-07	0.104096	0.0668049	FALSE
PNT	chr11	sQTL	ATHL1	chr11:290781:290961:clu_286972_	2653	2.91431e-06	0.856742	3.68733e-07	0.108364	0.0348907	FALSE
PNT	chr11	sQTL	ATHL1	chr11:290781:291002:clu_286972_	2653	2.78595e-06	0.819006	3.6797e-07	0.108102	0.0728884	FALSE
PNT	chr11	sQTL	ATHL1	chr11:290781:291015:clu_286972_	2653	2.86323e-06	0.841725	4.01587e-07	0.118017	0.0402545	FALSE
PNT	chr11	sQTL	ATHL1	chr11:290781:291976:clu_286972_	2653	2.78399e-06	0.818431	4.27087e-07	0.125498	0.0560678	FALSE
PNT	chr11	sQTL	ATHL1	chr11:291113:291976:clu_286972_	2653	2.70556e-06	0.795373	4.63304e-07	0.136133	0.0684908	FALSE
PNT	chr11	sQTL	ATHL1	chr11:291113:292016:clu_286972_	2653	2.90462e-06	0.853892	3.4379e-07	0.101021	0.0450835	FALSE
PNT	chr11	sQTL	ATHL1	chr11:292362:292546:clu_286973_	2653	2.91992e-06	0.858391	3.47359e-07	0.102076	0.0395296	FALSE
PNT	chr11	sQTL	PGGHG	ENSG00000142102.16	2649	2.94595e-06	0.866041	2.96274e-07	0.0870508	0.0469048	FALSE
PNT	chr11	sQTL	ATHL1	chr11:292677:292886:clu_286974_	2653	2.01913e-06	0.593577	3.47973e-07	0.101992	0.304429	FALSE
PNT	chr11	sQTL	ATHL1	chr11:292677:293163:clu_286974_	2653	2.60051e-06	0.764491	3.92858e-07	0.115371	0.120134	FALSE
PNT	chr11	sQTL	ATHL1	chr11:292997:293068:clu_286974_	2653	2.61094e-06	0.767558	4.35891e-07	0.128038	0.104401	FALSE
PNT	chr11	sQTL	ATHL1	chr11:292997:293086:clu_286974_	2653	2.30704e-06	0.678218	3.97531e-07	0.11666	0.20512	FALSE
PNT	chr11	sQTL	ATHL1	chr11:292997:293163:clu_286974_	2653	2.44708e-06	0.719387	3.5969e-07	0.105566	0.175045	FALSE
PNT	chr11	sQTL	ATHL1	chr11:293502:293574:clu_286976_	2653	2.72895e-06	0.80225	5.44222e-07	0.159951	0.0377955	FALSE
PNT	chr11	sQTL	ATHL1	chr11:293491:293670:clu_286976_	2653	2.84783e-06	0.837199	4.2756e-07	0.125656	0.0371419	FALSE
PNT	chr11	sQTL	ATHL1	chr11:293502:293670:clu_286976_	2653	2.74827e-06	0.807929	5.05128e-07	0.148453	0.0436155	FALSE
PNT	chr11	sQTL	ATHL1	chr11:293491:293710:clu_286976_	2653	2.86886e-06	0.843379	3.87388e-07	0.113841	0.0427774	FALSE
PNT	chr11	sQTL	ATHL1	chr11:293502:293710:clu_286976_	2653	2.83987e-06	0.834859	4.45227e-07	0.130852	0.0342859	FALSE
PNT	chr11	sQTL	ATHL1	chr11:293727:294099:clu_286977_	2653	2.8791e-06	0.846389	3.9068e-07	0.114812	0.038795	FALSE
PNT	chr11	sQTL	ATHL1	chr11:293925:294081:clu_286977_	2653	2.92413e-06	0.859628	3.26787e-07	0.0960237	0.0443448	FALSE
PNT	chr11	sQTL	ATHL1	chr11:294147:294321:clu_286978_	2653	2.63241e-06	0.773868	5.66831e-07	0.166576	0.0595531	FALSE
PNT	chr11	sQTL	ATHL1	chr11:294196:294321:clu_286978_	2653	2.85608e-06	0.839623	4.23155e-07	0.124362	0.0360119	FALSE
PNT	chr11	sQTL	ATHL1	chr11:294196:294349:clu_286978_	2653	2.72666e-06	0.801577	5.37194e-07	0.157882	0.0405369	FALSE
PNT	chr11	sQTL	ATHL1	chr11:294196:294379:clu_286978_	2653	2.82898e-06	0.831655	4.3692e-07	0.128405	0.039937	FALSE
PNT	chr11	sQTL	ATHL1	chr11:294196:294556:clu_286978_	2653	2.7845e-06	0.818581	4.4589e-07	0.131031	0.0503842	FALSE
PNT	chr11	sQTL	IFITM2	ENSG00000185201.17	2573	2.85568e-06	0.838993	3.61506e-07	0.106155	0.0548494	FALSE
PNT	chr11	sQTL	IFITM1	ENSG00000185885.17	2472	2.71767e-06	0.786283	3.82137e-07	0.110458	0.103256	FALSE
PNT	chr11	sQTL	IFITM3	chr11:320248:320565:clu_10576_	2653	2.93425e-06	0.862602	3.4359e-07	0.100971	0.0364236	FALSE
PNT	chr11	sQTL	AC136475.1	ENSG00000251661.3	2646	2.75645e-06	0.810247	4.73146e-07	0.139029	0.050721	FALSE
PNT	chr11	sQTL	IFITM3	ENSG00000142089.17	2522	2.91131e-06	0.842474	4.13703e-07	0.119679	0.0378432	FALSE
PNT	chr11	sQTL	B4GALNT4	chr11:372754:372852:clu_286986_	2653	2.92597e-06	0.860168	3.49459e-07	0.102696	0.0371326	FALSE
PNT	chr11	sQTL	B4GALNT4	chr11:372754:373026:clu_286986_	2653	2.62148e-06	0.770656	6.65477e-07	0.195601	0.0337394	FALSE
PNT	chr11	sQTL	B4GALNT4	chr11:372947:373026:clu_286986_	2653	2.90906e-06	0.855198	3.54768e-07	0.104253	0.0405459	FALSE
PNT	chr11	sQTL	B4GALNT4	ENSG00000182272.12	2653	1.05986e-06	0.311575	2.28575e-06	0.671942	0.0164803	FALSE
PNT	chr11	sQTL	B4GALNT4	chr11:375773:375869:clu_286994_	2653	2.22168e-06	0.653125	8.14557e-07	0.239354	0.107518	FALSE
PNT	chr11	sQTL	B4GALNT4	chr11:380129:380292:clu_286988_	2653	2.7861e-06	0.819049	4.76257e-07	0.139968	0.04098	FALSE
PNT	chr11	sQTL	B4GALNT4	chr11:380445:380671:clu_286989_	2653	2.76253e-06	0.81212	4.78321e-07	0.140568	0.0473085	FALSE
PNT	chr11	sQTL	B4GALNT4	chr11:380951:381084:clu_286989_	2653	2.8558e-06	0.83954	3.86771e-07	0.113655	0.046801	FALSE
PNT	chr11	sQTL	B4GALNT4	chr11:380951:381669:clu_286989_	2653	2.83418e-06	0.833185	4.17918e-07	0.122815	0.0439974	FALSE
PNT	chr11	sQTL	B4GALNT4	chr11:381158:381669:clu_286989_	2653	2.07244e-06	0.60925	1.1968e-06	0.351794	0.0389523	FALSE
PNT	chr11	sQTL	PKP3	ENSG00000184363.10	2539	1.59906e-06	0.462664	1.60115e-06	0.463196	0.0741369	FALSE
PNT	chr11	sQTL	SIGIRR	chr11:406059:406843:clu_10606_	2653	2.47013e-06	0.726162	8.20017e-07	0.241034	0.0328008	FALSE
PNT	chr11	sQTL	SIGIRR	chr11:406059:407062:clu_10606_	2653	2.59435e-06	0.76268	6.83359e-07	0.200856	0.0364613	FALSE
PNT	chr11	sQTL	SIGIRR	chr11:406513:406843:clu_10606_	2653	2.60028e-06	0.764424	6.76964e-07	0.198975	0.036597	FALSE
PNT	chr11	sQTL	SIGIRR	chr11:406538:406876:clu_10606_	2653	2.65169e-06	0.779537	6.13087e-07	0.180193	0.0402662	FALSE
PNT	chr11	sQTL	SIGIRR	chr11:406513:407062:clu_10606_	2653	1.48347e-06	0.436107	1.85526e-06	0.545387	0.0185028	FALSE
PNT	chr11	sQTL	SIGIRR	chr11:406538:407062:clu_10606_	2653	2.90999e-06	0.855472	3.68342e-07	0.108248	0.0362767	FALSE
PNT	chr11	sQTL	SIGIRR	chr11:406935:407062:clu_10606_	2653	2.52888e-06	0.743433	5.70418e-07	0.167601	0.0889633	FALSE
PNT	chr11	sQTL	SIGIRR	chr11:406993:407062:clu_10606_	2653	2.85976e-06	0.840705	4.21137e-07	0.123769	0.0355223	FALSE
PNT	chr11	sQTL	SIGIRR	ENSG00000185187.13	2319	4.27405e-06	0.83767	5.91615e-07	0.115904	0.0464205	FALSE
PNT	chr11	sQTL	PTDSS2	ENSG00000174915.12	2644	5.13615e-22	1.50991e-16	3.40162e-06	0.999996	1.02381e-07	FALSE
PNT	chr11	sQTL	PTDSS2	chr11:479152:480125:clu_286957_	2653	2.24177e-06	0.659031	1.01795e-06	0.299213	0.0417524	FALSE
PNT	chr11	sQTL	RNH1	ENSG00000023191.17	2623	2.58167e-51	7.58543e-46	3.40345e-06	0.999996	1.01833e-07	FALSE
PNT	chr11	sQTL	RNH1	chr11:500654:502062:clu_10641_	2653	2.86662e-06	0.842722	3.7008e-07	0.108747	0.0485278	FALSE
PNT	chr11	sQTL	RNH1	chr11:500738:502062:clu_10641_	2653	2.79118e-06	0.820543	4.35677e-07	0.128028	0.0514259	FALSE
PNT	chr11	sQTL	RNH1	chr11:502181:504427:clu_10642_	2653	4.03733e-09	0.00118688	3.39724e-06	0.998711	9.89094e-05	FALSE
PNT	chr11	sQTL	RNH1	chr11:502249:504427:clu_10642_	2653	2.72183e-06	0.800156	5.54771e-07	0.163053	0.0367875	FALSE
PNT	chr11	sQTL	RNH1	chr11:502181:504824:clu_10642_	2653	2.19095e-06	0.644091	1.11688e-06	0.328309	0.0275961	FALSE
PNT	chr11	sQTL	RNH1	chr11:502249:504824:clu_10642_	2653	3.10378e-37	9.12441e-32	3.40161e-06	0.999996	4.18447e-07	FALSE
PNT	chr11	sQTL	RNH1	chr11:502181:506609:clu_10642_	2653	2.58693e-35	7.60498e-30	3.40161e-06	0.999996	1.26488e-07	FALSE
PNT	chr11	sQTL	RNH1	chr11:502249:506609:clu_10642_	2653	2.82676e-06	0.831004	4.49507e-07	0.132108	0.0368845	FALSE
PNT	chr11	sQTL	RNH1	chr11:502181:507113:clu_10642_	2653	4.607e-44	1.35435e-38	3.40161e-06	0.999996	4.18445e-07	FALSE
PNT	chr11	sQTL	RNH1	chr11:502249:507113:clu_10642_	2653	2.08256e-09	0.000612227	3.39942e-06	0.999353	3.13662e-05	FALSE
PNT	chr11	sQTL	RNH1	chr11:504996:506609:clu_10642_	2653	1.57495e-35	4.62999e-30	3.40161e-06	0.999997	9.82903e-08	FALSE
PNT	chr11	sQTL	RNH1	chr11:504996:507113:clu_10642_	2653	2.56322e-15	7.53528e-10	3.40161e-06	0.999997	9.55381e-08	FALSE
PNT	chr11	sQTL	LRRC56	chr11:528337:528856:clu_287045_	2653	2.49027e-06	0.732083	7.83149e-07	0.23019	0.0377233	FALSE
PNT	chr11	sQTL	LRRC56	chr11:528337:531854:clu_287045_	2653	3.36286e-07	0.0988605	3.04206e-06	0.894289	0.00684674	FALSE
PNT	chr11	sQTL	LRRC56	chr11:528337:533567:clu_287045_	2653	2.46598e-06	0.724941	8.20156e-07	0.241073	0.033982	FALSE
PNT	chr11	sQTL	LRRC56	chr11:528337:538523:clu_287045_	2653	1.04634e-06	0.307601	2.30565e-06	0.677795	0.0146001	FALSE
PNT	chr11	sQTL	LRRC56	chr11:528337:538598:clu_287045_	2653	2.27136e-06	0.667728	1.02767e-06	0.302082	0.0301866	FALSE
PNT	chr11	sQTL	LRRC56	chr11:528337:539580:clu_287045_	2653	1.5177e-06	0.446169	1.81188e-06	0.532629	0.0211986	FALSE
PNT	chr11	sQTL	HRAS	ENSG00000174775.17	2343	1.03704e-11	1.98568e-06	5.22254e-06	0.999991	1.29354e-06	FALSE
PNT	chr11	sQTL	HRAS	chr11:534375:535257:clu_10644_	2653	7.42017e-16	2.18136e-10	3.40161e-06	0.999996	1.31332e-07	FALSE
PNT	chr11	sQTL	HRAS	chr11:534375:535416:clu_10644_	2653	1.08748e-18	3.19694e-13	3.40161e-06	0.999996	1.28621e-07	FALSE
PNT	chr11	sQTL	LRRC56	chr11:537605:538620:clu_287045_	2653	5.5607e-08	0.0163472	3.34359e-06	0.982938	0.000711523	FALSE
PNT	chr11	sQTL	LRRC56	chr11:537605:539580:clu_287045_	2653	8.41317e-09	0.00247328	3.39286e-06	0.997423	0.000100203	FALSE
PNT	chr11	sQTL	LRRC56	chr11:539726:540078:clu_287046_	2653	2.44156e-10	7.17764e-05	3.40136e-06	0.999922	3.14507e-06	FALSE
PNT	chr11	sQTL	LRRC56	chr11:539726:540096:clu_287046_	2653	8.24065e-10	0.000242257	3.40075e-06	0.999744	1.05576e-05	FALSE
PNT	chr11	sQTL	LRRC56	chr11:539726:540705:clu_287046_	2653	6.38153e-11	1.87603e-05	3.40154e-06	0.999977	8.82205e-07	FALSE
PNT	chr11	sQTL	LRRC56	chr11:540169:540671:clu_287046_	2653	8.20589e-12	2.41235e-06	3.4016e-06	0.999994	1.8782e-07	FALSE
PNT	chr11	sQTL	LRRC56	chr11:540169:540674:clu_287046_	2653	6.10104e-09	0.00179357	3.39522e-06	0.998119	8.39897e-05	FALSE
PNT	chr11	sQTL	LRRC56	chr11:544780:545361:clu_287055_	2653	2.53782e-06	0.746061	6.87573e-07	0.202079	0.0518569	FALSE
PNT	chr11	sQTL	LRRC56	chr11:544780:548642:clu_287055_	2653	2.54959e-06	0.749523	6.51252e-07	0.191394	0.0590795	FALSE
PNT	chr11	sQTL	LRRC56	chr11:544780:548645:clu_287055_	2653	2.55264e-06	0.750418	7.26202e-07	0.213451	0.0361275	FALSE
PNT	chr11	sQTL	LRRC56	chr11:544780:549933:clu_287055_	2653	1.20059e-06	0.352946	2.14442e-06	0.630394	0.0166561	FALSE
PNT	chr11	sQTL	LRRC56	chr11:550179:551182:clu_287056_	2653	2.37245e-06	0.697448	3.35847e-07	0.0985273	0.204022	FALSE
PNT	chr11	sQTL	LRRC56	chr11:550179:551188:clu_287056_	2653	2.81933e-06	0.828818	4.23021e-07	0.124312	0.0468667	FALSE
PNT	chr11	sQTL	LRRC56	chr11:550272:551182:clu_287056_	2653	2.78075e-06	0.817479	4.01782e-07	0.11805	0.0644681	FALSE
PNT	chr11	sQTL	LRRC56	chr11:552232:552584:clu_287058_	2653	3.27666e-07	0.0963264	3.05558e-06	0.898265	0.00540511	FALSE
PNT	chr11	sQTL	LRRC56	chr11:551967:553963:clu_287058_	2653	3.41578e-08	0.0100416	3.36274e-06	0.988567	0.00138752	FALSE
PNT	chr11	sQTL	RASSF7	chr11:561033:562079:clu_287062_	2653	1.28276e-08	0.00377102	3.38813e-06	0.996033	0.000192311	FALSE
PNT	chr11	sQTL	MIR210HG	ENSG00000247095.3	2649	1.45357e-06	0.427316	1.73676e-06	0.510506	0.0621743	FALSE
PNT	chr11	sQTL	PHRF1	chr11:609720:610501:clu_287050_	2653	2.94036e-08	0.00864398	3.36979e-06	0.99064	0.000712574	FALSE
PNT	chr11	sQTL	IRF7	chr11:613115:613206:clu_10695_	2653	7.82409e-08	0.0230011	3.30512e-06	0.971625	0.00537011	FALSE
PNT	chr11	sQTL	IRF7	chr11:614037:614476:clu_10698_	2653	4.46013e-09	0.00131118	3.3969e-06	0.998612	7.36197e-05	FALSE
PNT	chr11	sQTL	IRF7	ENSG00000185507.21	2574	4.29037e-14	1.26066e-08	3.40327e-06	0.999996	2.59331e-07	FALSE
PNT	chr11	sQTL	DEAF1	chr11:644654:646128:clu_10588_	2653	7.93115e-23	2.33158e-17	3.40161e-06	0.999996	1.9943e-07	FALSE
PNT	chr11	sQTL	DEAF1	chr11:644654:651162:clu_10588_	2653	2.27752e-19	6.6954e-14	3.40161e-06	0.999997	5.56556e-08	FALSE
PNT	chr11	sQTL	DEAF1	chr11:644654:653962:clu_10588_	2653	1.73831e-14	5.11025e-09	3.40161e-06	0.999997	5.56187e-08	FALSE
PNT	chr11	sQTL	DEAF1	chr11:654051:654615:clu_10589_	2653	7.65721e-20	2.25105e-14	3.40161e-06	0.999996	2.03545e-07	FALSE
PNT	chr11	sQTL	DEAF1	chr11:654048:674536:clu_10589_	2653	2.29423e-08	0.00674452	3.37764e-06	0.992949	0.000302614	FALSE
PNT	chr11	sQTL	DEAF1	chr11:654051:674536:clu_10589_	2653	1.52164e-25	4.47327e-20	3.40161e-06	0.999997	4.11202e-08	FALSE
PNT	chr11	sQTL	DEAF1	ENSG00000177030.17	2624	2.51901e-153	7.40567e-148	3.40145e-06	0.999997	6.12207e-08	FALSE
PNT	chr11	sQTL	TMEM80	chr11:695822:698869:clu_287101_	2653	2.90058e-20	8.52704e-15	3.40161e-06	0.999996	2.0356e-07	FALSE
PNT	chr11	sQTL	TMEM80	chr11:696455:698869:clu_287101_	2653	1.04218e-41	3.06376e-36	3.40161e-06	0.999996	1.9823e-07	FALSE
PNT	chr11	sQTL	TMEM80	chr11:698888:700152:clu_287102_	2653	1.03509e-32	3.04292e-27	3.40161e-06	0.999996	2.3658e-07	FALSE
PNT	chr11	sQTL	TMEM80	ENSG00000177042.15	2633	1.49151e-116	4.38415e-111	3.40203e-06	0.999996	2.11741e-07	FALSE
PNT	chr11	sQTL	TMEM80	chr11:700235:702945:clu_287103_	2653	2.52216e-41	7.41457e-36	3.40161e-06	0.999996	2.84676e-07	FALSE
PNT	chr11	sQTL	EPS8L2	ENSG00000177106.16	2455	2.80069e-35	8.0998e-30	3.45771e-06	0.999995	1.45195e-06	FALSE
PNT	chr11	sQTL	EPS8L2	chr11:720223:720491:clu_287110_	2653	2.15883e-13	6.34648e-08	3.40161e-06	0.999996	5.93845e-08	FALSE
PNT	chr11	sQTL	EPS8L2	chr11:720181:720597:clu_287110_	2653	3.1783e-10	9.34347e-05	3.40128e-06	0.999898	5.12211e-06	FALSE
PNT	chr11	sQTL	EPS8L2	chr11:720740:720830:clu_287111_	2653	3.69751e-21	1.08698e-15	3.40161e-06	0.999997	5.18073e-08	FALSE
PNT	chr11	sQTL	EPS8L2	chr11:720909:721074:clu_287112_	2653	8.17832e-21	2.40424e-15	3.40161e-06	0.999997	5.14622e-08	FALSE
PNT	chr11	sQTL	EPS8L2	chr11:721187:721285:clu_287113_	2653	5.26144e-12	1.54674e-06	3.4016e-06	0.999995	1.38973e-07	FALSE
PNT	chr11	sQTL	EPS8L2	chr11:721691:721742:clu_287114_	2653	9.09702e-25	2.67432e-19	3.40161e-06	0.999997	7.63664e-08	FALSE
PNT	chr11	sQTL	EPS8L2	chr11:721691:722091:clu_287114_	2653	1.91695e-16	5.63541e-11	3.40161e-06	0.999997	5.48425e-08	FALSE
PNT	chr11	sQTL	EPS8L2	chr11:721691:722401:clu_287114_	2653	5.7583e-21	1.69281e-15	3.40161e-06	0.999997	8.31444e-08	FALSE
PNT	chr11	sQTL	EPS8L2	chr11:721991:722401:clu_287114_	2653	6.41226e-16	1.88506e-10	3.40161e-06	0.999997	5.28519e-08	FALSE
PNT	chr11	sQTL	EPS8L2	chr11:722252:722401:clu_287114_	2653	1.11634e-21	3.28179e-16	3.40161e-06	0.999997	6.87277e-08	FALSE
PNT	chr11	sQTL	EPS8L2	chr11:723353:724051:clu_287115_	2653	2.31269e-20	6.79877e-15	3.40161e-06	0.999997	5.14043e-08	FALSE
PNT	chr11	sQTL	EPS8L2	chr11:722805:724724:clu_287115_	2653	1.41583e-21	4.16222e-16	3.40161e-06	0.999997	5.33877e-08	FALSE
PNT	chr11	sQTL	EPS8L2	chr11:724175:724724:clu_287115_	2653	1.95731e-19	5.75405e-14	3.40161e-06	0.999997	5.1422e-08	FALSE
PNT	chr11	sQTL	EPS8L2	chr11:724829:724971:clu_287099_	2653	5.22036e-23	1.53467e-17	3.40161e-06	0.999997	5.1331e-08	FALSE
PNT	chr11	sQTL	EPS8L2	chr11:724829:725129:clu_287099_	2653	5.88433e-16	1.72986e-10	3.40161e-06	0.999997	5.13964e-08	FALSE
PNT	chr11	sQTL	EPS8L2	chr11:725414:725728:clu_287099_	2653	3.51115e-23	1.0322e-17	3.40161e-06	0.999997	5.13449e-08	FALSE
PNT	chr11	sQTL	EPS8L2	chr11:726170:726315:clu_287117_	2653	4.31474e-21	1.26844e-15	3.40161e-06	0.999995	1.42728e-06	FALSE
PNT	chr11	sQTL	EPS8L2	chr11:726751:726901:clu_287118_	2653	1.18388e-11	3.48034e-06	3.4016e-06	0.999993	5.69352e-07	FALSE
PNT	chr11	sQTL	EPS8L2	chr11:726751:727357:clu_287118_	2653	4.37513e-08	0.0128619	3.35588e-06	0.986553	0.000581239	FALSE
PNT	chr11	sQTL	TALDO1	chr11:747578:755879:clu_287119_	2653	2.8972e-09	0.000851713	3.39848e-06	0.999076	6.8884e-05	FALSE
PNT	chr11	sQTL	TALDO1	chr11:752473:755879:clu_287119_	2653	3.5344e-12	1.03903e-06	3.40161e-06	0.999995	1.49524e-07	FALSE
PNT	chr11	sQTL	TALDO1	ENSG00000177156.11	2639	3.55214e-09	0.00104414	3.3982e-06	0.998884	6.88008e-05	FALSE
PNT	chr11	sQTL	PDDC1	chr11:767373:770314:clu_10681_	2653	4.31276e-11	1.26785e-05	3.40157e-06	0.999983	7.09089e-07	FALSE
PNT	chr11	sQTL	PDDC1	chr11:767368:771333:clu_10681_	2653	1.60861e-23	4.72894e-18	3.4016e-06	0.999994	3.09357e-06	FALSE
PNT	chr11	sQTL	PDDC1	chr11:767373:771333:clu_10681_	2653	3.02308e-47	8.88718e-42	3.40161e-06	0.999996	9.04858e-07	FALSE
PNT	chr11	sQTL	PDDC1	chr11:770398:770993:clu_10681_	2653	1.30122e-15	3.8253e-10	3.40161e-06	0.999997	5.96073e-08	FALSE
PNT	chr11	sQTL	PDDC1	chr11:770398:771333:clu_10681_	2653	2.56426e-40	7.53835e-35	3.40161e-06	0.999996	8.54618e-07	FALSE
PNT	chr11	sQTL	PDDC1	chr11:770903:770993:clu_10681_	2653	2.27746e-30	6.69521e-25	3.40161e-06	0.999997	5.95905e-08	FALSE
PNT	chr11	sQTL	PDDC1	chr11:771104:771333:clu_10681_	2653	9.31728e-26	2.73907e-20	3.40161e-06	0.999996	9.07086e-07	FALSE
PNT	chr11	sQTL	PDDC1	chr11:771426:772427:clu_10682_	2653	1.141e-08	0.00335427	3.38972e-06	0.996502	0.000140421	FALSE
PNT	chr11	sQTL	PDDC1	chr11:771467:772427:clu_10682_	2653	1.03434e-10	3.04073e-05	3.4015e-06	0.999965	1.54312e-06	FALSE
PNT	chr11	sQTL	GATD1	ENSG00000177225.17	2651	5.65673e-90	1.66295e-84	3.40161e-06	0.999996	8.01611e-07	FALSE
PNT	chr11	sQTL	PDDC1	chr11:772521:774008:clu_10683_	2653	1.00555e-12	2.9561e-07	3.40161e-06	0.999996	1.36606e-07	FALSE
PNT	chr11	sQTL	PDDC1	chr11:774113:777399:clu_10684_	2653	6.43532e-41	1.89184e-35	3.40161e-06	0.999996	8.40859e-07	FALSE
PNT	chr11	sQTL	PDDC1	chr11:775142:777399:clu_10684_	2653	3.51683e-14	1.03387e-08	3.40161e-06	0.999996	8.41087e-07	FALSE
PNT	chr11	sQTL	AP006621.5	chr11:778218:780243:clu_286959_	2653	7.13368e-16	2.09714e-10	3.4016e-06	0.999994	2.45023e-06	FALSE
PNT	chr11	sQTL	AP006621.5	ENSG00000279672.1	2574	6.95791e-75	2.04472e-69	3.40284e-06	0.999994	2.43537e-06	FALSE
PNT	chr11	sQTL	AP006621.5	chr11:780381:780562:clu_286959_	2653	1.10504e-12	3.24856e-07	3.4016e-06	0.999993	2.89062e-06	FALSE
PNT	chr11	sQTL	AP006621.5	chr11:780381:780713:clu_286959_	2653	3.24317e-20	9.53418e-15	3.4016e-06	0.999992	4.32666e-06	FALSE
PNT	chr11	sQTL	AP006621.5	chr11:777695:783530:clu_286959_	2653	2.44676e-149	7.19293e-144	3.4016e-06	0.999994	2.43366e-06	FALSE
PNT	chr11	sQTL	AP006621.5	chr11:778218:783530:clu_286959_	2653	7.10977e-109	2.09011e-103	3.4016e-06	0.999994	2.43366e-06	FALSE
PNT	chr11	sQTL	AP006621.3	ENSG00000255284.2	2651	3.67104e-149	1.0792e-143	3.4016e-06	0.999994	2.43367e-06	FALSE
PNT	chr11	sQTL	AP006621.5	chr11:780381:783530:clu_286959_	2653	5.03447e-22	1.48002e-16	3.4016e-06	0.999994	2.43504e-06	FALSE
PNT	chr11	sQTL	CEND1	ENSG00000184524.6	2651	6.54548e-15	1.92422e-09	3.40161e-06	0.999995	1.58727e-06	FALSE
PNT	chr11	sQTL	CEND1	chr11:788658:789868:clu_10686_	2653	8.07253e-28	2.37314e-22	3.40161e-06	0.999997	5.26821e-08	FALSE
PNT	chr11	sQTL	CEND1	chr11:788658:790030:clu_10686_	2653	8.37925e-13	2.46331e-07	3.40161e-06	0.999996	6.49579e-08	FALSE
PNT	chr11	sQTL	SLC25A22	ENSG00000177542.11	2470	1.96537e-27	5.68469e-22	3.45728e-06	0.999996	6.44935e-08	FALSE
PNT	chr11	sQTL	SLC25A22	chr11:795169:795340:clu_10728_	2653	2.45801e-23	7.22601e-18	3.40161e-06	0.999997	6.7575e-08	FALSE
PNT	chr11	sQTL	SLC25A22	chr11:795169:796043:clu_10728_	2653	2.51124e-12	7.38248e-07	3.40161e-06	0.999996	2.21926e-07	FALSE
PNT	chr11	sQTL	PIDD	chr11:800014:800131:clu_10761_	2653	2.62413e-06	0.771434	6.47432e-07	0.190292	0.0382704	FALSE
PNT	chr11	sQTL	PIDD	chr11:800014:800333:clu_10761_	2653	3.66108e-14	1.07628e-08	3.4016e-06	0.999992	4.35479e-06	FALSE
PNT	chr11	sQTL	PIDD	chr11:800014:800384:clu_10761_	2653	3.92249e-15	1.15312e-09	3.4016e-06	0.999992	4.19907e-06	FALSE
PNT	chr11	sQTL	PIDD	chr11:800244:800384:clu_10761_	2653	5.90769e-10	0.000173673	3.40095e-06	0.999803	1.99094e-05	FALSE
PNT	chr11	sQTL	PIDD	chr11:800469:800543:clu_10763_	2653	7.73753e-10	0.000227466	3.40079e-06	0.999755	1.4479e-05	FALSE
PNT	chr11	sQTL	PIDD	chr11:802090:802195:clu_10764_	2653	1.04715e-08	0.00307837	3.39069e-06	0.996787	0.000130998	FALSE
PNT	chr11	sQTL	PIDD	chr11:802090:802543:clu_10764_	2653	7.47549e-12	2.19763e-06	3.40158e-06	0.999988	5.90348e-06	FALSE
PNT	chr11	sQTL	PIDD	chr11:802376:802543:clu_10764_	2653	5.37525e-51	1.5802e-45	3.4016e-06	0.999993	3.37153e-06	FALSE
PNT	chr11	sQTL	PIDD	chr11:802727:803174:clu_10765_	2653	1.14535e-11	3.36707e-06	3.40159e-06	0.99999	3.60064e-06	FALSE
PNT	chr11	sQTL	PIDD	chr11:802854:803174:clu_10765_	2653	1.0552e-36	3.10206e-31	3.4016e-06	0.999993	3.52056e-06	FALSE
PNT	chr11	sQTL	PIDD	chr11:802891:803174:clu_10765_	2653	5.86696e-41	1.72475e-35	3.4016e-06	0.999993	3.63528e-06	FALSE
PNT	chr11	sQTL	PIDD	chr11:803085:803174:clu_10765_	2653	7.3016e-93	2.1465e-87	3.40161e-06	0.999996	6.96622e-07	FALSE
PNT	chr11	sQTL	PIDD	chr11:803103:803174:clu_10765_	2653	3.32222e-08	0.00976656	3.36661e-06	0.989706	0.000523735	FALSE
PNT	chr11	sQTL	PIDD	chr11:803666:804094:clu_10766_	2653	2.7202e-09	0.000799678	3.39858e-06	0.999106	9.0688e-05	FALSE
PNT	chr11	sQTL	PIDD	chr11:803939:804094:clu_10766_	2653	3.04537e-11	8.95269e-06	3.40155e-06	0.999979	8.45713e-06	FALSE
PNT	chr11	sQTL	PIDD1	ENSG00000177595.18	2634	7.24235e-29	2.12885e-23	3.40198e-06	0.999994	2.78523e-06	FALSE
PNT	chr11	sQTL	PIDD	chr11:804463:805179:clu_10687_	2653	1.49181e-19	4.38559e-14	3.4016e-06	0.999992	4.29023e-06	FALSE
PNT	chr11	sQTL	RPLP2	ENSG00000177600.9	2623	1.22054e-112	3.58618e-107	3.40341e-06	0.999986	1.01075e-05	FALSE
PNT	chr11	sQTL	PNPLA2	ENSG00000177666.17	2643	4.33988e-32	1.27582e-26	3.40162e-06	0.999996	2.15019e-07	FALSE
PNT	chr11	sQTL	PNPLA2	chr11:823855:824314:clu_287157_	2653	3.65558e-37	1.07466e-31	3.40161e-06	0.999996	2.15658e-07	FALSE
PNT	chr11	sQTL	PNPLA2	chr11:824132:824314:clu_287157_	2653	1.47035e-35	4.32249e-30	3.40161e-06	0.999996	2.15004e-07	FALSE
PNT	chr11	sQTL	CRACR2B	ENSG00000177685.17	2319	1.91183e-11	3.74699e-06	5.10225e-06	0.999991	5.25073e-07	FALSE
PNT	chr11	sQTL	CD151	chr11:833026:834530:clu_286960_	2653	4.86537e-13	1.43031e-07	3.40161e-06	0.999996	4.03803e-07	FALSE
PNT	chr11	sQTL	CD151	chr11:833022:836063:clu_286960_	2653	6.46084e-14	1.89934e-08	3.40161e-06	0.999996	3.72508e-07	FALSE
PNT	chr11	sQTL	CD151	chr11:833026:836063:clu_286960_	2653	3.0179e-26	8.87195e-21	3.40161e-06	0.999996	3.80782e-07	FALSE
PNT	chr11	sQTL	CD151	chr11:834591:836063:clu_286960_	2653	4.1836e-16	1.22988e-10	3.40161e-06	0.999996	2.1565e-07	FALSE
PNT	chr11	sQTL	CD151	ENSG00000177697.19	2470	8.35328e-76	2.41613e-70	3.45728e-06	0.999996	4.85846e-07	FALSE
PNT	chr11	sQTL	CD151	chr11:838028:838168:clu_287164_	2653	5.38184e-17	1.58214e-11	3.40161e-06	0.999996	1.80181e-07	FALSE
PNT	chr11	sQTL	TSPAN4	chr11:843722:847201:clu_287166_	2653	8.41569e-14	2.47402e-08	3.40161e-06	0.999996	1.75955e-07	FALSE
PNT	chr11	sQTL	TSPAN4	chr11:864511:865513:clu_287167_	2653	2.36906e-06	0.696451	9.30744e-07	0.273588	0.0299583	FALSE
PNT	chr11	sQTL	TSPAN4	chr11:865614:865694:clu_287167_	2653	2.52886e-06	0.743428	7.63846e-07	0.224521	0.0320472	FALSE
PNT	chr11	sQTL	CHID1	chr11:870499:883148:clu_10785_	2653	4.35875e-12	1.28137e-06	3.40161e-06	0.999995	1.03506e-07	FALSE
PNT	chr11	sQTL	CHID1	chr11:870499:883200:clu_10785_	2653	1.74537e-33	5.131e-28	3.40161e-06	0.999997	4.91742e-08	FALSE
PNT	chr11	sQTL	CHID1	chr11:874910:883148:clu_10785_	2653	6.83459e-08	0.0200921	3.33019e-06	0.979	0.000904523	FALSE
PNT	chr11	sQTL	CHID1	ENSG00000177830.18	2319	5.86563e-21	1.1496e-15	5.10228e-06	0.999995	9.74909e-08	FALSE
PNT	chr11	sQTL	CHID1	chr11:884169:899340:clu_10786_	2653	3.23536e-09	0.000951124	3.39816e-06	0.998982	6.36413e-05	FALSE
PNT	chr11	sQTL	AP2A2	chr11:926088:959437:clu_287174_	2653	9.59461e-17	2.8206e-11	3.40161e-06	0.999997	6.028e-08	FALSE
PNT	chr11	sQTL	AP2A2	chr11:946963:959437:clu_287174_	2653	2.15731e-19	6.34199e-14	3.40161e-06	0.999997	5.82914e-08	FALSE
PNT	chr11	sQTL	AP2A2	chr11:959505:970169:clu_287175_	2653	7.06788e-12	2.0778e-06	3.4016e-06	0.999994	1.69166e-07	FALSE
PNT	chr11	sQTL	AP2A2	ENSG00000183020.14	2236	2.13139e-19	4.17798e-14	5.10145e-06	0.999995	1.91902e-07	FALSE
PNT	chr11	sQTL	AP2A2	chr11:959505:993863:clu_287175_	2653	3.21207e-14	9.44276e-09	3.40161e-06	0.999997	8.3864e-08	FALSE
PNT	chr11	sQTL	MUC6	ENSG00000184956.16	2486	2.2223e-09	0.000643062	3.4534e-06	0.999301	5.26192e-05	FALSE
PNT	chr11	sQTL	TOLLIP	chr11:1298483:1316875:clu_10832_	2653	4.83775e-51	1.42219e-45	3.40161e-06	0.999996	1.58453e-07	FALSE
PNT	chr11	sQTL	TOLLIP	chr11:1311639:1316875:clu_10832_	2653	7.17933e-14	2.11056e-08	3.40161e-06	0.999996	1.68933e-07	FALSE
PNT	chr11	sQTL	BRSK2	ENSG00000174672.16	2635	5.98867e-17	1.75959e-11	3.40344e-06	0.999997	4.67207e-08	FALSE
PNT	chr11	sQTL	BRSK2	chr11:1478279:1480422:clu_287247_	2653	1.55177e-08	0.00456186	3.3854e-06	0.995232	0.000202872	FALSE
PNT	chr11	sQTL	BRSK2	chr11:1477917:1482200:clu_287247_	2653	3.20135e-11	9.41126e-06	3.40157e-06	0.999985	1.92848e-06	FALSE
PNT	chr11	sQTL	BRSK2	chr11:1478279:1482200:clu_287247_	2653	1.82115e-17	5.35376e-12	3.40161e-06	0.999996	6.14405e-07	FALSE
PNT	chr11	sQTL	BRSK2	chr11:1480469:1481778:clu_287247_	2653	4.10381e-08	0.0120643	3.35837e-06	0.987284	0.000648645	FALSE
PNT	chr11	sQTL	BRSK2	chr11:1480469:1482200:clu_287247_	2653	1.83311e-09	0.000538892	3.3997e-06	0.999436	2.17045e-05	FALSE
PNT	chr11	sQTL	MOB2	ENSG00000182208.14	2645	2.40567e-10	7.07135e-05	3.40172e-06	0.999922	3.66614e-06	FALSE
PNT	chr11	sQTL	KRTAP5-AS1	chr11:1594298:1603955:clu_287299_	2653	9.0398e-11	2.6575e-05	3.40151e-06	0.999968	1.79393e-06	FALSE
PNT	chr11	sQTL	KRTAP5-AS1	chr11:1594298:1605662:clu_287299_	2653	4.45315e-21	1.30913e-15	3.40161e-06	0.999996	5.71872e-07	FALSE
PNT	chr11	sQTL	KRTAP5-AS1	chr11:1595093:1605662:clu_287299_	2653	6.19382e-13	1.82084e-07	3.40161e-06	0.999996	4.99127e-07	FALSE
PNT	chr11	sQTL	KRTAP5-AS1	chr11:1604290:1605662:clu_287299_	2653	8.90719e-09	0.00261851	3.39228e-06	0.997254	0.000123825	FALSE
PNT	chr11	sQTL	KRTAP5-AS1	chr11:1592816:1618478:clu_287299_	2653	1.12721e-11	3.31374e-06	3.4016e-06	0.999993	6.17274e-07	FALSE
PNT	chr11	sQTL	KRTAP5-AS1	chr11:1594298:1617573:clu_287299_	2653	2.70802e-15	7.96096e-10	3.40161e-06	0.999996	5.08561e-07	FALSE
PNT	chr11	sQTL	KRTAP5-AS1	chr11:1594298:1617709:clu_287299_	2653	1.28016e-15	3.76339e-10	3.40161e-06	0.999996	4.9966e-07	FALSE
PNT	chr11	sQTL	KRTAP5-AS1	ENSG00000233930.4	2637	3.33397e-219	9.80003e-214	3.40198e-06	0.999996	4.94279e-07	FALSE
PNT	chr11	sQTL	KRTAP5-AS1	chr11:1594703:1618478:clu_287299_	2653	1.25048e-08	0.00367612	3.38836e-06	0.996101	0.000219752	FALSE
PNT	chr11	sQTL	KRTAP5-AS1	chr11:1594298:1619026:clu_287299_	2653	3.05645e-17	8.98528e-12	3.40161e-06	0.999996	3.85983e-07	FALSE
PNT	chr11	sQTL	KRTAP5-AS1	chr11:1604290:1618478:clu_287299_	2653	1.29536e-10	3.80805e-05	3.40147e-06	0.999956	2.03636e-06	FALSE
PNT	chr11	sQTL	KRTAP5-AS1	chr11:1606506:1618478:clu_287299_	2653	4.03391e-11	1.18588e-05	3.40157e-06	0.999984	1.16799e-06	FALSE
PNT	chr11	sQTL	KRTAP5-AS1	chr11:1595093:1633595:clu_287299_	2653	7.75854e-12	2.28084e-06	3.4016e-06	0.999994	4.66366e-07	FALSE
PNT	chr11	sQTL	KRTAP5-AS1	chr11:1617708:1618478:clu_287299_	2653	5.69132e-11	1.67312e-05	3.40155e-06	0.999979	9.41708e-07	FALSE
PNT	chr11	sQTL	KRTAP5-AS1	chr11:1618378:1618478:clu_287299_	2653	1.94167e-18	5.70807e-13	3.40161e-06	0.999996	5.63873e-07	FALSE
PNT	chr11	sQTL	IFITM10	ENSG00000244242.2	2653	2.81153e-06	0.826525	3.3805e-07	0.0993049	0.0741666	FALSE
PNT	chr11	sQTL	AC068580.4	ENSG00000250644.3	2480	2.85197e-06	0.825265	3.44632e-07	0.0996498	0.0750822	FALSE
PNT	chr11	sQTL	CTSD	ENSG00000117984.15	2602	2.80627e-06	0.82443	4.70107e-07	0.138071	0.0374954	FALSE
PNT	chr11	sQTL	LSP1	chr11:1874427:1901317:clu_287331_	2653	2.60644e-06	0.766233	3.30235e-07	0.0969449	0.136819	FALSE
PNT	chr11	sQTL	LSP1	ENSG00000130592.17	2571	2.71331e-06	0.797142	4.46962e-07	0.131241	0.0716141	FALSE
PNT	chr11	sQTL	LSP1	chr11:1890216:1901317:clu_287331_	2653	2.38113e-06	0.699999	3.97522e-07	0.116679	0.183319	FALSE
PNT	chr11	sQTL	LSP1	chr11:1890959:1901317:clu_287331_	2653	2.70168e-06	0.794233	4.55853e-07	0.133939	0.0718248	FALSE
PNT	chr11	sQTL	LSP1	chr11:1891989:1901317:clu_287331_	2653	2.51029e-06	0.737968	3.69743e-07	0.108543	0.153486	FALSE
PNT	chr11	sQTL	LSP1	chr11:1892203:1901317:clu_287331_	2653	2.6047e-06	0.765724	3.76666e-07	0.110608	0.123665	FALSE
PNT	chr11	sQTL	LSP1	chr11:1892207:1901317:clu_287331_	2653	2.38068e-06	0.699865	3.42928e-07	0.100614	0.199519	FALSE
PNT	chr11	sQTL	LSP1	chr11:1892279:1901317:clu_287331_	2653	2.77293e-06	0.815178	3.61228e-07	0.106114	0.0787046	FALSE
PNT	chr11	sQTL	LSP1	chr11:1892381:1901317:clu_287331_	2653	2.66213e-06	0.782607	4.10938e-07	0.12071	0.09668	FALSE
PNT	chr11	sQTL	LSP1	chr11:1892642:1901317:clu_287331_	2653	2.84129e-06	0.835275	3.2935e-07	0.0967536	0.0679684	FALSE
PNT	chr11	sQTL	LSP1	chr11:1897875:1901317:clu_287331_	2653	2.62923e-06	0.772934	3.72642e-07	0.109431	0.117632	FALSE
PNT	chr11	sQTL	LSP1	chr11:1901454:1904649:clu_287332_	2653	2.85825e-06	0.840261	4.28584e-07	0.12596	0.0337749	FALSE
PNT	chr11	sQTL	LSP1	chr11:1905254:1905730:clu_287334_	2653	2.92751e-06	0.860621	3.38297e-07	0.0994117	0.0399637	FALSE
PNT	chr11	sQTL	LSP1	chr11:1905553:1905736:clu_287334_	2653	2.89097e-06	0.849879	3.81896e-07	0.112231	0.0378872	FALSE
PNT	chr11	sQTL	LSP1	chr11:1905254:1907962:clu_287334_	2653	2.92566e-06	0.860078	3.5785e-07	0.105165	0.0347535	FALSE
PNT	chr11	sQTL	TNNT3	chr11:1947711:1951040:clu_287337_	2653	2.83772e-06	0.834226	3.37823e-07	0.0992458	0.0665252	FALSE
PNT	chr11	sQTL	TNNT3	chr11:1950373:1951040:clu_287337_	2653	2.66576e-06	0.783673	6.02484e-07	0.177078	0.0392462	FALSE
PNT	chr11	sQTL	MRPL23	chr11:1971471:1972129:clu_287338_	2653	2.78742e-06	0.81944	4.82181e-07	0.141711	0.0388455	FALSE
PNT	chr11	sQTL	MRPL23	chr11:1972251:1974012:clu_287339_	2653	2.95535e-06	0.868808	3.23185e-07	0.0949729	0.0362163	FALSE
PNT	chr11	sQTL	MRPL23	chr11:1974085:1977486:clu_287343_	2653	2.75359e-06	0.809494	5.30497e-07	0.15592	0.0345829	FALSE
PNT	chr11	sQTL	MRPL23	chr11:1977011:1977486:clu_287343_	2653	2.80234e-06	0.823825	4.83743e-07	0.142175	0.0339963	FALSE
PNT	chr11	sQTL	MRPL23	chr11:1977678:1977772:clu_287343_	2653	2.74639e-06	0.807375	4.75142e-07	0.139628	0.0529932	FALSE
PNT	chr11	sQTL	MRPL23	chr11:1974085:1983469:clu_287343_	2653	2.83007e-06	0.831978	4.18954e-07	0.123118	0.044901	FALSE
PNT	chr11	sQTL	MRPL23	chr11:1974085:1993789:clu_287343_	2653	2.8632e-06	0.841717	4.17211e-07	0.122615	0.0356645	FALSE
PNT	chr11	sQTL	MRPL23	chr11:1977678:1993789:clu_287343_	2653	1.8641e-06	0.548004	1.42201e-06	0.418004	0.0339892	FALSE
PNT	chr11	sQTL	MRPL23	ENSG00000214026.11	2624	2.9158e-06	0.857222	3.57973e-07	0.105203	0.0375714	FALSE
PNT	chr11	sQTL	MRPL23	chr11:1993988:2005668:clu_287343_	2653	2.85714e-06	0.839935	3.98384e-07	0.117073	0.0429884	FALSE
PNT	chr11	sQTL	MRPL23	chr11:1974085:2032774:clu_287343_	2653	2.74103e-06	0.8058	3.68567e-07	0.108264	0.0859324	FALSE
PNT	chr11	sQTL	MRPL23	chr11:1993988:2032771:clu_287343_	2653	2.55381e-06	0.750763	5.25067e-07	0.154263	0.0949713	FALSE
PNT	chr11	sQTL	H19	chr11:2017024:2017106:clu_10956_	2653	2.85939e-06	0.840597	4.01502e-07	0.117991	0.0414088	FALSE
PNT	chr11	sQTL	H19	chr11:2017228:2017309:clu_10956_	2653	2.60102e-06	0.764642	6.77407e-07	0.199106	0.0362482	FALSE
PNT	chr11	sQTL	H19	ENSG00000130600.19	2592	2.34823e-06	0.690167	5.33596e-07	0.156676	0.153154	FALSE
PNT	chr11	sQTL	IGF2	ENSG00000167244.21	2645	2.78354e-06	0.818295	4.86329e-07	0.142931	0.0387709	FALSE
PNT	chr11	sQTL	CD81	ENSG00000110651.12	2479	2.89285e-06	0.837092	3.79763e-07	0.109837	0.0530677	FALSE
PNT	chr11	sQTL	TSSC4	ENSG00000184281.15	2486	2.86514e-06	0.829077	4.51876e-07	0.130718	0.0402019	FALSE
PNT	chr11	sQTL	CDKN1C	chr11:2906696:2906864:clu_11010_	1871	2.8974e-06	0.846017	3.75679e-07	0.109651	0.0443286	FALSE
PNT	chr11	sQTL	CDKN1C	chr11:2906728:2906864:clu_11010_	1871	2.78958e-06	0.814535	2.86685e-07	0.083608	0.101854	FALSE
PNT	chr11	sQTL	SLC22A18AS	chr11:2909865:2914067:clu_11013_	1869	2.99752e-06	0.875159	2.9675e-07	0.0866012	0.0382368	FALSE
PNT	chr11	sQTL	SLC22A18AS	chr11:2909865:2914069:clu_11013_	1869	2.99587e-06	0.874677	3.04919e-07	0.088988	0.0363321	FALSE
PNT	chr11	sQTL	SLC22A18AS	chr11:2909865:2916538:clu_11013_	1869	2.99494e-06	0.874404	2.90845e-07	0.0848745	0.0407184	FALSE
PNT	chr11	sQTL	SLC22A18AS	chr11:2909865:2920626:clu_11013_	1867	2.97786e-06	0.869415	3.19258e-07	0.0931733	0.0374084	FALSE
PNT	chr11	sQTL	SLC22A18AS	ENSG00000254827.6	1864	3.0378e-06	0.886914	2.428e-07	0.0708457	0.0422367	FALSE
PNT	chr11	sQTL	SLC22A18AS	chr11:2909865:2924689:clu_11013_	1867	2.92127e-06	0.852895	3.00715e-07	0.0877374	0.059364	FALSE
PNT	chr11	sQTL	SLC22A18AS	chr11:2909865:2925025:clu_11013_	1867	3.01466e-06	0.880161	2.82505e-07	0.0824427	0.0373933	FALSE
PNT	chr11	sQTL	SLC22A18AS	chr11:2916905:2920626:clu_11013_	1865	2.98771e-06	0.872172	3.10315e-07	0.0905497	0.0372752	FALSE
PNT	chr11	sQTL	SLC22A18AS	chr11:2916905:2923814:clu_11013_	1862	2.98867e-06	0.872419	3.10549e-07	0.090615	0.0369625	FALSE
PNT	chr11	sQTL	SLC22A18AS	chr11:2916905:2924689:clu_11013_	1862	2.99071e-06	0.873014	3.06796e-07	0.0895189	0.037464	FALSE
PNT	chr11	sQTL	SLC22A18AS	chr11:2909865:2934466:clu_11013_	1860	2.99378e-06	0.873889	2.85171e-07	0.083199	0.0429082	FALSE
PNT	chr11	sQTL	SLC22A18	chr11:2921036:2924444:clu_287378_	1860	3.03006e-06	0.884482	2.41966e-07	0.0705853	0.0449298	FALSE
PNT	chr11	sQTL	SLC22A18	chr11:2923594:2924444:clu_287378_	1857	2.96023e-06	0.864076	3.36667e-07	0.0982335	0.0376872	FALSE
PNT	chr11	sQTL	SLC22A18	chr11:2923677:2924444:clu_287378_	1857	2.96797e-06	0.866333	3.2338e-07	0.0943535	0.0393101	FALSE
PNT	chr11	sQTL	SLC22A18	chr11:2923594:2924529:clu_287378_	1857	2.95377e-06	0.862191	2.88901e-07	0.0842752	0.0535309	FALSE
PNT	chr11	sQTL	SLC22A18	chr11:2923809:2924444:clu_287378_	1856	2.98718e-06	0.871865	3.04837e-07	0.0889331	0.0391988	FALSE
PNT	chr11	sQTL	SLC22A18	chr11:2924052:2924444:clu_287378_	1856	2.58647e-06	0.75491	4.10335e-07	0.119639	0.125448	FALSE
PNT	chr11	sQTL	SLC22A18AS	chr11:2909865:2940513:clu_11013_	1851	2.99199e-06	0.873344	3.01824e-07	0.0880618	0.0385907	FALSE
PNT	chr11	sQTL	SLC22A18	chr11:2929560:2930808:clu_287379_	1836	2.99436e-06	0.874342	2.81906e-07	0.0822723	0.0433826	FALSE
PNT	chr11	sQTL	SLC22A18	chr11:2924719:2937852:clu_287379_	1834	2.84278e-06	0.830084	3.39573e-07	0.0990833	0.0708292	FALSE
PNT	chr11	sQTL	SLC22A18	chr11:2929560:2937852:clu_287379_	1830	2.93231e-06	0.856251	2.40963e-07	0.0702891	0.0734566	FALSE
PNT	chr11	sQTL	SLC22A18	chr11:2936486:2937852:clu_287379_	1818	2.9417e-06	0.85938	3.02521e-07	0.0883252	0.0522917	FALSE
PNT	chr11	sQTL	SLC22A18	chr11:2937644:2937852:clu_287379_	1817	2.95764e-06	0.864096	2.92449e-07	0.0853906	0.0505103	FALSE
PNT	chr11	sQTL	SLC22A18AS	chr11:2935411:2940513:clu_11013_	1816	2.97852e-06	0.870194	2.65368e-07	0.0774767	0.0523263	FALSE
PNT	chr11	sQTL	SLC22A18	chr11:2937970:2939194:clu_287380_	1816	2.8816e-06	0.841879	3.47929e-07	0.101593	0.0565243	FALSE
PNT	chr11	sQTL	SLC22A18	chr11:2939325:2940136:clu_287381_	1810	2.95328e-06	0.863071	3.44059e-07	0.100512	0.0364134	FALSE
PNT	chr11	sQTL	SLC22A18	chr11:2939325:2940584:clu_287381_	1808	2.96624e-06	0.866752	3.19195e-07	0.0932306	0.0400145	FALSE
PNT	chr11	sQTL	SLC22A18	chr11:2940238:2940537:clu_287381_	1807	2.84552e-06	0.831538	4.47151e-07	0.130632	0.0378272	FALSE
PNT	chr11	sQTL	SLC22A18	chr11:2940637:2940947:clu_287381_	1807	2.91668e-06	0.852333	3.76774e-07	0.110066	0.0375983	FALSE
PNT	chr11	sQTL	SLC22A18	chr11:2940637:2940968:clu_287381_	1807	2.74928e-06	0.803414	5.51857e-07	0.161232	0.0353511	FALSE
PNT	chr11	sQTL	SLC22A18	chr11:2939325:2943332:clu_287381_	1805	2.84965e-06	0.832815	3.18464e-07	0.0929973	0.0741847	FALSE
PNT	chr11	sQTL	SLC22A18	chr11:2940637:2942582:clu_287381_	1805	2.7288e-06	0.797497	5.61943e-07	0.16419	0.0383096	FALSE
PNT	chr11	sQTL	SLC22A18	chr11:2940637:2942670:clu_287381_	1805	2.67533e-06	0.781869	6.17544e-07	0.180441	0.0376869	FALSE
PNT	chr11	sQTL	SLC22A18	chr11:2940637:2942694:clu_287381_	1805	2.97141e-06	0.868398	3.24654e-07	0.0948438	0.0367548	FALSE
PNT	chr11	sQTL	SLC22A18	chr11:2940637:2943332:clu_287381_	1803	2.96079e-06	0.865419	2.35523e-07	0.0687759	0.065802	FALSE
PNT	chr11	sQTL	SLC22A18	chr11:2943075:2943332:clu_287381_	1800	2.99609e-06	0.875858	2.40653e-07	0.0702971	0.0538413	FALSE
PNT	chr11	sQTL	SLC22A18	ENSG00000110628.16	1686	3.04002e-06	0.874852	2.25629e-07	0.0648706	0.0602745	FALSE
PNT	chr11	sQTL	NAP1L4	chr11:2966876:2970457:clu_11003_	1708	3.00334e-06	0.88184	2.49773e-07	0.0732934	0.0448635	FALSE
PNT	chr11	sQTL	NAP1L4	chr11:2966876:2972489:clu_11003_	1704	3.01183e-06	0.884249	2.21316e-07	0.0649258	0.0508216	FALSE
PNT	chr11	sQTL	NAP1L4	ENSG00000205531.13	1525	3.06841e-06	0.890003	2.05885e-07	0.0596672	0.0503266	FALSE
PNT	chr11	sQTL	NAP1L4	chr11:3000467:3009307:clu_11004_	1619	2.99026e-06	0.881482	2.77668e-07	0.0818154	0.036699	FALSE
PNT	chr11	sQTL	NAP1L4	chr11:3000467:3010359:clu_11004_	1616	2.89405e-06	0.853265	2.80601e-07	0.0826669	0.0640653	FALSE
PNT	chr11	sQTL	NAP1L4	chr11:3000467:3013024:clu_11004_	1615	3.01722e-06	0.889632	2.47034e-07	0.0728009	0.0375641	FALSE
PNT	chr11	sQTL	NAP1L4	chr11:3000467:3013459:clu_11004_	1614	2.98584e-06	0.880379	2.70571e-07	0.0797382	0.0398797	FALSE
PNT	chr11	sQTL	NAP1L4	chr11:3000467:3013484:clu_11004_	1614	2.95844e-06	0.872299	2.5398e-07	0.0748334	0.0528645	FALSE
PNT	chr11	sQTL	CARS1	ENSG00000110619.18	1401	3.46043e-06	0.890301	2.38289e-07	0.0612587	0.0484363	FALSE
PNT	chr11	sQTL	OSBPL5	chr11:3106757:3111076:clu_11026_	1345	1.51304e-05	0.879278	1.31751e-06	0.0765208	0.0441849	FALSE
PNT	chr11	sQTL	OSBPL5	chr11:3111924:3113662:clu_11029_	1327	2.07136e-05	0.839168	2.62431e-06	0.106264	0.0545443	FALSE
PNT	chr11	sQTL	OSBPL5	chr11:3114893:3115467:clu_11031_	1311	2.71346e-05	0.785568	2.28607e-06	0.0660352	0.148367	FALSE
PNT	chr11	sQTL	OSBPL5	chr11:3117841:3121388:clu_11032_	1297	3.10743e-05	0.900097	1.67145e-06	0.0483636	0.0515062	FALSE
PNT	chr11	sQTL	OSBPL5	chr11:3128685:3129001:clu_11035_	1249	6.17738e-05	0.791137	9.33924e-06	0.119518	0.0892737	FALSE
PNT	chr11	sQTL	OSBPL5	ENSG00000021762.20	1129	0.852878	0.0798029	0.0576716	0.00539202	0.00425581	FALSE
PNT	chr11	sQTL	OSBPL5	chr11:3150399:3182148:clu_11040_	1178	0.852978	0.0832557	0.0473014	0.00460503	0.0118604	FALSE
PNT	chr11	sQTL	OSBPL5	chr11:3150399:3185170:clu_11040_	1178	0.855136	0.0834663	0.047748	0.00465149	0.00899864	FALSE
PNT	chr11	sQTL	OSBPL5	chr11:3150396:3186446:clu_11040_	1178	0.859613	0.0839033	0.0450936	0.00439441	0.00699574	FALSE
PNT	chr11	sQTL	OSBPL5	chr11:3150399:3186453:clu_11040_	1178	0.848804	0.0828483	0.0580307	0.00565949	0.00465733	FALSE
PNT	chr11	sQTL	OSBPL5	chr11:3150399:3186741:clu_11040_	1178	0.857097	0.0836577	0.0490275	0.00477993	0.00543811	FALSE
PNT	chr11	sQTL	OSBPL5	chr11:3150399:3187855:clu_11040_	1178	0.856263	0.0835764	0.0478355	0.00466137	0.0076636	FALSE
PNT	chr11	sQTL	OSBPL5	chr11:3185424:3186446:clu_11040_	1178	0.861864	0.0841231	0.0432944	0.00421929	0.00649902	FALSE
PNT	chr11	sQTL	ZNF195	chr11:3381795:3383027:clu_11048_	670	0.537517	0.0297465	0.404844	0.0223988	0.00549352	FALSE
PNT	chr11	sQTL	ZNF195	chr11:3381795:3383776:clu_11048_	669	0.911558	0.0503562	0.0337607	0.00186254	0.00246293	FALSE
PNT	chr11	sQTL	ZNF195	chr11:3383119:3383776:clu_11048_	667	0.91952	0.0507614	0.0262687	0.00144814	0.00200147	FALSE
PNT	chr11	sQTL	ZNF195	chr11:3383262:3383776:clu_11048_	667	0.888483	0.049048	0.0553412	0.00305099	0.00407652	FALSE
PNT	chr11	sQTL	ZNF195	chr11:3383303:3383763:clu_11048_	667	0.908096	0.0501307	0.0374818	0.00206693	0.00222407	FALSE
PNT	chr11	sQTL	ZNF195	chr11:3383832:3387921:clu_11048_	659	0.91005	0.0500988	0.0355876	0.00195681	0.0023064	FALSE
PNT	chr11	sQTL	ZNF195	chr11:3381795:3392173:clu_11048_	650	0.885408	0.0485182	0.0601081	0.0032911	0.0026744	FALSE
PNT	chr11	sQTL	ZNF195	chr11:3381795:3392205:clu_11048_	650	0.920053	0.0504166	0.0259186	0.00141808	0.00219394	FALSE
PNT	chr11	sQTL	ZNF195	chr11:3383119:3392205:clu_11048_	648	0.922054	0.0505071	0.0243031	0.00132944	0.00180601	FALSE
PNT	chr11	sQTL	ZNF195	chr11:3383262:3392205:clu_11048_	648	0.917636	0.0502651	0.028486	0.00155832	0.00205439	FALSE
PNT	chr11	sQTL	ZNF195	chr11:3383303:3392205:clu_11048_	648	0.911733	0.0499418	0.0342819	0.00187569	0.00216739	FALSE
PNT	chr11	sQTL	ZNF195	chr11:3388287:3392205:clu_11048_	630	0.901989	0.0490123	0.043607	0.00236649	0.00302555	FALSE
PNT	chr11	sQTL	ZNF195	chr11:3390085:3392205:clu_11048_	623	0.921509	0.0499611	0.0251394	0.00136094	0.00202952	FALSE
PNT	chr11	sQTL	ZNF195	chr11:3392933:3394807:clu_11049_	606	0.925234	0.049674	0.0219967	0.00117905	0.00191663	FALSE
PNT	chr11	sQTL	ZNF195	ENSG00000005801.18	491	0.937041	0.0396964	0.0202053	0.000853765	0.00220314	FALSE
PNT	chr11	sQTL	ZNF195	chr11:3392933:3400268:clu_11049_	600	0.914526	0.0489653	0.0325501	0.00174057	0.00221794	FALSE
PNT	chr11	sQTL	ZNF195	chr11:3394886:3400268:clu_11049_	594	0.927035	0.0492824	0.0207351	0.00110046	0.0018466	FALSE
PNT	chr11	sQTL	ZNF195	chr11:3399130:3400268:clu_11049_	578	0.919105	0.0481533	0.0267707	0.00139798	0.00457337	FALSE
PNT	chr11	sQTL	TSSC2	chr11:3405514:3406129:clu_287427_	536	0.926852	0.0475968	0.02253	0.00115512	0.0018664	FALSE
PNT	chr11	sQTL	TSSC2	chr11:3405514:3414316:clu_287427_	525	0.924567	0.0462643	0.0257221	0.00128494	0.00216215	FALSE
PNT	chr11	sQTL	TSSC2	chr11:3406198:3418347:clu_287427_	521	0.933161	0.0459853	0.0183735	0.000903854	0.00157638	FALSE
PNT	chr11	sQTL	TSSC2	chr11:3408058:3418347:clu_287427_	518	0.934205	0.0454109	0.0178256	0.000864794	0.00169368	FALSE
PNT	chr11	sQTL	TSSC2	chr11:3405514:3422989:clu_287427_	512	0.925729	0.0440214	0.0265987	0.00126247	0.00238865	FALSE
PNT	chr11	sQTL	TSSC2	chr11:3414389:3416943:clu_287427_	509	0.935228	0.0441157	0.0182477	0.000859215	0.0015493	FALSE
PNT	chr11	sQTL	TSSC2	chr11:3414389:3418347:clu_287427_	508	0.933489	0.0439251	0.0199091	0.000935077	0.00174206	FALSE
PNT	chr11	sQTL	TSSC2	chr11:3405514:3429916:clu_287427_	507	0.934593	0.0438705	0.0190699	0.000893582	0.00157324	FALSE
PNT	chr11	sQTL	TSSC2	chr11:3417118:3418347:clu_287427_	507	0.920526	0.0432102	0.0315053	0.0014756	0.00328238	FALSE
PNT	chr11	sQTL	TSSC2	chr11:3417169:3418347:clu_287427_	507	0.931687	0.0437341	0.0213673	0.00100079	0.00221129	FALSE
PNT	chr11	sQTL	TSSC2	chr11:3418636:3419092:clu_287427_	505	0.935695	0.0438307	0.0180531	0.000844083	0.00157727	FALSE
PNT	chr11	sQTL	TSSC2	chr11:3418636:3420342:clu_287427_	500	0.935232	0.0436798	0.0186152	0.000867816	0.0016047	FALSE
PNT	chr11	sQTL	TSSC2	chr11:3420580:3422989:clu_287427_	488	0.936371	0.0432973	0.0179228	0.000827161	0.00158149	FALSE
PNT	chr11	sQTL	TSSC2	chr11:3421202:3422989:clu_287427_	488	0.937457	0.0433475	0.016895	0.000779695	0.00152042	FALSE
PNT	chr11	sQTL	TSSC2	chr11:3424882:3426063:clu_287429_	467	0.930069	0.0419823	0.0249934	0.00112635	0.00182856	FALSE
PNT	chr11	sQTL	TSSC2	chr11:3424882:3428852:clu_287429_	461	0.933785	0.0420021	0.0215124	0.000965905	0.00173432	FALSE
PNT	chr11	sQTL	TSSC2	chr11:3426193:3427726:clu_287429_	461	0.885501	0.0398303	0.067347	0.00302501	0.00429643	FALSE
PNT	chr11	sQTL	TSSC2	chr11:3426193:3428852:clu_287429_	461	0.935805	0.042093	0.0195204	0.000876331	0.00170492	FALSE
PNT	chr11	sQTL	TSSC2	chr11:3427790:3428852:clu_287429_	459	0.937689	0.0420115	0.0179714	0.000803654	0.0015243	FALSE
PNT	chr11	sQTL	TSSC2	chr11:3427927:3428852:clu_287429_	459	0.936844	0.0419737	0.0182144	0.00081391	0.00215384	FALSE
PNT	chr11	sQTL	TSSC2	chr11:3428018:3428852:clu_287429_	459	0.932727	0.0417892	0.0226119	0.00101123	0.00186079	FALSE
PNT	chr11	sQTL	TSSC2	chr11:3428927:3430363:clu_287427_	455	0.939185	0.0420498	0.0164646	0.000735599	0.00156451	FALSE
PNT	chr12	sQTL	UTP20	ENSG00000120800.5	359	0.942062	0.0223904	0.0330753	0.000784426	0.00168792	FALSE
PNT	chr12	sQTL	UTP20	chr12:101745245:101745833:clu_84921_	488	0.905052	0.0347323	0.0533883	0.00204405	0.00478326	FALSE
PNT	chr12	sQTL	ARL1	chr12:101790355:101794069:clu_192938_	605	0.909677	0.0438959	0.0418674	0.00201774	0.00254225	FALSE
PNT	chr12	sQTL	ARL1	chr12:101790355:101801420:clu_192938_	619	0.918819	0.0445836	0.0329975	0.00159913	0.00200073	FALSE
PNT	chr12	sQTL	MYBPC1	chr12:101962283:102023212:clu_84938_	1124	0.0742043	0.854998	0.00406268	0.0467911	0.0199442	FALSE
PNT	chr12	sQTL	MYBPC1	chr12:101988873:102010980:clu_84938_	1169	0.0581114	0.814106	0.00462436	0.0647261	0.0584323	FALSE
PNT	chr12	sQTL	MYBPC1	chr12:102008309:102023212:clu_84938_	1238	0.0205442	0.89779	0.00132781	0.0580036	0.0223347	FALSE
PNT	chr12	sQTL	MYBPC1	chr12:102028383:102029568:clu_84939_	1275	0.0203117	0.888185	0.00127355	0.0556549	0.0345746	FALSE
PNT	chr12	sQTL	MYBPC1	chr12:102028383:102036197:clu_84939_	1280	0.0198851	0.869553	0.00120853	0.052791	0.0565619	FALSE
PNT	chr12	sQTL	MYBPC1	chr12:102036533:102038442:clu_84946_	1294	0.0202959	0.887865	0.001612	0.070499	0.0197285	FALSE
PNT	chr12	sQTL	MYBPC1	chr12:102043204:102045023:clu_84947_	1306	0.0204208	0.893251	0.0015099	0.0660276	0.0187907	FALSE
PNT	chr12	sQTL	MYBPC1	chr12:102057338:102061510:clu_84941_	1353	0.019929	0.872763	0.00198793	0.0870404	0.0182801	FALSE
PNT	chr12	sQTL	MYBPC1	chr12:102060575:102061510:clu_84941_	1359	0.0201418	0.882024	0.00176119	0.0771049	0.0189682	FALSE
PNT	chr12	sQTL	MYBPC1	chr12:102074307:102076382:clu_84942_	1408	0.0201419	0.882569	0.00176979	0.0775302	0.0179891	FALSE
PNT	chr12	sQTL	MYBPC1	chr12:102074307:102079360:clu_84942_	1412	0.0205991	0.902789	0.001311	0.0574389	0.0178617	FALSE
PNT	chr12	sQTL	MYBPC1	chr12:102078202:102079360:clu_84942_	1419	0.0203501	0.891986	0.00138016	0.0604693	0.025814	FALSE
PNT	chr12	sQTL	CHPT1	chr12:102110590:102113901:clu_84943_	1489	0.0202963	0.889502	0.00140901	0.0617241	0.0270686	FALSE
PNT	chr12	sQTL	CHPT1	chr12:102110590:102116946:clu_84943_	1491	0.0205023	0.898531	0.00136263	0.0596985	0.0199053	FALSE
PNT	chr12	sQTL	CHPT1	chr12:102114032:102116946:clu_84943_	1495	0.0202933	0.88935	0.00149642	0.0655572	0.0233033	FALSE
PNT	chr12	sQTL	CHPT1	chr12:102120295:102122679:clu_84944_	1510	0.020446	0.896054	0.00147023	0.0644159	0.017614	FALSE
PNT	chr12	sQTL	CHPT1	chr12:102120182:102124295:clu_84944_	1510	0.020328	0.890885	0.00157023	0.0687976	0.0184195	FALSE
PNT	chr12	sQTL	CHPT1	chr12:102120182:102124299:clu_84944_	1510	0.020329	0.890928	0.0015802	0.069235	0.0179275	FALSE
PNT	chr12	sQTL	CHPT1	chr12:102124414:102137493:clu_84945_	1522	0.0199105	0.872554	0.00201029	0.088081	0.0174439	FALSE
PNT	chr12	sQTL	GNPTAB	chr12:102147317:102150990:clu_192928_	1569	0.0203063	0.889596	0.00151326	0.0662719	0.0223128	FALSE
PNT	chr12	sQTL	GNPTAB	chr12:102150344:102150990:clu_192928_	1574	0.0201196	0.881319	0.00151222	0.0662103	0.0308394	FALSE
PNT	chr12	sQTL	GNPTAB	ENSG00000111670.16	1516	0.0195823	0.857714	0.00178614	0.0781909	0.0427269	FALSE
PNT	chr12	sQTL	DRAM1	chr12:102271698:102291641:clu_84970_	2146	0.0192875	0.848421	0.00196634	0.0864517	0.0438736	FALSE
PNT	chr12	sQTL	CCDC53	chr12:102439897:102443967:clu_192975_	2740	0.0192245	0.847346	0.00226286	0.0997071	0.0314594	FALSE
PNT	chr12	sQTL	CCDC53	chr12:102439897:102444296:clu_192975_	2741	0.0179549	0.791388	0.00387008	0.170563	0.0162249	FALSE
PNT	chr12	sQTL	CCDC53	chr12:102439897:102455026:clu_192975_	2758	0.0175871	0.775194	0.0041721	0.183876	0.0191714	FALSE
PNT	chr12	sQTL	CCDC53	chr12:102444069:102455026:clu_192975_	2768	0.0190475	0.839585	0.00269881	0.11894	0.0197285	FALSE
PNT	chr12	sQTL	CCDC53	chr12:102444417:102455026:clu_192975_	2768	0.0193721	0.853897	0.00242625	0.106928	0.0173766	FALSE
PNT	chr12	sQTL	CCDC53	chr12:102444069:102455690:clu_192975_	2769	0.0156981	0.691952	0.00228055	0.100334	0.189736	FALSE
PNT	chr12	sQTL	CCDC53	chr12:102455124:102455690:clu_192975_	2777	0.014686	0.647341	0.00244572	0.107576	0.227951	FALSE
PNT	chr12	sQTL	PARPBP	chr12:102569444:102571636:clu_84980_	2873	0.0187834	0.827889	0.00302995	0.13353	0.0167679	FALSE
PNT	chr12	sQTL	PARPBP	chr12:102571724:102572370:clu_84980_	2873	0.0187535	0.826568	0.00296331	0.130588	0.0211275	FALSE
PNT	chr12	sQTL	PAH	chr12:103234293:103237424:clu_192986_	2873	0.0165979	0.731561	0.00458904	0.202219	0.0450335	FALSE
PNT	chr12	sQTL	PAH	chr12:103234293:103238114:clu_192986_	2873	0.00982698	0.433128	0.0116884	0.51514	0.030216	FALSE
PNT	chr12	sQTL	PAH	chr12:103237557:103238114:clu_192986_	2873	0.0188849	0.832359	0.00285215	0.12569	0.0202143	FALSE
PNT	chr12	sQTL	PAH	chr12:103238209:103240673:clu_192986_	2873	0.0176248	0.776822	0.00419481	0.184872	0.0164869	FALSE
PNT	chr12	sQTL	PAH	chr12:103234293:103245465:clu_192986_	2873	0.016883	0.744124	0.00486035	0.214202	0.0199303	FALSE
PNT	chr12	sQTL	PAH	chr12:103240729:103245465:clu_192986_	2873	0.0188087	0.829004	0.00291264	0.128355	0.0209201	FALSE
PNT	chr12	sQTL	PAH	chr12:103306676:103351826:clu_192987_	2873	0.0168769	0.743855	0.00423849	0.186765	0.0482642	FALSE
PNT	chr12	sQTL	PAH	chr12:103306676:103351973:clu_192987_	2873	0.0113806	0.501604	0.010564	0.465601	0.0108504	FALSE
PNT	chr12	sQTL	RP11-341G23.4	chr12:104140417:104142219:clu_192999_	2873	4.50113e-30	1.98389e-28	0.0221695	0.977129	0.000701013	FALSE
PNT	chr12	sQTL	RP11-341G23.4	chr12:104140417:104142645:clu_192999_	2873	5.26836e-24	2.32205e-22	0.0221695	0.97713	0.000700939	FALSE
PNT	chr12	sQTL	RP11-341G23.4	chr12:104140417:104142682:clu_192999_	2873	1.16219e-35	5.12242e-34	0.0221695	0.977129	0.000701021	FALSE
PNT	chr12	sQTL	RP11-341G23.4	chr12:104142300:104142645:clu_192999_	2873	6.21893e-31	2.74102e-29	0.0221695	0.977132	0.000698954	FALSE
PNT	chr12	sQTL	RP11-341G23.4	chr12:104142300:104142682:clu_192999_	2873	2.177e-27	9.59524e-26	0.0221695	0.977129	0.000701018	FALSE
PNT	chr12	sQTL	RP11-341G23.4	chr12:104130312:104160513:clu_192999_	2873	2.09106e-36	9.21646e-35	0.0221695	0.97713	0.000701009	FALSE
PNT	chr12	sQTL	RP11-341G23.4	chr12:104140417:104157201:clu_192999_	2873	4.06548e-11	1.79188e-09	0.0221718	0.977231	0.000597423	FALSE
PNT	chr12	sQTL	RP11-341G23.4	chr12:104142300:104157201:clu_192999_	2873	2.52324e-32	1.11213e-30	0.0221695	0.97713	0.00070101	FALSE
PNT	chr12	sQTL	RP11-341G23.4	chr12:104142822:104157201:clu_192999_	2873	2.93201e-26	1.29229e-24	0.0221695	0.97713	0.000700757	FALSE
PNT	chr12	sQTL	RP11-341G23.4	chr12:104142915:104157201:clu_192999_	2873	2.11451e-37	9.31978e-36	0.0221695	0.977129	0.000701019	FALSE
PNT	chr12	sQTL	RP11-341G23.4	chr12:104140417:104160513:clu_192999_	2873	1.79867e-08	7.92771e-07	0.0221779	0.9775	0.000321801	FALSE
PNT	chr12	sQTL	AC025265.1	ENSG00000257681.1	2873	1.70032e-20	7.49424e-19	0.022178	0.977505	0.000316973	FALSE
PNT	chr12	sQTL	RP11-341G23.4	chr12:104142750:104160513:clu_192999_	2873	1.63752e-37	7.21744e-36	0.0221695	0.977129	0.000701014	FALSE
PNT	chr12	sQTL	RP11-341G23.4	chr12:104142816:104160513:clu_192999_	2873	3.46802e-39	1.52854e-37	0.0221695	0.977129	0.000701021	FALSE
PNT	chr12	sQTL	RP11-341G23.4	chr12:104142822:104160513:clu_192999_	2873	1.08371e-32	4.77649e-31	0.0221705	0.977175	0.000654795	FALSE
PNT	chr12	sQTL	RP11-341G23.4	chr12:104142915:104160513:clu_192999_	2873	9.41017e-31	4.14758e-29	0.0221695	0.97713	0.000700978	FALSE
PNT	chr12	sQTL	RP11-341G23.4	chr12:104156164:104157201:clu_192999_	2873	1.05874e-35	4.66646e-34	0.0221695	0.977129	0.00070102	FALSE
PNT	chr12	sQTL	RP11-341G23.4	chr12:104157596:104160513:clu_192999_	2873	2.16055e-05	0.000952271	0.0221548	0.976484	0.000387018	FALSE
PNT	chr12	sQTL	RP11-341G23.4	chr12:104158329:104160513:clu_192999_	2873	9.48399e-44	4.18011e-42	0.0221695	0.977129	0.000701021	FALSE
PNT	chr12	sQTL	RP11-341G23.4	chr12:104158476:104160513:clu_192999_	2873	3.80235e-35	1.6759e-33	0.0221695	0.97713	0.000701005	FALSE
PNT	chr12	sQTL	RP11-341G23.4	chr12:104158857:104160513:clu_192999_	2873	2.27585e-38	1.00309e-36	0.0221695	0.977129	0.000701018	FALSE
PNT	chr12	sQTL	NT5DC3	chr12:104165107:104169267:clu_193004_	2873	1.66574e-12	7.34182e-11	0.0221695	0.977132	0.000698391	FALSE
PNT	chr12	sQTL	NT5DC3	chr12:104165107:104174078:clu_193004_	2873	3.06053e-28	1.34894e-26	0.0221695	0.977129	0.000701028	FALSE
PNT	chr12	sQTL	NT5DC3	chr12:104171859:104174078:clu_193004_	2873	9.81982e-22	4.32813e-20	0.0221658	0.976965	0.000868805	FALSE
PNT	chr12	sQTL	NT5DC3	chr12:104179253:104181219:clu_193005_	2873	1.09181e-32	4.8122e-31	0.0221745	0.977352	0.000473146	FALSE
PNT	chr12	sQTL	NT5DC3	chr12:104181305:104182616:clu_193005_	2873	1.34493e-08	5.92784e-07	0.0221737	0.977314	0.000511723	FALSE
PNT	chr12	sQTL	NT5DC3	chr12:104181305:104186942:clu_193005_	2873	1.18319e-07	5.21498e-06	0.0221653	0.976946	0.000883448	FALSE
PNT	chr12	sQTL	NT5DC3	chr12:104182697:104186942:clu_193005_	2873	2.22263e-54	9.79633e-53	0.022174	0.977329	0.00049694	FALSE
PNT	chr12	sQTL	NT5DC3	ENSG00000111696.12	2779	3.0763e-76	1.3555e-74	0.0221785	0.977238	0.000583306	FALSE
PNT	chr12	sQTL	HSP90B1	chr12:104325401:104326055:clu_85013_	2873	2.7536e-14	1.21366e-12	0.0221754	0.977388	0.000436168	FALSE
PNT	chr12	sQTL	HSP90B1	chr12:104325401:104326057:clu_85013_	2873	1.38413e-19	6.10062e-18	0.0221754	0.977389	0.000435577	FALSE
PNT	chr12	sQTL	HSP90B1	chr12:104340474:104340564:clu_85014_	2873	3.8971e-26	1.71767e-24	0.0221785	0.977528	0.000293599	FALSE
PNT	chr12	sQTL	HSP90B1	chr12:104340474:104341089:clu_85014_	2873	6.21958e-248	2.74131e-246	0.0221785	0.977529	0.000292816	FALSE
PNT	chr12	sQTL	HSP90B1	chr12:104340719:104341089:clu_85014_	2873	4.4598e-06	0.000196568	0.0221719	0.977238	0.000389206	FALSE
PNT	chr12	sQTL	C12orf73	chr12:104345408:104347192:clu_193012_	2873	1.36648e-05	0.000602283	0.0221645	0.97691	0.000309059	FALSE
PNT	chr12	sQTL	C12orf73	chr12:104345408:104348653:clu_193012_	2873	4.24356e-40	1.87037e-38	0.0221785	0.977529	0.000292307	FALSE
PNT	chr12	sQTL	C12orf73	chr12:104345408:104350409:clu_193012_	2873	1.62815e-19	7.17616e-18	0.0221786	0.97753	0.00029129	FALSE
PNT	chr12	sQTL	C12orf73	chr12:104345408:104350428:clu_193012_	2873	1.52621e-60	6.72682e-59	0.0221785	0.977529	0.000292301	FALSE
PNT	chr12	sQTL	C12orf73	chr12:104347312:104348653:clu_193012_	2873	6.16418e-20	2.71689e-18	0.0221785	0.977529	0.000292687	FALSE
PNT	chr12	sQTL	C12orf73	chr12:104347312:104350409:clu_193012_	2873	7.02275e-15	3.09531e-13	0.0221785	0.977529	0.000292842	FALSE
PNT	chr12	sQTL	C12orf73	chr12:104348746:104350409:clu_193012_	2873	5.56598e-17	2.45323e-15	0.0221785	0.977529	0.000292702	FALSE
PNT	chr12	sQTL	C12orf73	chr12:104350526:104350847:clu_193012_	2873	4.4835e-92	1.97612e-90	0.0221786	0.97753	0.000291723	FALSE
PNT	chr12	sQTL	C12orf73	chr12:104350526:104350918:clu_193012_	2873	1.28079e-94	5.64514e-93	0.0221786	0.977529	0.000292029	FALSE
PNT	chr12	sQTL	C12orf73	chr12:104345408:104359294:clu_193012_	2873	3.58738e-24	1.58115e-22	0.0221785	0.977529	0.000292445	FALSE
PNT	chr12	sQTL	C12orf73	chr12:104347312:104359294:clu_193012_	2873	4.48885e-68	1.97848e-66	0.0221786	0.977529	0.000292101	FALSE
PNT	chr12	sQTL	C12orf73	chr12:104350526:104359294:clu_193012_	2873	8.08871e-11	3.56514e-09	0.0221785	0.977529	0.000292539	FALSE
PNT	chr12	sQTL	TDG	chr12:104359838:104373609:clu_85019_	2873	4.50063e-10	1.98367e-08	0.0221731	0.977289	0.000537387	FALSE
PNT	chr12	sQTL	TDG	ENSG00000139372.15	2824	9.02908e-20	3.97934e-18	0.0221708	0.977124	0.000705417	FALSE
PNT	chr12	sQTL	TDG	chr12:104373850:104374256:clu_85020_	2873	8.97735e-14	3.95681e-12	0.0221732	0.977293	0.000533351	FALSE
PNT	chr12	sQTL	TDG	chr12:104373850:104374671:clu_85020_	2873	1.48608e-15	6.54998e-14	0.0221706	0.977178	0.000651497	FALSE
PNT	chr12	sQTL	TDG	chr12:104374405:104374671:clu_85020_	2873	2.70867e-11	1.19386e-09	0.0221731	0.977291	0.000536123	FALSE
PNT	chr12	sQTL	GLT8D2	chr12:104383355:104385475:clu_193014_	2873	9.44865e-07	4.16454e-05	0.022167	0.977018	0.000772499	FALSE
PNT	chr12	sQTL	GLT8D2	chr12:104406603:104408791:clu_193016_	2873	0.000179952	0.00793146	0.0219924	0.969322	0.000573928	FALSE
PNT	chr12	sQTL	GLT8D2	chr12:104413454:104415135:clu_193017_	2873	4.45478e-29	1.96347e-27	0.0221783	0.977519	0.000302175	FALSE
PNT	chr12	sQTL	GLT8D2	chr12:104408883:104443673:clu_193017_	2873	4.92717e-11	2.17167e-09	0.0221675	0.97704	0.000792863	FALSE
PNT	chr12	sQTL	GLT8D2	chr12:104413454:104443201:clu_193017_	2873	7.36811e-10	3.24753e-08	0.0221649	0.976928	0.000906992	FALSE
PNT	chr12	sQTL	GLT8D2	chr12:104413454:104443673:clu_193017_	2873	8.35676e-26	3.68328e-24	0.0221783	0.977518	0.000303863	FALSE
PNT	chr12	sQTL	GLT8D2	chr12:104413454:104457727:clu_193017_	2873	4.50373e-08	1.98504e-06	0.0221783	0.977516	0.000303368	FALSE
PNT	chr12	sQTL	GLT8D2	chr12:104415269:104457727:clu_193017_	2873	4.16035e-06	0.00018337	0.0221639	0.976885	0.000763936	FALSE
PNT	chr12	sQTL	GLT8D2	chr12:104443270:104443673:clu_193017_	2873	2.59304e-08	1.14289e-06	0.022175	0.977371	0.000453077	FALSE
PNT	chr12	sQTL	GLT8D2	chr12:104444066:104446801:clu_193017_	2873	6.2345e-10	2.74788e-08	0.022167	0.977018	0.000814708	FALSE
PNT	chr12	sQTL	GLT8D2	chr12:104444066:104453829:clu_193017_	2873	6.27854e-09	2.76729e-07	0.022166	0.976976	0.000857268	FALSE
PNT	chr12	sQTL	GLT8D2	chr12:104444066:104457932:clu_193017_	2873	9.55241e-08	4.21027e-06	0.0221774	0.977479	0.00033909	FALSE
PNT	chr12	sQTL	GLT8D2	chr12:104447146:104457727:clu_193017_	2873	3.64693e-05	0.0016074	0.0221345	0.975589	0.000632637	FALSE
PNT	chr12	sQTL	GLT8D2	chr12:104447146:104457932:clu_193017_	2873	1.84684e-10	8.14004e-09	0.0221647	0.976919	0.000916517	FALSE
PNT	chr12	sQTL	GLT8D2	chr12:104447146:104458042:clu_193017_	2873	7.3096e-10	3.22174e-08	0.0221669	0.977017	0.000815778	FALSE
PNT	chr12	sQTL	NFYB	chr12:104529310:104531123:clu_193026_	2873	1.46759e-06	6.46849e-05	0.0221777	0.97749	0.00026626	FALSE
PNT	chr12	sQTL	NFYB	chr12:104529310:104531154:clu_193026_	2873	2.67889e-21	1.18073e-19	0.0221747	0.977361	0.000464259	FALSE
PNT	chr12	sQTL	NFYB	chr12:104529310:104531919:clu_193026_	2873	1.55654e-07	6.86051e-06	0.0221746	0.977353	0.000465493	FALSE
PNT	chr12	sQTL	TXNRD1	chr12:104680887:104705068:clu_85051_	2873	2.52136e-05	0.0011113	0.0221545	0.976471	0.000238196	FALSE
PNT	chr12	sQTL	TXNRD1	chr12:104681124:104705068:clu_85051_	2873	0.0157649	0.694847	0.00562873	0.248053	0.0357068	FALSE
PNT	chr12	sQTL	TXNRD1	chr12:104684882:104705068:clu_85051_	2873	1.26747e-13	5.58642e-12	0.0221803	0.977605	0.000214607	FALSE
PNT	chr12	sQTL	ALDH1L2	chr12:105425712:105433491:clu_193078_	2873	0.018423	0.812003	0.0033873	0.14928	0.0169065	FALSE
PNT	chr12	sQTL	ALDH1L2	chr12:105431980:105433491:clu_193078_	2873	0.018956	0.835494	0.00278715	0.122825	0.0199384	FALSE
PNT	chr12	sQTL	ALDH1L2	chr12:105432277:105433491:clu_193078_	2873	0.0183154	0.807259	0.00350841	0.154618	0.0162993	FALSE
PNT	chr12	sQTL	ALDH1L2	chr12:105443836:105451851:clu_193079_	2873	0.0186312	0.821178	0.00298085	0.131357	0.0258531	FALSE
PNT	chr12	sQTL	ALDH1L2	ENSG00000136010.14	2807	0.0187598	0.82671	0.00254373	0.112058	0.0399292	FALSE
PNT	chr12	sQTL	ALDH1L2	chr12:105460443:105462497:clu_193081_	2873	0.00385458	0.169892	0.0181865	0.801572	0.00649527	FALSE
PNT	chr12	sQTL	ALDH1L2	chr12:105462662:105464348:clu_193083_	2873	0.0184985	0.815331	0.00284536	0.125372	0.0379528	FALSE
PNT	chr12	sQTL	ARL1	ENSG00000120805.14	513	0.919617	0.0398481	0.0365157	0.00157983	0.00243929	FALSE
PNT	chr12	sQTL	MYBPC1	ENSG00000196091.15	1018	0.0650038	0.87095	0.00242741	0.0324944	0.0291247	FALSE
PNT	chr12	sQTL	CHPT1	ENSG00000111666.11	1438	0.0202261	0.886375	0.00147821	0.0647528	0.0271683	FALSE
PNT	chr12	sQTL	DRAM1	ENSG00000136048.14	1978	0.02005	0.882146	0.00169762	0.0746695	0.0214372	FALSE
PNT	chr12	sQTL	WASHC3	ENSG00000120860.11	2599	0.0188491	0.830532	0.00295902	0.130364	0.0172957	FALSE
PNT	chr12	sQTL	PAH	ENSG00000171759.10	2649	0.018264	0.804637	0.00330761	0.145692	0.0280995	FALSE
PNT	chr12	sQTL	HSP90B1	ENSG00000166598.16	2404	2.95677e-124	1.31028e-122	0.0220614	0.977644	0.000294087	FALSE
PNT	chr12	sQTL	C12orf73	ENSG00000204954.10	2672	1.34071e-66	5.90584e-65	0.022191	0.977517	0.000291984	FALSE
PNT	chr12	sQTL	GLT8D2	ENSG00000120820.13	2676	7.57807e-30	3.33804e-28	0.0221914	0.977504	0.000304086	FALSE
PNT	chr12	sQTL	TXNRD1	ENSG00000198431.16	2502	6.71079e-08	2.97416e-06	0.0220609	0.97772	0.000216453	FALSE
PNT	chr12	sQTL	C12orf45	ENSG00000151131.11	2676	0.0163377	0.719653	0.00540256	0.237955	0.0206513	FALSE
PNT	chr12	sQTL	KIAA1033	chr12:105546229:105550504:clu_85095_	2787	0.0185149	0.815965	0.00325882	0.1436	0.0186619	FALSE
PNT	chr12	sQTL	KIAA1033	chr12:105546229:105551014:clu_85095_	2785	0.0187107	0.824589	0.00305531	0.13463	0.0190144	FALSE
PNT	chr12	sQTL	KIAA1033	chr12:105550570:105551014:clu_85095_	2780	0.0190209	0.838233	0.00278349	0.122648	0.0173147	FALSE
PNT	chr12	sQTL	WASHC4	ENSG00000136051.15	2581	0.0175194	0.771522	0.00316916	0.139496	0.068294	FALSE
PNT	chr12	sQTL	APPL2	ENSG00000136044.12	2568	0.0174991	0.770729	0.0026486	0.116562	0.0925614	FALSE
PNT	chr12	sQTL	C12orf75	ENSG00000235162.9	2232	0.0192315	0.848223	0.002348	0.103534	0.0266632	FALSE
PNT	chr12	sQTL	C12orf75	chr12:105742404:105789410:clu_85107_	2342	0.0192853	0.850979	0.00230119	0.101516	0.0259183	FALSE
PNT	chr12	sQTL	NUAK1	chr12:106453192:106464552:clu_193100_	89	0.991129	0.00237628	0.0062836	1.48693e-05	0.000195924	FALSE
PNT	chr12	sQTL	NUAK1	chr12:106461733:106464552:clu_193100_	78	0.994575	0.0021111	0.00320745	6.70878e-06	9.94152e-05	FALSE
PNT	chr4	mQTL	SEC24B;SEC24B	cg14380576	33	0.99408	0.000659245	0.00513148	3.27714e-06	0.000125909	FALSE
PNT	chr4	mQTL	CCDC109B	cg05248542	26	0.99325	0.000413349	0.00621087	2.46158e-06	0.000123123	FALSE
PNT	chr4	mQTL	CCDC109B	cg08447792	38	0.992467	0.000630942	0.00676151	4.16222e-06	0.000136279	FALSE
PNT	chr4	mQTL	GAR1;GAR1	cg12610243	108	1.12177e-06	0.851237	2.41555e-08	0.0181994	0.130562	FALSE
PNT	chr4	mQTL	PITX2;PITX2	cg17707140	44	0.990957	0.000836774	0.00803208	6.61464e-06	0.000167732	FALSE
PNT	chr4	mQTL		cg03587884	44	0.977976	0.00373441	0.0168262	6.28498e-05	0.00140098	FALSE
PNT	chr4	mQTL		cg25198847	1020	4.78304e-33	3.89855e-27	1.22688e-06	0.999999	1.43124e-08	FALSE
PNT	chr4	mQTL	ALPK1;ALPK1	cg03364781	135	0.929718	0.00469345	0.0628836	0.000315062	0.00239016	FALSE
PNT	chr4	mQTL		cg03471893	235	0.839582	0.0437725	0.0986209	0.00512881	0.012896	FALSE
PNT	chr4	mQTL	NEUROG2	cg15463803	111	0.945852	0.00418015	0.0485416	0.000213315	0.00121265	FALSE
PNT	chr4	mQTL	NEUROG2	cg07997294	268	0.627567	0.00875455	0.344584	0.00479264	0.0143018	FALSE
PNT	chr4	mQTL		cg04407762	72	0.967272	0.00457602	0.0267262	0.000125137	0.00130067	FALSE
PNT	chr4	mQTL	LARP7;C4orf21;LARP7	cg05166686	139	0.23429	0.635781	0.0148066	0.0401049	0.0750177	FALSE
PNT	chr4	mQTL	ANK2;ANK2;ANK2	cg03476195	64	0.984656	0.00180734	0.0130766	2.35662e-05	0.000435999	FALSE
PNT	chr4	mQTL	CFI	cg09570250	42	0.900698	0.0384222	0.0359154	0.00150863	0.0234554	FALSE
PNT	chr4	mQTL	EGF	cg13379236	57	0.883936	0.0309536	0.0230771	0.000746827	0.0612865	FALSE
PNT	chr4	mQTL	ELOVL6;ELOVL6	cg17140673	36	0.66122	0.287533	0.00531861	0.00226915	0.0436592	FALSE
PNT	chr4	mQTL		cg06374962	69	0.888314	0.0466879	0.0410352	0.0021349	0.0218276	FALSE
PNT	chr4	mQTL		cg23806894	547	0.697242	0.0404754	0.234679	0.0136092	0.0139949	FALSE
PNT	chr4	mQTL	PITX2;PITX2	cg21299542	108	4.84421e-05	0.860975	2.24796e-06	0.0398544	0.0991199	FALSE
PNT	chr4	mQTL	PITX2;PITX2	cg19829847	609	0.60999	0.00915424	0.364563	0.00546024	0.010832	FALSE
PNT	chr4	mQTL	PITX2;PITX2;PITX2;PITX2	cg10391633	269	0.875092	0.0337574	0.0768256	0.00295223	0.0113725	FALSE
PNT	chr4	mQTL	ALPK1;ALPK1	cg02266725	214	0.930331	0.00634617	0.060655	0.000411496	0.00225666	FALSE
PNT	chr4	mQTL	ALPK1;ALPK1	cg11376227	232	0.822802	0.00594011	0.163896	0.00117704	0.00618555	FALSE
PNT	chr4	mQTL	ALPK1;ALPK1	cg21137236	198	0.928762	0.0222813	0.0428117	0.00102194	0.00512259	FALSE
PNT	chr4	mQTL	SEC24B;SEC24B	cg21818252	73	0.985391	0.00188853	0.0123793	2.34076e-05	0.000317698	FALSE
PNT	chr4	mQTL	CCDC109B;CCDC109B	cg01024705	10	0.997494	0.000285492	0.00215701	5.53928e-07	6.34273e-05	FALSE
PNT	chr4	mQTL	GAR1;GAR1	cg19204194	81	7.3775e-05	0.823335	1.43916e-06	0.0159004	0.160689	FALSE
PNT	chr4	mQTL		cg10208269	49	0.98056	0.00261764	0.0159594	4.1783e-05	0.000821004	FALSE
PNT	chr4	mQTL		cg18064927	102	0.923762	0.0377324	0.027278	0.00110409	0.010123	FALSE
PNT	chr4	mQTL		cg10699857	409	0.631709	0.0409137	0.28866	0.0186755	0.0200421	FALSE
PNT	chr4	mQTL		cg11930400	179	0.602808	0.266938	0.0512439	0.0226357	0.0563747	FALSE
PNT	chr4	mQTL	PITX2;PITX2;PITX2	cg13458645	142	0.964094	0.00641187	0.0277729	0.00018317	0.00153798	FALSE
PNT	chr4	mQTL	PITX2;PITX2	cg14056644	203	0.339008	0.500902	0.0408712	0.0603304	0.0588885	FALSE
PNT	chr4	mQTL		cg16041686	108	0.96975	0.00292945	0.0264204	7.89897e-05	0.00082168	FALSE
PNT	chr4	mQTL		cg10867456	247	0.936959	0.0107323	0.0493178	0.000562479	0.00242846	FALSE
PNT	chr4	mQTL	TIFA;TIFA	cg06295032	35	0.988418	0.00181676	0.00931629	1.66913e-05	0.000432518	FALSE
PNT	chr4	mQTL		cg11726792	87	0.396871	0.480337	0.0113523	0.0136419	0.0977977	FALSE
PNT	chr4	mQTL		cg09578568	80	0.977162	0.0046865	0.0171196	8.11557e-05	0.000950508	FALSE
PNT	chr4	mQTL		cg25935669	73	0.960215	0.00832213	0.0283478	0.000242816	0.00287265	FALSE
PNT	chr4	mQTL		cg16900746	15	0.99408	0.000588585	0.00508657	2.76914e-06	0.000242574	FALSE
PNT	chr4	mQTL	CCDC109B	cg00131899	25	0.988537	0.00113433	0.00981915	1.07686e-05	0.000498669	FALSE
PNT	chr4	mQTL	CASP6;CASP6	cg05855157	67	0.953991	0.00350373	0.0405294	0.000147024	0.00182838	FALSE
PNT	chr4	mQTL	GAR1;GAR1	cg08725389	45	1.51065e-06	0.87695	1.51673e-08	0.00869043	0.114358	FALSE
PNT	chr4	mQTL	RRH	cg14451216	16	0.946984	0.040804	0.00448245	0.000185598	0.00754357	FALSE
PNT	chr4	mQTL	ELOVL6;ELOVL6;ELOVL6;ELOVL6	cg00460260	271	0.827264	0.0118559	0.151557	0.00216487	0.00715833	FALSE
PNT	chr4	mQTL		cg05722981	154	0.928811	0.00548749	0.0635127	0.000373422	0.00181579	FALSE
PNT	chr4	mQTL	PITX2;PITX2	cg24005685	262	0.849791	0.0533593	0.0716411	0.0044777	0.0207306	FALSE
PNT	chr4	mQTL	PITX2;PITX2	cg19134945	13	0.994034	0.00150405	0.00408269	5.80366e-06	0.000373787	FALSE
PNT	chr4	mQTL	AP1AR;AP1AR	cg01787884	1048	7.4078e-66	6.10833e-60	1.21274e-06	0.999999	1.45859e-08	FALSE
PNT	chr4	mQTL	TIFA	cg27564820	40	0.987849	0.00189639	0.00975474	1.82451e-05	0.000481221	FALSE
PNT	chr4	mQTL	ALPK1;ALPK1	cg04085768	315	0.891079	0.00856927	0.0967145	0.000927368	0.00270958	FALSE
PNT	chr4	mQTL		cg00312921	333	0.638791	0.0138714	0.326602	0.00707853	0.0136571	FALSE
PNT	chr4	mQTL	ANK2;ANK2;ANK2	cg01268541	29	0.971021	0.00193499	0.0254782	4.92545e-05	0.00151697	FALSE
PNT	chr4	mQTL	ANK2;ANK2;ANK2	cg21810379	89	5.77599e-06	0.845075	3.44367e-07	0.0502791	0.10464	FALSE
PNT	chr4	mQTL	ANK2;ANK2;ANK2	cg08448479	12	0.983644	0.01143	0.00305857	3.37076e-05	0.00183327	FALSE
PNT	chr4	mQTL	SEC24B;SEC24B	cg26823630	95	0.976089	0.00182966	0.0216201	4.01047e-05	0.000421629	FALSE
PNT	chr4	mQTL	PITX2;PITX2	cg12199540	501	0.79967	0.00926025	0.184848	0.00213647	0.00408566	FALSE
PNT	chr4	mQTL	AP1AR;AP1AR	cg19933238	607	0.00714135	0.00895616	0.431894	0.541639	0.0103696	FALSE
PNT	chr4	mQTL		cg00231728	142	0.91087	0.0313214	0.0422609	0.00143908	0.014109	FALSE
PNT	chr4	mQTL	CCDC109B	cg01442334	62	0.982085	0.00285468	0.0143481	4.10349e-05	0.000671553	FALSE
PNT	chr4	mQTL	ELOVL6;ELOVL6	cg26675129	200	0.948003	0.00595024	0.0440228	0.000274565	0.00174954	FALSE
PNT	chr4	mQTL	ELOVL6;ELOVL6	cg03460315	24	0.990806	0.00094309	0.007918	7.21116e-06	0.000325518	FALSE
PNT	chr4	mQTL	ELOVL6;ELOVL6	cg23200970	25	0.995628	0.000606112	0.00366084	2.12597e-06	0.000102647	FALSE
PNT	chr4	mQTL	PITX2;PITX2;PITX2	cg03972665	65	6.29639e-05	0.854578	1.16786e-06	0.0157211	0.129637	FALSE
PNT	chr4	mQTL	PITX2;PITX2;PITX2	cg14308375	44	0.926141	0.0487814	0.0128016	0.000662668	0.0116132	FALSE
PNT	chr4	mQTL	AP1AR;AP1AR	cg17015853	483	0.00022475	0.732514	5.5645e-05	0.181274	0.0859316	FALSE
PNT	chr4	mQTL	ALPK1;ALPK1	cg03726804	137	0.965418	0.00584894	0.027239	0.000163696	0.00133011	FALSE
PNT	chr4	mQTL		cg24071582	61	0.935153	0.00204451	0.0609426	0.00013151	0.00172812	FALSE
PNT	chr4	mQTL		cg04369018	18	0.992472	0.00048674	0.00684984	3.17145e-06	0.000187924	FALSE
PNT	chr4	mQTL		cg27129029	347	0.594731	0.26627	0.066279	0.029631	0.0430885	FALSE
PNT	chr4	mQTL		cg15680288	785	2.13405e-08	2.75818e-06	0.00758054	0.979746	0.0126711	FALSE
PNT	chr4	mQTL	ANK2;ANK2;ANK2	cg17665652	294	0.827004	0.0598452	0.0923813	0.00667097	0.0140986	FALSE
PNT	chr4	mQTL	AFF1	cg10338518	767	1.00282e-07	0.00318406	3.1375e-05	0.996188	0.000596276	FALSE
PNT	chr4	mQTL	CCDC109B	cg23196549	140	0.967664	0.00317458	0.0282139	9.17046e-05	0.000855624	FALSE
PNT	chr4	mQTL	CCDC109B	cg11498516	14	0.995054	0.000877201	0.00385612	3.19013e-06	0.000209279	FALSE
PNT	chr4	mQTL	CASP6;CASP6	cg27274728	44	0.980461	0.0078151	0.00901238	6.9194e-05	0.00264233	FALSE
PNT	chr4	mQTL	PLA2G12A	cg24974477	74	0.98007	0.00190891	0.0173753	3.32297e-05	0.000612705	FALSE
PNT	chr4	mQTL	GAR1;GAR1;GAR1	cg04527840	66	0.986581	0.00186826	0.0111433	2.07152e-05	0.00038653	FALSE
PNT	chr4	mQTL	RRH	cg07850274	76	0.827121	0.0108655	0.0947039	0.00117796	0.0661316	FALSE
PNT	chr4	mQTL	EGF	cg06981781	45	2.79062e-06	0.877817	3.63749e-08	0.0113312	0.110849	FALSE
PNT	chr4	mQTL	ELOVL6;ELOVL6	cg25012761	140	0.944222	0.00579348	0.0476984	0.000290669	0.00199547	FALSE
PNT	chr4	mQTL	ELOVL6;ELOVL6	cg26225025	96	0.925069	0.00143478	0.0724481	0.00011143	0.000936935	FALSE
PNT	chr4	mQTL	ENPEP	cg23169614	27	0.391738	0.474768	0.00491119	0.00582937	0.122753	FALSE
PNT	chr4	mQTL	ENPEP	cg15712076	206	8.84802e-07	0.706267	6.03663e-08	0.0479398	0.245792	FALSE
PNT	chr4	mQTL	PITX2;PITX2;PITX2	cg22914729	56	0.967364	0.00305809	0.0280134	8.70799e-05	0.00147782	FALSE
PNT	chr4	mQTL	PITX2;PITX2;PITX2;PITX2	cg24430580	323	0.907535	0.0115475	0.0770581	0.000977606	0.00288193	FALSE
PNT	chr4	mQTL	C4orf32	cg17023374	319	0.697721	0.0371803	0.243169	0.012949	0.00898013	FALSE
PNT	chr4	mQTL	AP1AR;AP1AR	cg26898352	194	0.898525	0.00456504	0.0941862	0.000476275	0.00224721	FALSE
PNT	chr4	mQTL	AP1AR;AP1AR	cg03109066	192	0.910369	0.00745628	0.0768035	0.000624304	0.00474676	FALSE
PNT	chr4	mQTL	ALPK1;ALPK1	cg00810752	289	0.896052	0.0215812	0.0752116	0.00180611	0.00534885	FALSE
PNT	chr4	mQTL	ALPK1;ALPK1	cg23882945	360	0.540098	0.0752367	0.284455	0.0395645	0.0606463	FALSE
PNT	chr4	mQTL	ALPK1;ALPK1	cg08331733	166	1.41275e-05	0.84979	7.31596e-07	0.0439001	0.106295	FALSE
PNT	chr4	mQTL		cg00481350	223	0.898734	0.0107411	0.0865003	0.00103081	0.00299357	FALSE
PNT	chr4	mQTL	LARP7;LARP7;C4orf21;C4orf21	cg05247907	118	0.974308	0.00329115	0.0216594	7.24948e-05	0.000669283	FALSE
PNT	chr4	mQTL	LARP7;C4orf21;LARP7	cg05190752	70	0.974551	0.00601247	0.0174236	0.000105587	0.00190718	FALSE
PNT	chr4	mQTL	MIR367;LARP7;LARP7	cg10021238	104	0.967131	0.00408273	0.0274674	0.000114749	0.00120438	FALSE
PNT	chr4	mQTL		cg26519489	184	0.932603	0.00677329	0.058362	0.000422031	0.00183923	FALSE
PNT	chr4	mQTL	ANK2	cg13555290	197	0.910028	0.0173979	0.0612352	0.00116051	0.0101783	FALSE
PNT	chr4	mQTL		cg14397231	48	0.0133958	7.50774e-06	0.97466	0.000534849	0.011402	FALSE
PNT	chr4	mQTL	CASP6;CASP6	cg10457397	47	0.990619	0.00074349	0.00848163	6.21655e-06	0.000149174	FALSE
PNT	chr4	mQTL		cg04676482	381	0.802186	0.0537951	0.100508	0.00670332	0.0368079	FALSE
PNT	chr4	mQTL	PITX2;PITX2;PITX2	cg22717014	50	5.99281e-06	0.893385	7.03649e-08	0.0103935	0.096215	FALSE
PNT	chr4	mQTL	PITX2;PITX2	cg05522383	182	0.362794	0.440264	0.0281927	0.0340783	0.134671	FALSE
PNT	chr4	mQTL		cg15205733	127	0.0102	0.798764	0.000346874	0.0270001	0.163689	FALSE
PNT	chr4	mQTL	ELOVL6;ELOVL6	cg24654176	48	0.986452	0.001319	0.0118503	1.54822e-05	0.000363006	FALSE
PNT	chr4	mQTL	PITX2;PITX2;PITX2	cg27398720	148	0.108106	0.134524	0.0207519	0.0251117	0.711507	FALSE
PNT	chr4	mQTL		cg17560702	246	1.65633e-05	0.712761	2.17884e-06	0.0935672	0.193653	FALSE
PNT	chr4	mQTL		cg12599765	779	5.90821e-22	4.88463e-16	1.20955e-06	0.999999	3.18033e-08	FALSE
PNT	chr4	mQTL	C4orf32	cg16092834	1016	1.7579e-18	2.5999e-18	0.40185	0.594325	0.00382505	FALSE
PNT	chr4	mQTL	ALPK1;ALPK1	cg15936366	53	0.960333	0.017329	0.0172132	0.000305791	0.00481917	FALSE
PNT	chr4	mQTL		cg00146676	20	0.992792	0.00124576	0.00558206	6.63126e-06	0.000373117	FALSE
PNT	chr4	mQTL		cg12353207	329	0.140789	0.657991	0.020889	0.0975441	0.0827871	FALSE
PNT	chr4	mQTL		cg11862610	17	0.986059	0.00370707	0.00721882	2.41482e-05	0.00299087	FALSE
PNT	chr4	mQTL	SEC24B;SEC24B	cg09423459	86	0.945547	0.0030297	0.0490056	0.00015476	0.00226269	FALSE
PNT	chr4	mQTL	SEC24B;SEC24B	cg22818604	26	0.991996	0.000769178	0.00700283	5.20336e-06	0.000226521	FALSE
PNT	chr4	mQTL	SEC24B;SEC24B	cg05861071	130	0.91081	0.00246804	0.0847257	0.000227815	0.00176843	FALSE
PNT	chr4	mQTL	CCDC109B	cg02105485	12	0.994571	0.000507011	0.00472429	2.21262e-06	0.000195723	FALSE
PNT	chr4	mQTL	CASP6;CASP6	cg03797115	31	0.981946	0.00144153	0.0157993	2.24031e-05	0.000790934	FALSE
PNT	chr4	mQTL	PLA2G12A	cg05537210	40	0.980786	0.00200773	0.0163499	3.26453e-05	0.000823844	FALSE
PNT	chr4	mQTL	ELOVL6;ELOVL6	cg04249586	19	0.991549	0.00123081	0.00680659	8.04323e-06	0.000405812	FALSE
PNT	chr4	mQTL	ENPEP	cg15810415	94	0.000187719	0.857677	1.08438e-05	0.0494522	0.0926728	FALSE
PNT	chr4	mQTL	ENPEP	cg09248380	214	0.89764	0.0367621	0.0524937	0.00213887	0.0109652	FALSE
PNT	chr4	mQTL		cg00126148	238	0.867366	0.00971689	0.118045	0.00131887	0.00355338	FALSE
PNT	chr4	mQTL	PITX2;PITX2;PITX2	cg20992114	53	0.972513	0.00626302	0.0193689	0.000123005	0.00173171	FALSE
PNT	chr4	mQTL	PITX2;PITX2	cg19602081	169	0.898364	0.00732743	0.0880663	0.000712776	0.00552958	FALSE
PNT	chr4	mQTL	PITX2;PITX2	cg05581451	136	0.894863	0.0474583	0.0354814	0.00186139	0.0203355	FALSE
PNT	chr4	mQTL	PITX2;PITX2	cg19909239	166	0.941601	0.00478162	0.0516197	0.000260397	0.00173716	FALSE
PNT	chr4	mQTL		cg11671598	81	0.956345	0.00245158	0.0394828	9.95923e-05	0.00162143	FALSE
PNT	chr4	mQTL	NEUROG2	cg08929548	244	0.859514	0.0241434	0.104807	0.00293538	0.00859981	FALSE
PNT	chr4	mQTL	NEUROG2;NEUROG2	cg26708817	101	0.394847	0.480992	0.0127779	0.0154698	0.0959127	FALSE
PNT	chr4	mQTL	LARP7;LARP7;LARP7;C4orf21	cg00740889	74	1.50574e-06	0.868975	2.11613e-08	0.0120934	0.11893	FALSE
PNT	chr4	mQTL	LARP7;C4orf21;LARP7;LARP7	cg18948380	197	0.889694	0.00543692	0.102251	0.000622861	0.00199553	FALSE
PNT	chr4	mQTL	PITX2;PITX2	cg26708319	232	0.930267	0.00547801	0.0624469	0.000366286	0.00144189	FALSE
PNT	chr4	mQTL	NEUROG2;NEUROG2	cg07131451	69	0.978476	0.00366915	0.0168025	6.20165e-05	0.000990499	FALSE
PNT	chr4	mQTL		cg17907608	39	0.982264	0.00223903	0.0146059	3.24352e-05	0.000858416	FALSE
PNT	chr4	mQTL		cg14744141	31	0.978316	0.00220274	0.018151	3.95774e-05	0.00129078	FALSE
PNT	chr4	mQTL	SEC24B;SEC24B	cg21749275	53	0.976913	0.00240625	0.0196273	4.73383e-05	0.00100605	FALSE
PNT	chr4	mQTL	CASP6;CASP6	cg01219048	58	0.916632	0.0519848	0.011287	0.000620641	0.0194756	FALSE
PNT	chr4	mQTL	GAR1;GAR1	cg00463561	70	0.963147	0.00303661	0.0321618	9.98455e-05	0.00155438	FALSE
PNT	chr4	mQTL	ELOVL6;ELOVL6	cg07959837	50	0.979348	0.0027762	0.016831	4.67136e-05	0.000997905	FALSE
PNT	chr4	mQTL	ELOVL6;ELOVL6	cg02859516	44	0.979967	0.00278229	0.016101	4.46081e-05	0.00110532	FALSE
PNT	chr4	mQTL	ELOVL6;ELOVL6	cg20589883	485	1.15039e-05	0.352687	1.9751e-05	0.605485	0.0417969	FALSE
PNT	chr4	mQTL		cg05934436	93	0.965672	0.00873637	0.0232301	0.000208007	0.00215335	FALSE
PNT	chr4	mQTL	PITX2;PITX2	cg24925400	54	0.97722	0.00439409	0.0171915	7.61839e-05	0.0011178	FALSE
PNT	chr4	mQTL	PITX2;PITX2	cg08890690	238	0.894372	0.0313276	0.0671192	0.00234618	0.00483497	FALSE
PNT	chr4	mQTL	PITX2;PITX2	cg06842954	272	0.0165903	0.763205	0.00275726	0.126752	0.0906958	FALSE
PNT	chr4	mQTL		cg16732341	123	0.802409	0.10598	0.0644991	0.00850021	0.0186125	FALSE
PNT	chr4	mQTL	C4orf32	cg07868715	296	0.851976	0.00988816	0.131178	0.00151703	0.00544059	FALSE
PNT	chr4	mQTL	AP1AR;AP1AR	cg05688026	175	5.14598e-06	0.834833	2.98358e-07	0.0482858	0.116875	FALSE
PNT	chr4	mQTL	AP1AR;AP1AR	cg16506776	76	0.411269	0.474411	0.0100699	0.0115232	0.0927276	FALSE
PNT	chr4	mQTL	AP1AR;AP1AR	cg05687370	171	0.92886	0.0121532	0.0535829	0.000696373	0.00470798	FALSE
PNT	chr4	mQTL	TIFA	cg22931402	498	2.27752e-08	0.0188612	1.17803e-06	0.97558	0.00555752	FALSE
PNT	chr4	mQTL	ALPK1;ALPK1	cg04779144	81	0.0049942	0.872312	9.60772e-05	0.0166754	0.105923	FALSE
PNT	chr4	mQTL		cg00146698	111	0.862777	0.0034314	0.130539	0.00051644	0.00273537	FALSE
PNT	chr4	mQTL	NEUROG2	cg17031795	159	0.643972	0.270633	0.032314	0.0135406	0.0395406	FALSE
PNT	chr4	mQTL	C4orf21	cg25329296	54	0.943147	0.00833071	0.0438607	0.000383138	0.00427833	FALSE
PNT	chr4	mQTL	LARP7;LARP7;LARP7;C4orf21	cg23694261	108	0.89207	0.0432702	0.0465759	0.00224335	0.0158407	FALSE
PNT	chr4	mQTL	LARP7;C4orf21;LARP7	cg16005883	196	0.00423583	0.796478	0.000264905	0.0496617	0.14936	FALSE
PNT	chr4	mQTL	ANK2;ANK2	cg01130406	87	0.966399	0.00437893	0.0276499	0.000123838	0.00144846	FALSE
PNT	chr4	mQTL	TIFA	cg03736062	107	0.000721644	0.136691	0.00443737	0.840491	0.017659	FALSE
PNT	chr4	mQTL	NEUROG2	cg17267256	202	0.911348	0.0326539	0.0449925	0.00160269	0.00940289	FALSE
PNT	chr4	mQTL	PITX2;PITX2;PITX2	cg13193239	504	0.242046	0.0217945	0.572982	0.0514813	0.111696	FALSE
PNT	chr4	mQTL	ANK2	cg25429446	75	0.935436	0.0361107	0.0170981	0.000649332	0.0107059	FALSE
PNT	chr4	mQTL	LARP7;LARP7;C4orf21	cg02951674	161	0.955632	0.00319528	0.0395715	0.000130842	0.00147034	FALSE
PNT	chr4	mQTL		cg00393407	47	0.963561	0.00207462	0.0328467	6.92733e-05	0.00144802	FALSE
PNT	chr4	mQTL	SEC24B;SEC24B	cg08267141	16	0.995714	0.000657111	0.00347842	2.14717e-06	0.000148374	FALSE
PNT	chr4	mQTL	CCDC109B	cg03005261	111	0.976195	0.002497	0.0207878	5.27058e-05	0.00046706	FALSE
PNT	chr4	mQTL	LRIT3	cg14819399	24	0.991455	0.00149128	0.00666713	9.65113e-06	0.000377151	FALSE
PNT	chr4	mQTL	ELOVL6;ELOVL6	cg04969804	66	0.982928	0.00163861	0.0150306	2.46794e-05	0.000377724	FALSE
PNT	chr4	mQTL	ELOVL6;ELOVL6	cg02987705	40	0.960601	0.0275054	0.00777563	0.000218744	0.00389916	FALSE
PNT	chr4	mQTL	ENPEP;ENPEP	cg07587796	118	0.955667	0.00487242	0.037282	0.00018809	0.00199079	FALSE
PNT	chr4	mQTL		cg13891768	39	0.358574	0.420638	0.00657477	0.00750606	0.206707	FALSE
PNT	chr4	mQTL	PITX2;PITX2;PITX2	cg15784124	417	0.352473	0.452266	0.0465439	0.0596325	0.0890846	FALSE
PNT	chr4	mQTL	PITX2;PITX2;PITX2	cg05835105	410	9.35555e-07	0.603	4.69852e-07	0.302742	0.0942562	FALSE
PNT	chr4	mQTL	PITX2;PITX2;PITX2	cg16747109	262	0.800191	0.0108174	0.179883	0.00242508	0.0066829	FALSE
PNT	chr4	mQTL		cg17242937	127	0.398635	0.491688	0.0125375	0.0153824	0.0817572	FALSE
PNT	chr4	mQTL	C4orf32	cg03870411	133	0.962233	0.00301286	0.0337414	0.00010474	0.000907644	FALSE
PNT	chr4	mQTL	TIFA	cg09234283	214	0.477478	0.0153959	0.373741	0.0119295	0.121456	FALSE
PNT	chr4	mQTL		cg20420651	90	0.828308	0.124738	0.0179018	0.00266952	0.0263823	FALSE
PNT	chr4	mQTL		cg12934934	16	0.979097	0.0124972	0.0052145	6.34297e-05	0.0031283	FALSE
PNT	chr4	mQTL	ANK2	cg16028169	35	0.364584	0.560751	0.00537057	0.00819915	0.0610951	FALSE
PNT	chr4	mQTL	ANK2;ANK2;ANK2	cg19942138	266	0.835352	0.025396	0.125659	0.00381044	0.00978273	FALSE
PNT	chr4	mQTL	ELOVL6;ELOVL6	cg09934926	28	0.988728	0.00349154	0.00682491	2.31688e-05	0.000932334	FALSE
PNT	chr4	mQTL		cg00560501	88	0.982079	0.00158065	0.016015	2.54766e-05	0.000299439	FALSE
PNT	chr4	mQTL		cg02719154	164	9.27854e-07	0.718246	8.74879e-08	0.0675096	0.214244	FALSE
PNT	chr4	mQTL	C4orf39;TRIM61	cg06481168	10	0.211988	5.20628e-05	0.768906	0.000169954	0.0188838	FALSE
PNT	chr4	mQTL	PITX2;PITX2	cg00692611	321	0.272017	0.367986	0.110422	0.14928	0.100296	FALSE
PNT	chr4	mQTL		cg01030406	502	0.654393	0.0262187	0.292788	0.0117159	0.0148846	FALSE
PNT	chr4	mQTL	ANK2;ANK2;ANK2	cg02296478	47	0.88736	0.016445	0.065733	0.00118893	0.0292726	FALSE
PNT	chr4	mQTL	C4orf32	cg04831870	745	2.8645e-05	3.57384e-05	0.442222	0.551725	0.00598884	FALSE
PNT	chr4	mQTL	CFI	cg06834035	22	0.951445	0.0372121	0.0049768	0.000188471	0.00617784	FALSE
PNT	chr4	mQTL	C4orf32	cg05709362	433	0.60884	0.0875069	0.24457	0.0351275	0.0239549	FALSE
PNT	chr4	mQTL	TIFA	cg25138118	314	0.88992	0.0260791	0.075054	0.00219271	0.00675404	FALSE
PNT	chr4	mQTL	CCDC109B	cg19563331	169	0.919976	0.00597216	0.0711114	0.00045915	0.00248086	FALSE
PNT	chr4	mQTL	CASP6;CASP6	cg08152567	69	0.95281	0.00897217	0.0333307	0.000309282	0.00457785	FALSE
PNT	chr4	mQTL	CASP6;CASP6	cg17714799	13	0.991509	0.000602165	0.00716007	3.62314e-06	0.000725331	FALSE
PNT	chr4	mQTL	LRIT3	cg08061367	198	1.09394e-06	0.312568	2.27686e-06	0.650522	0.036907	FALSE
PNT	chr4	mQTL		cg24669946	25	0.990076	0.0013886	0.00799797	1.06907e-05	0.000526583	FALSE
PNT	chr4	mQTL		cg22006640	154	1.55116e-05	0.863407	4.06832e-07	0.022531	0.114046	FALSE
PNT	chr4	mQTL	PITX2;PITX2	cg19304088	25	0.400065	0.468161	0.00376439	0.00428141	0.123728	FALSE
PNT	chr4	mQTL	PITX2;PITX2	cg01616926	50	0.977015	0.00575326	0.0159052	9.24255e-05	0.00123387	FALSE
PNT	chr4	mQTL	PITX2;PITX2	cg20705938	37	0.874385	0.102784	0.00762239	0.000881684	0.0143271	FALSE
PNT	chr4	mQTL		cg22716950	424	0.170966	0.00428902	0.762228	0.0190785	0.043438	FALSE
PNT	chr4	mQTL	AP1AR;AP1AR	cg01733673	110	3.05147e-08	0.0236057	1.25463e-06	0.970557	0.00583571	FALSE
PNT	chr4	mQTL		cg00262132	419	0.4964	0.0246862	0.439592	0.0218436	0.0174776	FALSE
PNT	chr4	mQTL	NEUROG2	cg07964553	148	0.886873	0.029404	0.0588957	0.00192977	0.0228971	FALSE
PNT	chr4	mQTL	NEUROG2	cg10511618	53	0.986889	0.00392319	0.00848654	3.3068e-05	0.000668657	FALSE
PNT	chr4	mQTL	LARP7;LARP7;LARP7;C4orf21	cg19980598	68	0.972645	0.0111238	0.0132969	0.000149286	0.00278552	FALSE
PNT	chr4	mQTL	SEC24B;SEC24B	cg20585576	123	0.959393	0.00388312	0.0354798	0.000142502	0.00110196	FALSE
PNT	chr4	mQTL	CCDC109B	cg03591709	41	0.989037	0.00074035	0.00997177	7.22117e-06	0.000243255	FALSE
PNT	chr4	mQTL	CASP6;CASP6	cg05295810	39	0.987785	0.00237546	0.00925691	2.17005e-05	0.000560815	FALSE
PNT	chr4	mQTL	ELOVL6;ELOVL6	cg06591011	39	0.00641314	0.889626	4.6499e-05	0.00635274	0.0975618	FALSE
PNT	chr4	mQTL	ENPEP	cg20773127	75	0.962176	0.0107148	0.0236336	0.000259968	0.00321554	FALSE
PNT	chr4	mQTL	ENPEP;ENPEP	cg15406387	76	6.43655e-06	0.878714	1.87041e-07	0.0254389	0.0958405	FALSE
PNT	chr4	mQTL		cg11416290	11	0.993929	0.00124202	0.00438502	5.04062e-06	0.000438926	FALSE
PNT	chr4	mQTL	PITX2;PITX2;PITX2	cg03144922	287	0.79209	0.0522603	0.0902925	0.00589783	0.0594598	FALSE
PNT	chr4	mQTL		cg16933229	195	7.4799e-05	0.828727	4.79765e-06	0.0530369	0.118157	FALSE
PNT	chr4	mQTL	TIFA	cg17227144	888	2.94839e-08	5.51281e-06	0.00531944	0.994612	6.33725e-05	FALSE
PNT	chr4	mQTL	ALPK1;ALPK1	cg17445830	541	0.702537	0.0174196	0.263792	0.00653107	0.00971953	FALSE
PNT	chr4	mQTL	ALPK1;ALPK1	cg07030950	81	0.966561	0.0104576	0.020754	0.000222541	0.00200512	FALSE
PNT	chr4	mQTL		cg27432847	48	0.957435	0.012917	0.0235616	0.000312102	0.00577424	FALSE
PNT	chr4	mQTL		cg01749784	165	1.04598e-05	0.822931	6.98e-07	0.0547932	0.122265	FALSE
PNT	chr4	mQTL	LARP7;LARP7;LARP7;C4orf21	cg13788062	57	0.982514	0.0014043	0.0156784	2.20277e-05	0.000381366	FALSE
PNT	chr4	mQTL		cg26533273	69	0.97178	0.00705156	0.0191691	0.000137236	0.00186196	FALSE
PNT	chr4	mQTL	ANK2	cg20360704	123	0.962746	0.00299147	0.0330001	0.000101378	0.00116082	FALSE
PNT	chr4	mQTL	ANK2;ANK2;ANK2	cg09729030	216	0.840145	0.0475216	0.0910605	0.00513456	0.0161383	FALSE
PNT	chr4	mQTL	PITX2;PITX2	cg03943773	41	0.987527	0.00156502	0.0105075	1.62678e-05	0.000384377	FALSE
PNT	chr4	mQTL	ELOVL6;ELOVL6	cg27074985	81	0.978632	0.0033098	0.017216	5.74408e-05	0.000784909	FALSE
PNT	chr4	mQTL	PITX2;PITX2;PITX2	cg16546442	139	0.312143	0.381009	0.0278663	0.0337691	0.245213	FALSE
PNT	chr4	mQTL	C4orf32;C4orf32	cg13829980	22	0.982185	0.00778127	0.00782871	5.98775e-05	0.00214468	FALSE
PNT	chr4	mQTL	LARP7;LARP7	cg25722178	28	0.982058	0.00172852	0.0148969	2.49285e-05	0.00129153	FALSE
PNT	chr4	mQTL	ANK2;ANK2;ANK2	cg02322135	22	0.991086	0.000706111	0.00795911	5.42674e-06	0.000243825	FALSE
PNT	chr4	mQTL		cg23404248	314	0.205703	0.263659	0.102074	0.130535	0.298028	FALSE
PNT	chr4	mQTL		cg22389137	144	0.930416	0.0048035	0.0622641	0.000319256	0.00219714	FALSE
PNT	chr4	mQTL	GAR1;GAR1	cg23843053	22	0.95551	0.0346682	0.00411149	0.000143609	0.00556618	FALSE
PNT	chr4	mQTL		cg05492170	489	0.544145	0.0150254	0.418468	0.0115443	0.0108171	FALSE
PNT	chr4	mQTL	PITX2;PITX2;PITX2	cg01371072	242	6.90118e-06	0.806739	8.82361e-07	0.103057	0.0901968	FALSE
PNT	chr4	mQTL	PITX2;PITX2	cg09854515	216	0.916652	0.0266907	0.046358	0.00134088	0.00895833	FALSE
PNT	chr4	mQTL	PITX2;PITX2	cg09169953	147	0.917067	0.00740886	0.0714886	0.000574085	0.00346123	FALSE
PNT	chr4	mQTL		cg07037371	556	0.128673	0.00992158	0.400083	0.0304182	0.430904	FALSE
PNT	chr4	mQTL	C4orf32;C4orf32	cg02591199	140	0.962419	0.00405684	0.0318716	0.000132827	0.00151998	FALSE
PNT	chr4	mQTL	TIFA	cg25241885	394	1.2648e-05	0.75931	2.61644e-06	0.156991	0.0836835	FALSE
PNT	chr4	mQTL	NEUROG2	cg10871779	119	0.973013	0.00185411	0.02469	4.66512e-05	0.000396463	FALSE
PNT	chr4	mQTL		cg23401445	117	0.968217	0.00380402	0.0266434	0.000103447	0.00123188	FALSE
PNT	chr4	mQTL		cg19921847	129	0.238597	0.641603	0.0141418	0.0379605	0.0676973	FALSE
PNT	chr4	mQTL	PITX2;PITX2;PITX2	cg16184803	41	0.98753	0.00137071	0.0104548	1.38809e-05	0.000630617	FALSE
PNT	chr4	mQTL		cg15652723	204	0.940632	0.00428239	0.0536658	0.000243147	0.0011763	FALSE
PNT	chr4	mQTL	AP1AR;AP1AR	cg20693608	192	5.53793e-07	0.454551	5.32012e-08	0.043165	0.502283	FALSE
PNT	chr4	mQTL		cg07290249	329	6.08219e-07	0.499548	8.86346e-08	0.0723701	0.428081	FALSE
PNT	chr4	mQTL	CCDC109B	cg19905837	80	0.979509	0.00154505	0.0185481	2.88886e-05	0.000368647	FALSE
PNT	chr4	mQTL	ELOVL6;ELOVL6	cg19090637	24	0.994501	0.0010893	0.00418238	4.35807e-06	0.000223006	FALSE
PNT	chr4	mQTL	LARP7;LARP7;LARP7;C4orf21	cg13255285	26	0.961208	0.0272732	0.00669602	0.000185355	0.00463732	FALSE
PNT	chr4	mQTL	PITX2;PITX2	cg19370653	194	0.89617	0.025552	0.0662562	0.00187898	0.0101426	FALSE
PNT	chr4	mQTL	CCDC109B	cg21837443	78	0.94174	0.00169904	0.0554101	9.89165e-05	0.00105165	FALSE
PNT	chr4	mQTL	PLA2G12A;PLA2G12A	cg15976673	158	0.961374	0.00327732	0.0344544	0.000116678	0.000777609	FALSE
PNT	chr4	mQTL		cg12652641	21	0.995487	0.00041804	0.00401996	1.61508e-06	7.30382e-05	FALSE
PNT	chr4	mQTL		cg04355159	57	0.988836	0.00167291	0.00916585	1.51969e-05	0.000309919	FALSE
PNT	chr4	mQTL		cg19849728	45	0.982576	0.00187847	0.0145992	2.69909e-05	0.000919598	FALSE
PNT	chr4	mQTL	PITX2;PITX2;PITX2	cg17507671	283	0.847605	0.0325246	0.0846061	0.00321449	0.0320501	FALSE
PNT	chr4	mQTL	PITX2;PITX2;PITX2	cg24224020	148	0.9618	0.00409785	0.0329791	0.000139527	0.000983576	FALSE
PNT	chr4	mQTL	PITX2;PITX2;PITX2;PITX2	cg17949915	96	0.000112358	0.88456	2.50693e-06	0.0196407	0.0956848	FALSE
PNT	chr4	mQTL		cg01733176	140	0.959368	0.00645155	0.0321334	0.000214257	0.00183318	FALSE
PNT	chr4	mQTL		cg25726077	280	0.691312	0.00533347	0.295667	0.00227566	0.00541261	FALSE
PNT	chr4	mQTL	AP1AR;AP1AR	cg27568321	44	0.991224	0.00123105	0.00729847	8.82676e-06	0.000237543	FALSE
PNT	chr4	mQTL	TIFA	cg20656602	685	2.72017e-07	0.224036	2.42435e-07	0.199095	0.576868	FALSE
PNT	chr4	mQTL	INPP4B;INPP4B	cg20128671	15	0.131289	3.78518e-05	0.852108	0.000229335	0.016336	FALSE
PNT	chr4	mQTL	CCDC109B	cg15209369	35	0.985782	0.00200974	0.0114898	2.27285e-05	0.000696093	FALSE
PNT	chr4	mQTL	CASP6;CASP6	cg04631804	42	0.984077	0.00318384	0.0116949	3.68294e-05	0.00100763	FALSE
PNT	chr4	mQTL	LRIT3	cg09428681	135	0.869353	0.0161265	0.102725	0.00189565	0.00990015	FALSE
PNT	chr4	mQTL	EGF	cg10269431	63	0.981022	0.00316293	0.0150459	4.77883e-05	0.0007215	FALSE
PNT	chr4	mQTL	ELOVL6;ELOVL6	cg01756814	104	0.92639	0.0352939	0.0314347	0.00119192	0.0056898	FALSE
PNT	chr4	mQTL	TIFA	cg06278939	69	0.965698	0.00628081	0.0258675	0.000166252	0.00198782	FALSE
PNT	chr4	mQTL	TIFA	cg14018231	109	0.9417	0.0218754	0.0280211	0.000643162	0.00776034	FALSE
PNT	chr4	mQTL		cg02397768	99	0.948715	0.00485914	0.0441358	0.000223989	0.00206636	FALSE
PNT	chr4	mQTL	CFI	cg00886909	43	0.991086	0.00108984	0.00761122	8.16495e-06	0.000204691	FALSE
PNT	chr4	mQTL	TIFA	cg13741740	200	0.935854	0.00472752	0.0573925	0.000288184	0.00173796	FALSE
PNT	chr4	mQTL		cg09780241	188	0.909045	0.0210227	0.0606199	0.00139398	0.00791807	FALSE
PNT	chr4	mQTL		cg00169419	255	1.13491e-06	0.813914	9.64401e-08	0.0690461	0.117039	FALSE
PNT	chr4	mQTL		cg16510350	172	0.945356	0.00511874	0.0475817	0.000255949	0.00168745	FALSE
PNT	chr4	mQTL	PITX2;PITX2;PITX2	cg16002355	165	9.89982e-07	0.816562	3.21713e-08	0.0263787	0.157058	FALSE
PNT	chr4	mQTL	PITX2;PITX2;PITX2	cg27659787	264	0.834387	0.0528374	0.0895633	0.00565402	0.0175587	FALSE
PNT	chr4	mQTL		cg05103917	37	0.956933	0.0268146	0.00847507	0.000229935	0.00754746	FALSE
PNT	chr4	mQTL		cg03133735	34	0.68341	0.266199	0.00843181	0.00324561	0.0387138	FALSE
PNT	chr4	mQTL	C4orf32	cg14611892	18	0.994575	0.00059857	0.00466577	2.64952e-06	0.000158505	FALSE
PNT	chr4	mQTL	LARP7;LARP7	cg06887949	108	0.972407	0.00237295	0.0245415	5.92686e-05	0.000619491	FALSE
PNT	chr4	mQTL	ANK2	cg19784545	123	0.403658	0.482646	0.0134281	0.0159715	0.0842968	FALSE
PNT	chr4	mQTL		cg08226379	73	3.41956e-05	0.891691	4.15046e-07	0.0107253	0.0975487	FALSE
PNT	chr4	mQTL		cg15903185	75	0.95224	0.0157381	0.0211385	0.000338821	0.0105446	FALSE
PNT	chr4	mQTL	ALPK1;ALPK1	cg14369455	248	0.000212845	0.850007	1.47183e-05	0.0586872	0.0910787	FALSE
PNT	chr4	mQTL	CASP6;CASP6	cg09192412	99	0.961897	0.00818042	0.027137	0.000228228	0.0025572	FALSE
PNT	chr4	mQTL		cg11289878	109	0.912205	0.00309465	0.0801246	0.000267514	0.0043077	FALSE
PNT	chr4	mQTL	ELOVL6;ELOVL6	cg06100991	23	0.984909	0.00131305	0.0129797	1.6522e-05	0.000782033	FALSE
PNT	chr4	mQTL		cg25391198	123	0.952145	0.0030904	0.043454	0.000139869	0.00117028	FALSE
PNT	chr4	mQTL		cg06126494	156	0.951951	0.0031944	0.0433346	0.000144039	0.0013758	FALSE
PNT	chr4	mQTL		cg15345393	611	3.89332e-10	6.56307e-06	5.93163e-05	0.99991	2.37586e-05	FALSE
PNT	chr4	mQTL	ALPK1;ALPK1	cg24866437	119	0.937272	0.00476942	0.0560768	0.000283756	0.00159805	FALSE
PNT	chr4	mQTL	ALPK1;ALPK1	cg10888461	113	0.0043323	0.812506	0.000174544	0.0325847	0.150402	FALSE
PNT	chr4	mQTL	ANK2	cg07677598	264	0.706405	0.019541	0.256624	0.00708853	0.0103409	FALSE
PNT	chr4	mQTL	AP1AR;AP1AR	cg06200982	97	0.944684	0.0212164	0.0274885	0.000611356	0.00599974	FALSE
PNT	chr4	mQTL	PITX2;PITX2	cg01610231	23	0.989721	0.00157103	0.00806473	1.21709e-05	0.000630634	FALSE
PNT	chr4	mQTL	C4orf32	cg14091589	862	1.14033e-13	3.69343e-11	0.00307782	0.996883	3.9167e-05	FALSE
PNT	chr4	mQTL	NEUROG2	cg09134003	33	0.960332	0.0183312	0.0136166	0.000252451	0.00746792	FALSE
PNT	chr4	mQTL	ANK2;ANK2	cg14712611	188	0.345469	0.424173	0.0196008	0.0238794	0.186877	FALSE
PNT	chr4	mQTL		cg10302285	35	0.982782	0.0034892	0.0127307	4.42441e-05	0.00095417	FALSE
PNT	chr4	mQTL	LARP7;LARP7;C4orf21;C4orf21	cg13333087	104	0.95737	0.00271871	0.0388681	0.000109443	0.000933496	FALSE
PNT	chr4	mQTL		cg01997878	116	0.0135936	0.8139	0.000402688	0.0239622	0.148142	FALSE
PNT	chr4	mQTL	ANK2;ANK2;ANK2	cg19949241	159	7.82393e-07	0.620241	5.58183e-08	0.043914	0.335844	FALSE
PNT	chr4	mQTL	ALPK1;ALPK1	cg27183456	27	0.979108	0.00811844	0.0103198	8.31976e-05	0.00237101	FALSE
PNT	chr4	mQTL		cg00268793	14	0.995873	0.000472387	0.00352636	1.54604e-06	0.000126677	FALSE
PNT	chr4	mQTL	PLA2G12A	cg16243646	15	0.995305	0.00081505	0.00368794	2.83135e-06	0.000188686	FALSE
PNT	chr4	mQTL	EGF	cg24818418	187	0.690265	0.00640608	0.286174	0.00264136	0.0145134	FALSE
PNT	chr4	mQTL	PITX2;PITX2	cg01951086	82	6.04622e-05	0.847433	2.22823e-06	0.0311092	0.121395	FALSE
PNT	chr4	mQTL		cg22183243	498	7.1326e-05	0.00864238	0.00800594	0.970045	0.0132352	FALSE
PNT	chr4	mQTL	ANK2;ANK2;ANK2	cg04522984	255	0.819471	0.0488472	0.105658	0.00627836	0.0197456	FALSE
PNT	chr4	mQTL	ANK2	cg16253629	30	0.560711	0.389817	0.0045197	0.00310033	0.0418522	FALSE
PNT	chr4	mQTL	ANK2;ANK2;ANK2	cg23371754	26	0.981671	0.00208811	0.0153534	3.18025e-05	0.000855558	FALSE
PNT	chr4	mQTL	ELOVL6;ELOVL6	cg21578066	72	0.965127	0.00906273	0.0225479	0.000208675	0.00305366	FALSE
PNT	chr4	mQTL	PITX2;PITX2	cg10682299	48	0.9783	0.00477901	0.0157274	7.57113e-05	0.0011174	FALSE
PNT	chr4	mQTL	C4orf21	cg23692997	85	0.87042	0.0629823	0.0384921	0.00275989	0.0253458	FALSE
PNT	chr4	mQTL	LARP7;LARP7;C4orf21	cg22546226	84	0.938228	0.0278603	0.0191315	0.000553875	0.0142266	FALSE
PNT	chr4	mQTL	C4orf32	cg10525488	579	6.95875e-07	0.575667	3.26087e-07	0.269603	0.154729	FALSE
PNT	chr4	mQTL		cg05024939	36	4.09587e-05	0.886659	6.64575e-07	0.0142875	0.0990118	FALSE
PNT	chr4	mQTL		cg11562502	28	0.0129505	0.887566	5.76704e-05	0.0038569	0.0955694	FALSE
PNT	chr4	mQTL	CASP6;CASP6	cg22216491	57	0.965778	0.00226826	0.0304037	6.99273e-05	0.0014798	FALSE
PNT	chr4	mQTL	PITX2;PITX2;PITX2	cg10373086	230	0.920616	0.00763277	0.0684531	0.000564807	0.00273343	FALSE
PNT	chr4	mQTL	NEUROG2	cg02182354	32	0.990196	0.00148973	0.00787545	1.14208e-05	0.000427663	FALSE
PNT	chr4	mQTL	ANK2;ANK2;ANK2	cg21287322	144	0.927827	0.0319926	0.0305172	0.00104365	0.00861914	FALSE
PNT	chr4	mQTL		cg19087233	25	0.134418	5.17679e-05	0.852082	0.000315026	0.0131335	FALSE
PNT	chr4	mQTL		cg01945816	22	0.993438	0.0018452	0.00424205	7.41158e-06	0.000467576	FALSE
PNT	chr4	mQTL	LOC100130872;LOC100130872-SPON2	cg21082272	95	0.0036854	1.31874e-05	0.960856	0.00340618	0.0320391	FALSE
PNT	chr4	mQTL	ARL9	cg14775423	32	0.0796727	0.000113813	0.879968	0.00121801	0.0390278	FALSE
PNT	chr4	mQTL		cg24877510	45	0.0246288	4.91846e-05	0.931393	0.00181791	0.0421115	FALSE
PNT	chr4	mQTL	ENPEP	cg18944383	214	0.788932	0.0382618	0.14178	0.00685191	0.0241745	FALSE
PNT	chr4	mQTL	AP1AR;AP1AR	cg17241657	285	1.20252e-05	0.830367	9.71795e-07	0.0670017	0.102619	FALSE
PNT	chr4	mQTL	C4orf32	cg09451574	371	0.114467	0.0157721	0.754309	0.103923	0.0115296	FALSE
PNT	chr4	mQTL	AP1AR;AP1AR	cg24786176	60	0.94428	0.00273062	0.0509999	0.000145635	0.00184359	FALSE
PNT	chr4	mQTL	ANK2;ANK2	cg10945313	79	0.946313	0.0026504	0.0489622	0.000135193	0.00193887	FALSE
PNT	chr4	mQTL		cg07790170	106	0.966456	0.00869761	0.022825	0.000203596	0.00181822	FALSE
PNT	chr4	mQTL	AP1AR;AP1AR	cg25884040	22	0.988269	0.00555766	0.00489217	2.62573e-05	0.00125447	FALSE
PNT	chr4	mQTL	LARP7;LARP7	cg21270015	26	0.9883	0.00311689	0.00761846	2.30851e-05	0.00094196	FALSE
PNT	chr4	mQTL	CCDC109B	cg05702851	18	0.115117	0.00275047	0.0370868	4.11044e-05	0.845005	TRUE
PNT	chr4	mQTL	ELOVL6;ELOVL6;ELOVL6;ELOVL6	cg25019126	128	1.82364e-05	0.790235	5.55514e-07	0.0238862	0.18586	FALSE
PNT	chr4	mQTL	PITX2;PITX2;PITX2	cg20291436	410	0.521476	0.0441381	0.372423	0.0314917	0.0304706	FALSE
PNT	chr4	mQTL	ALPK1;ALPK1	cg02735381	131	0.941661	0.00638851	0.0449293	0.00029809	0.0067235	FALSE
PNT	chr4	mQTL	ANK2;ANK2;ANK2	cg16931969	55	0.985329	0.0036647	0.0103147	3.77091e-05	0.000653765	FALSE
PNT	chr4	mQTL	ELOVL6;ELOVL6	cg11320318	35	0.986096	0.00282895	0.0103447	2.8976e-05	0.000701341	FALSE
PNT	chr4	mQTL	PITX2;PITX2;PITX2	cg23130131	217	0.906603	0.0129165	0.0748928	0.00106248	0.00452516	FALSE
PNT	chr4	mQTL	TIFA	cg13531259	235	0.899398	0.00878783	0.0858965	0.000834193	0.00508364	FALSE
PNT	chr4	mQTL	ALPK1;ALPK1	cg02090418	37	0.980473	0.00576475	0.0110942	6.26234e-05	0.00260568	FALSE
PNT	chr4	mQTL	ALPK1;ALPK1	cg25064029	49	7.15369e-06	0.880743	9.14351e-08	0.0111491	0.1081	FALSE
PNT	chr4	mQTL	CCDC109B	cg20886165	44	0.971922	0.00193745	0.0249513	4.8598e-05	0.00114046	FALSE
PNT	chr4	mQTL	GAR1;GAR1;GAR1;GAR1	cg24307251	55	0.981238	0.00405988	0.013298	5.36699e-05	0.00135057	FALSE
PNT	chr4	mQTL	EGF	cg25788103	65	0.974625	0.00366868	0.0205829	7.64314e-05	0.00104663	FALSE
PNT	chr4	mQTL	ANK2	cg27634695	19	0.994795	0.00102604	0.00396005	3.86988e-06	0.000214548	FALSE
PNT	chr4	mQTL	PITX2;PITX2;PITX2;PITX2	cg21735256	96	0.980535	0.00366497	0.0150044	5.53415e-05	0.000740634	FALSE
PNT	chr4	mQTL	NEUROG2	cg06367702	23	0.973687	0.00159696	0.0218931	3.31172e-05	0.00279019	FALSE
PNT	chr4	mQTL	PITX2;PITX2;PITX2	cg13736376	157	0.93318	0.00739729	0.0556199	0.000437532	0.00336575	FALSE
PNT	chr4	mQTL	GAR1;GAR1	cg23491502	28	1.62487e-05	0.880679	3.17818e-07	0.0171235	0.102181	FALSE
PNT	chr4	mQTL		cg00740803	93	0.970852	0.00213542	0.0264022	5.752e-05	0.00055246	FALSE
PNT	chr4	mQTL	ANK2;ANK2;ANK2	cg23246828	39	0.980298	0.00595836	0.011905	7.0592e-05	0.00176773	FALSE
PNT	chr4	mQTL		cg22654656	14	0.993424	0.00144687	0.00475115	6.54817e-06	0.000371622	FALSE
PNT	chr4	mQTL		cg07349208	227	0.798724	0.05326	0.120778	0.00803444	0.0192036	FALSE
PNT	chr4	mQTL	PITX2;PITX2	cg03184290	23	0.991212	0.000952258	0.0074554	6.78896e-06	0.000373445	FALSE
PNT	chr4	mQTL	ALPK1;ALPK1	cg04221387	166	0.81797	0.00566004	0.167914	0.0011546	0.00730212	FALSE
PNT	chr4	mQTL	ANK2;ANK2	cg17711763	39	0.929969	0.0216673	0.0187314	0.000407196	0.0292252	FALSE
PNT	chr4	mQTL	ANK2	cg11474135	275	0.835669	0.0543002	0.0787002	0.00508755	0.0262425	FALSE
PNT	chr4	mQTL	ANK2;ANK2;ANK2	cg06254768	56	0.951947	0.0022695	0.042766	9.9038e-05	0.0029189	FALSE
PNT	chr4	mQTL	ANK2;ANK2;ANK2	cg26247841	57	0.974838	0.00200321	0.0220782	4.43321e-05	0.00103676	FALSE
PNT	chr4	mQTL		cg11761728	299	7.07826e-07	0.584615	9.91211e-08	0.0815333	0.333851	FALSE
PNT	chr4	mQTL		cg20783464	10	0.994487	0.00146641	0.00357883	4.81456e-06	0.00046256	FALSE
PNT	chr4	mQTL		cg11630404	39	0.982774	0.00691072	0.00939032	6.51713e-05	0.000859994	FALSE
PNT	chr4	mQTL	ANK2;ANK2;ANK2	cg02060584	47	0.837322	0.00515532	0.14717	0.000896661	0.00945549	FALSE
PNT	chr4	mQTL	PCGF3	cg26690744	12	0.212471	0.000103034	0.757176	0.000337266	0.0299132	FALSE
PNT	chr4	mQTL		cg10142837	73	0.973477	0.00275859	0.0227549	6.3536e-05	0.000945727	FALSE
PNT	chr4	mQTL	ANK2	cg24250069	41	0.984747	0.00156531	0.0131525	2.03922e-05	0.000514437	FALSE
PNT	chr4	mQTL	TIFA	cg12643406	48	0.802596	0.0671298	0.0993612	0.00828803	0.0226254	FALSE
PNT	chr4	mQTL		cg20687460	57	7.50514e-05	0.832403	1.54918e-06	0.0170316	0.150489	FALSE
PNT	chr4	mQTL		cg02336802	58	1.42758e-06	0.876018	2.12075e-08	0.0129026	0.111078	FALSE
PNT	chr4	mQTL	ANK2;ANK2;ANK2;ANK2;ANK2	cg26796245	70	4.68285e-05	0.769555	1.22326e-06	0.0198918	0.210505	FALSE
PNT	chr4	mQTL		cg17486101	125	0.909601	0.0373585	0.0409549	0.00167166	0.0104138	FALSE
PNT	chr4	mQTL	PITX2;PITX2;PITX2	cg21726372	57	0.977113	0.00174548	0.02035	3.55968e-05	0.000755803	FALSE
PNT	chr4	mQTL	PITX2;PITX2	cg26831119	17	0.966851	0.0177384	0.00671194	0.000114557	0.00858397	FALSE
PNT	chr4	mQTL	PITX2;PITX2	cg21029045	18	0.995432	0.000613528	0.00380792	2.20237e-06	0.000144619	FALSE
PNT	chr4	mQTL	C4orf32	cg10948783	45	0.982594	0.00479945	0.0106239	4.996e-05	0.00193233	FALSE
PNT	chr4	mQTL		cg14633456	85	0.979611	0.00148862	0.0185123	2.77711e-05	0.000360216	FALSE
PNT	chr4	mQTL	ANK2;ANK2;ANK2	cg15882726	156	2.50104e-06	0.850829	1.32239e-07	0.0448822	0.104286	FALSE
PNT	chr4	mQTL	ELOVL6;ELOVL6	cg16584286	29	0.955075	0.0240688	0.0126655	0.000311302	0.00787932	FALSE
PNT	chr4	mQTL		cg13292042	227	0.0103778	0.753436	0.00108085	0.0783132	0.156793	FALSE
PNT	chr4	mQTL	ALPK1;ALPK1	cg10855342	16	0.993775	0.000565288	0.00547183	2.9274e-06	0.000185135	FALSE
PNT	chr4	mQTL		cg09910611	24	0.993264	0.00093466	0.00556954	5.01442e-06	0.000226514	FALSE
PNT	chr4	mQTL	PITX2;PITX2;PITX2	cg08867413	106	0.956036	0.00580988	0.0358279	0.000215617	0.00211054	FALSE
PNT	chr4	mQTL	ANK2;ANK2	cg14008500	100	0.93935	0.00144776	0.0582752	8.89783e-05	0.000837614	FALSE
PNT	chr4	mQTL	ANK2;ANK2;ANK2	cg20758834	115	0.884522	0.0504409	0.0364565	0.00205244	0.0265285	FALSE
PNT	chr4	mQTL		cg03148184	19	0.98473	0.00919987	0.00430106	3.84519e-05	0.00173095	FALSE
PNT	chr4	mQTL	EGF	cg19830739	206	0.380801	0.465882	0.0322438	0.0393662	0.0817077	FALSE
PNT	chr4	mQTL	PITX2;PITX2;PITX2;PITX2	cg25750389	562	6.14253e-07	0.50166	4.14251e-07	0.338159	0.16018	FALSE
PNT	chr4	mQTL		cg15404375	155	0.883916	0.0501775	0.0445605	0.00251074	0.0188354	FALSE
PNT	chr4	mQTL		cg26321774	207	0.645188	0.00283801	0.344764	0.00151083	0.00569925	FALSE
PNT	chr4	mQTL	ALPK1;ALPK1	cg19339179	262	0.799041	0.031	0.143732	0.00555562	0.0206722	FALSE
PNT	chr4	mQTL	LARP7;C4orf21;LARP7	cg05889932	105	1.23757e-06	0.862812	2.56988e-08	0.0177973	0.119389	FALSE
PNT	chr4	mQTL	ANK2;ANK2;ANK2	cg21356998	19	0.964538	0.0238391	0.00520268	0.000122289	0.00629817	FALSE
PNT	chr4	mQTL	CASP6;CASP6	cg25116460	37	0.987904	0.00154314	0.0101656	1.55072e-05	0.000371827	FALSE
PNT	chr4	mQTL	ELOVL6;ELOVL6	cg17484629	48	0.115366	0.751137	0.00136568	0.00876846	0.123363	FALSE
PNT	chr4	mQTL	PITX2;PITX2	cg09781994	138	0.94905	0.0111087	0.0368273	0.00042848	0.00258598	FALSE
PNT	chr4	mQTL	EGF	cg18195130	24	0.969985	0.0161232	0.0083426	0.000133255	0.00541591	FALSE
PNT	chr4	mQTL	LARP7;C4orf21;LARP7	cg23197860	131	0.914201	0.00457785	0.0779505	0.000387453	0.00288305	FALSE
PNT	chr4	mQTL	ENPEP	cg22888902	32	0.968756	0.016627	0.00924703	0.000153493	0.00521668	FALSE
PNT	chr4	mQTL	GAR1;GAR1	cg23406506	21	0.992334	0.00196529	0.00526704	1.00078e-05	0.000423465	FALSE
PNT	chr4	mQTL	MIR302A;MIR302D;LARP7;LARP7;MIR367	cg02875879	19	0.371294	0.489821	0.0022102	0.00278187	0.133893	FALSE
PNT	chr4	mQTL	ELOVL6;ELOVL6	cg18710298	22	0.988787	0.000715821	0.0101428	6.99509e-06	0.000347715	FALSE
PNT	chr4	mQTL	CASP6;CASP6	cg06464025	19	0.945412	0.0389852	0.00724033	0.000290492	0.00807197	FALSE
PNT	chr4	mQTL		cg03722396	314	0.556158	0.252926	0.0968504	0.043995	0.0500704	FALSE
PNT	chr4	mQTL	PDE6B;PDE6B	cg11229771	54	0.0300285	0.000122908	0.897742	0.003606	0.0685007	FALSE
PNT	chr4	mQTL	ALPK1;ALPK1	cg02245119	145	0.938803	0.0141602	0.0430289	0.000645651	0.0033624	FALSE
PNT	chr4	mQTL		cg14343210	53	0.970154	0.00179185	0.0269366	4.86822e-05	0.00106927	FALSE
PNT	chr4	mQTL	ALPK1;ALPK1	cg11027217	93	0.0149962	0.837409	0.000439047	0.0243943	0.122762	FALSE
PNT	chr4	mQTL		cg04452203	325	0.716472	0.0845596	0.0998314	0.0116949	0.0874417	FALSE
PNT	chr4	mQTL	ALPK1;ALPK1	cg15299279	58	0.974001	0.00170659	0.0230363	3.91461e-05	0.00121693	FALSE
PNT	chr4	mQTL	LARP7;C4orf21;LARP7	cg05193411	87	3.07573e-05	0.342056	5.24297e-05	0.583004	0.074856	FALSE
PNT	chr4	mQTL	ANK2;ANK2;ANK2	cg22164298	162	0.933202	0.00301495	0.0618638	0.000198146	0.00172111	FALSE
PNT	chr4	mQTL	ANK2;ANK2;ANK2	cg21490597	21	0.979556	0.00914536	0.00876042	7.93302e-05	0.00245913	FALSE
PNT	chr4	mQTL	MIR1243;ANK2;ANK2;ANK2	cg15939539	24	0.915039	0.00453283	0.0537699	0.000239942	0.0264184	FALSE
PNT	chr4	mQTL	ANK2;ANK2;ANK2	cg15621892	164	6.56349e-07	0.541482	5.28055e-08	0.0431487	0.415369	FALSE
PNT	chr4	mQTL		cg27183679	27	0.988388	0.00582658	0.00474084	2.69299e-05	0.00101747	FALSE
PNT	chr4	mQTL		cg15853028	11	0.996163	0.000514033	0.0031723	1.48734e-06	0.000149604	FALSE
PNT	chr4	mQTL	ANK2	cg18219250	79	0.97685	0.00477193	0.0170813	8.22285e-05	0.00121416	FALSE
PNT	chr4	mQTL	C4orf21	cg27291727	20	0.988805	0.00447802	0.00517277	2.19032e-05	0.00152279	FALSE
PNT	chr4	mQTL		cg10154973	80	0.966914	0.00211955	0.0300165	6.4913e-05	0.000885292	FALSE
PNT	chr4	mQTL	PITX2;PITX2	cg18501555	113	0.000370016	0.876944	1.20915e-05	0.0285628	0.0941106	FALSE
PNT	chr4	mQTL	ANK2;ANK2;ANK2	cg07328688	39	0.951687	0.0342268	0.00934306	0.000331606	0.0044119	FALSE
PNT	chr4	mQTL		cg13555050	282	0.735835	0.0447649	0.188669	0.0114585	0.0192724	FALSE
PNT	chr4	mQTL	ANK2;ANK2;ANK2	cg02735486	231	0.000384868	0.837505	3.31431e-05	0.0720321	0.0900452	FALSE
PNT	chr4	mQTL	CAMK2D;CAMK2D;CAMK2D;CAMK2D;CAMK2D;CAMK2D	cg00417692	158	0.403385	0.492091	0.00972515	0.0117807	0.0830185	FALSE
PNT	chr4	mQTL	EGF	cg27227909	61	0.969486	0.00857132	0.0189731	0.000164939	0.00280472	FALSE
PNT	chr4	mQTL	ENPEP	cg17854440	70	0.975158	0.00237509	0.0216296	5.18958e-05	0.00078526	FALSE
PNT	chr4	mQTL	CAMK2D;CAMK2D;CAMK2D;CAMK2D;CAMK2D;CAMK2D	cg26177041	26	0.307996	0.373976	0.00300713	0.00333964	0.311682	FALSE
PNT	chr4	mQTL		cg15258265	13	0.141185	3.00922e-05	0.845117	0.000166628	0.0135015	FALSE
PNT	chr4	mQTL	GAR1;GAR1	cg27196940	25	0.993493	0.000546281	0.00583572	3.08698e-06	0.000121844	FALSE
PNT	chr4	mQTL	LARP7;LARP7;LARP7;C4orf21	cg19502700	78	0.972613	0.00566388	0.0200591	0.000115263	0.00154898	FALSE
PNT	chr4	mQTL		cg17253981	15	0.986548	0.00681536	0.00540702	3.61596e-05	0.00119373	FALSE
PNT	chr4	mQTL		cg11289139	10	0.989633	0.00264363	0.00644289	1.59469e-05	0.00126413	FALSE
PNT	chr4	mQTL	ENPEP	cg08310176	98	1.91822e-05	0.825815	3.85875e-07	0.0164546	0.157711	FALSE
PNT	chr4	mQTL	PITX2;PITX2;PITX2	cg10055501	190	1.94723e-05	0.623607	2.39544e-06	0.076415	0.299956	FALSE
PNT	chr4	mQTL	CAMK2D;CAMK2D;CAMK2D;CAMK2D;CAMK2D;CAMK2D	cg17025741	173	0.903269	0.00703817	0.0856833	0.000664289	0.00334529	FALSE
PNT	chr4	mQTL	CAMK2D;CAMK2D;CAMK2D	cg23670529	31	0.989561	0.00169235	0.00830784	1.3783e-05	0.000425111	FALSE
PNT	chr4	mQTL		cg20040872	132	0.952065	0.0168566	0.0276438	0.000486493	0.00294774	FALSE
PNT	chr4	mQTL	GAR1;GAR1	cg17404403	48	0.92154	0.0459032	0.0142883	0.000694147	0.0175746	FALSE
PNT	chr4	mQTL	CAMK2D;CAMK2D;CAMK2D	cg15525489	26	0.986295	0.00316099	0.00951637	2.95008e-05	0.000998392	FALSE
PNT	chr4	mQTL	CAMK2D;CAMK2D;CAMK2D;CAMK2D;CAMK2D;CAMK2D	cg02379856	185	0.000424387	0.869989	1.29791e-05	0.0265039	0.103069	FALSE
PNT	chr4	mQTL	PITX2;PITX2;PITX2	cg05030680	39	0.372169	0.448574	0.00307142	0.00352932	0.172656	FALSE
PNT	chr4	mQTL	PITX2;PITX2	cg02725370	10	0.997433	0.000296291	0.00220682	5.92006e-07	6.3538e-05	FALSE
PNT	chr4	mQTL	MMAA	cg00508123	39	4.69032e-09	0.00327505	1.19254e-07	0.0823556	0.914369	TRUE
PNT	chr4	mQTL	ZCCHC4	cg00866373	13	0.00988956	0.00041497	0.118796	0.00411794	0.866782	TRUE
PNT	chr4	mQTL		cg25397922	34	0.0139852	0.839272	0.000200248	0.0118825	0.13466	FALSE
PNT	chr4	mQTL	CAMK2D;CAMK2D;CAMK2D;CAMK2D;CAMK2D;CAMK2D	cg07795325	358	3.52687e-07	0.291984	7.03617e-08	0.0576009	0.650415	FALSE
PNT	chr4	mQTL	ANK2;ANK2;ANK2	cg11521427	130	2.05267e-05	0.853923	1.02755e-06	0.0426432	0.103412	FALSE
PNT	chr4	mQTL	CAMK2D;CAMK2D;CAMK2D;CAMK2D;CAMK2D;CAMK2D	cg00247361	13	0.996594	0.000361698	0.00295857	9.88889e-07	8.48755e-05	FALSE
PNT	chr4	mQTL	ELOVL6;ELOVL6	cg21968591	13	0.935627	0.00311867	0.0581192	0.000190781	0.0029439	FALSE
PNT	chr4	mQTL		cg08326515	65	1.10624e-06	0.866115	1.56368e-08	0.0121209	0.121763	FALSE
PNT	chr4	mQTL		cg02996801	414	8.49737e-07	0.701814	1.15116e-07	0.0948728	0.203312	FALSE
PNT	chr4	mQTL	CAMK2D;CAMK2D;CAMK2D;CAMK2D;CAMK2D;CAMK2D	cg05257260	20	0.990363	0.00184832	0.0073199	1.32053e-05	0.000455929	FALSE
PNT	chr4	mQTL	ANK2;ANK2;ANK2	cg25915539	14	0.993848	0.00174713	0.00405072	6.7735e-06	0.000347441	FALSE
PNT	chr4	mQTL		cg11967111	15	0.131318	0.00224658	0.414716	0.00664985	0.445069	FALSE
PNT	chr4	mQTL	CTSO	cg04016744	21	4.96345e-09	0.00314489	3.31777e-08	0.0200449	0.97681	TRUE
PNT	chr4	mQTL	CAMK2D;CAMK2D;CAMK2D;CAMK2D;CAMK2D;CAMK2D	cg06633243	164	0.362233	0.45916	0.026077	0.0329352	0.119594	FALSE
PNT	chr4	mQTL	ANK2;ANK2;ANK2	cg27028281	57	0.94432	0.0280399	0.0174889	0.000509662	0.0096416	FALSE
PNT	chr4	mQTL		cg19918057	71	4.12958e-09	0.000850081	5.4155e-07	0.11059	0.888559	TRUE
PNT	chr4	mQTL	MMRN1	cg21092324	62	2.12054e-07	0.00228404	9.25956e-05	0.99735	0.000272752	FALSE
PNT	chr4	mQTL	CDKL2	cg26173997	18	3.56241e-09	0.00237147	2.60319e-08	0.0163479	0.981281	TRUE
PNT	chr4	mQTL	CAMK2D;CAMK2D;CAMK2D;CAMK2D;CAMK2D;CAMK2D	cg23888462	239	8.93007e-07	0.460605	5.0866e-08	0.0257225	0.513672	FALSE
PNT	chr4	mQTL	CAMK2D;CAMK2D;CAMK2D;CAMK2D;CAMK2D;CAMK2D	cg02739013	27	7.72328e-05	0.880685	4.13209e-07	0.00459717	0.11464	FALSE
PNT	chr4	mQTL	CAMK2D;CAMK2D;CAMK2D;CAMK2D;CAMK2D;CAMK2D	cg01021724	54	0.903191	0.0506594	0.0253111	0.00140024	0.0194382	FALSE
PNT	chr4	mQTL	PITX2;PITX2;PITX2	cg08979895	11	0.989508	0.00493405	0.00340314	1.48295e-05	0.00213978	FALSE
PNT	chr4	mQTL	CAMK2D;CAMK2D;CAMK2D;CAMK2D;CAMK2D;CAMK2D	cg26563814	48	0.980439	0.00438183	0.0136981	5.97989e-05	0.00142141	FALSE
PNT	chr4	mQTL	CAMK2D;CAMK2D;CAMK2D;CAMK2D;CAMK2D;CAMK2D	cg20028233	58	0.407355	0.497934	0.00502679	0.00606091	0.0836232	FALSE
PNT	chr4	mQTL	CAMK2D;CAMK2D;CAMK2D;CAMK2D;CAMK2D;CAMK2D	cg07082158	18	0.980973	0.0074327	0.00732201	5.12566e-05	0.0042213	FALSE
PNT	chr4	mQTL	CAMK2D;CAMK2D;CAMK2D;CAMK2D;CAMK2D;CAMK2D	cg24071500	24	0.986997	0.00708748	0.00453079	3.11813e-05	0.0013537	FALSE
PNT	chr4	mQTL	ANKRD37	cg06277849	22	0.976092	0.0154237	0.00570997	8.75392e-05	0.00268691	FALSE
PNT	chr4	mQTL	CAMK2D;CAMK2D;CAMK2D;CAMK2D;CAMK2D;CAMK2D	cg12883826	36	0.984945	0.0013432	0.0132764	1.76876e-05	0.000417958	FALSE
PNT	chr4	mQTL	CAMK2D;CAMK2D;CAMK2D;CAMK2D;CAMK2D;CAMK2D	cg13975660	26	0.963645	0.0116689	0.0200425	0.000238293	0.0044049	FALSE
PNT	chr4	mQTL	CAMK2D;CAMK2D;CAMK2D;CAMK2D;CAMK2D;CAMK2D	cg18841746	12	0.996254	0.000476779	0.00313516	1.36806e-06	0.000132341	FALSE
PNT	chr4	mQTL	PLAC8;PLAC8;PLAC8	cg14878065	10	0.994579	0.000325159	0.00490913	1.4197e-06	0.000185253	FALSE
PNT	chr4	mQTL	PITX2;PITX2	cg17358883	30	0.992391	0.000832708	0.00654535	5.266e-06	0.000226165	FALSE
PNT	chr4	mQTL	CAMK2D;CAMK2D;CAMK2D;CAMK2D;CAMK2D;CAMK2D;CAMK2D;CAMK2D;CAMK2D;CAMK2D;CAMK2D;CAMK2D	cg17237111	180	0.361992	0.436095	0.0486968	0.0585708	0.094646	FALSE
PNT	chr4	mQTL	CAMK2D;CAMK2D;CAMK2D;CAMK2D;CAMK2D;CAMK2D;CAMK2D;CAMK2D;CAMK2D;CAMK2D;CAMK2D;CAMK2D	cg13076329	23	0.52655	0.406742	0.00271073	0.00203198	0.0619652	FALSE
PNT	chr4	mQTL	CAMK2D;CAMK2D;CAMK2D;CAMK2D;CAMK2D;CAMK2D	cg00133698	327	0.811635	0.00948211	0.171651	0.00200012	0.00523192	FALSE
PNT	chr4	mQTL	CAMK2D;CAMK2D;CAMK2D;CAMK2D;CAMK2D;CAMK2D;CAMK2D;CAMK2D;CAMK2D;CAMK2D;CAMK2D;CAMK2D	cg17244462	37	0.984745	0.00615636	0.00763648	4.63251e-05	0.00141611	FALSE
PNT	chr4	mQTL	ANK2;ANK2;ANK2	cg07486252	21	0.993105	0.000713002	0.00588622	3.93461e-06	0.00029141	FALSE
PNT	chr4	mQTL		cg01210264	26	0.979657	0.0111037	0.00678138	7.44783e-05	0.00238337	FALSE
PNT	chr4	mQTL		cg19312667	41	0.0369478	8.9264e-05	0.907091	0.00213775	0.0537346	FALSE
PNT	chr4	mQTL		cg01218619	49	0.0407443	6.02984e-05	0.935282	0.00136159	0.0225519	FALSE
PNT	chr4	mQTL	ARSJ	cg26728709	42	0.991751	0.00138013	0.00662156	8.97665e-06	0.000237963	FALSE
PNT	chr4	mQTL	RCHY1;RCHY1;THAP6;RCHY1	cg14243299	17	0.0862047	5.04859e-05	0.88503	0.000490094	0.0282246	FALSE
PNT	chr4	mQTL	THAP9	cg18830721	19	0.152303	9.95216e-05	0.819315	0.000507603	0.0277748	FALSE
PNT	chr4	mQTL	CAMK2D;CAMK2D;CAMK2D;CAMK2D;CAMK2D;CAMK2D	cg20391984	234	0.905045	0.00477297	0.0873242	0.000458125	0.00239939	FALSE
PNT	chr4	mQTL	TMEM184C	cg07428066	35	0.0246941	2.81556e-05	0.944415	0.00104698	0.0298161	FALSE
PNT	chr4	mQTL	FBXL5;FBXL5;FBXL5;FBXL5	cg01353608	10	0.282197	4.32951e-05	0.706816	9.75947e-05	0.0108462	FALSE
PNT	chr4	mQTL	WFS1;WFS1	cg23684507	12	0.183912	9.34261e-05	0.781992	0.000363609	0.0336387	FALSE
PNT	chr4	mQTL		cg27653165	25	0.990229	0.0028882	0.0060761	1.69324e-05	0.00078972	FALSE
PNT	chr4	mQTL	ARSJ	cg26862964	76	0.986964	0.001618	0.0111578	1.80492e-05	0.000242601	FALSE
PNT	chr4	mQTL	KIAA1530	cg12878382	26	0.0546749	4.71081e-05	0.913132	0.000755368	0.0313906	FALSE
PNT	chr4	mQTL	FAT1	cg05333968	11	0.19782	4.38789e-05	0.786342	0.000158785	0.0156353	FALSE
PNT	chr4	mQTL	ARSJ;ARSJ	cg04823455	20	0.992235	0.00115494	0.0062226	6.86274e-06	0.000380242	FALSE
PNT	chr4	mQTL	ARSJ;ARSJ	cg06089269	10	0.997767	0.00035352	0.00180857	5.69958e-07	7.08391e-05	FALSE
PNT	chr4	mQTL	ARSJ	cg21967637	135	0.910435	0.0067792	0.0788215	0.000583533	0.00338031	FALSE
PNT	chr4	mQTL	ARSJ	cg07840120	26	0.993327	0.00113424	0.00527877	5.77343e-06	0.000254178	FALSE
PNT	chr4	mQTL		cg10631546	32	0.98796	0.00212914	0.00787807	1.49605e-05	0.00201746	FALSE
PNT	chr4	mQTL	ARSJ;ARSJ	cg05601456	12	0.995949	0.000680457	0.00319377	2.00735e-06	0.000174706	FALSE
PNT	chr4	mQTL	ARSJ	cg16421526	17	0.99585	0.000662662	0.00333514	2.06954e-06	0.00014974	FALSE
PNT	chr4	mQTL	INTS12;INTS12;GSTCD;INTS12;INTS12	cg10346535	27	0.0717825	2.8144e-05	0.914697	0.000345482	0.0131465	FALSE
PNT	chr4	mQTL		cg06759629	40	0.0252475	1.50659e-05	0.959631	0.000558092	0.0145479	FALSE
PNT	chr4	mQTL	ARSJ	cg06160171	23	0.995007	0.000492289	0.00440188	2.08144e-06	9.64383e-05	FALSE
PNT	chr4	mQTL		cg26262055	11	0.231045	3.86045e-05	0.757412	0.000115164	0.0113894	FALSE
PNT	chr4	mQTL	ARSJ	cg18129046	16	0.992213	0.00179224	0.00495706	7.9239e-06	0.0010301	FALSE
PNT	chr4	mQTL	LOC100130017	cg00250123	17	0.0504483	2.05804e-05	0.927292	0.000356407	0.0218827	FALSE
PNT	chr4	mQTL	ARSJ	cg25451082	14	0.990855	0.00124514	0.00712381	8.18423e-06	0.00076779	FALSE
PNT	chr4	mQTL		cg16161359	71	0.974915	0.00233215	0.021964	5.18047e-05	0.000736711	FALSE
PNT	chr4	mQTL	ARSJ;ARSJ	cg18378811	27	0.990678	0.000976395	0.00806188	7.66988e-06	0.000275767	FALSE
PNT	chr4	mQTL		cg04159491	16	0.996217	0.000479464	0.00319385	1.42904e-06	0.00010811	FALSE
PNT	chr4	mQTL	LDB2;LDB2	cg02708121	40	0.0362029	4.36486e-05	0.937172	0.00110444	0.0254773	FALSE
PNT	chr4	mQTL	REST	cg25313468	21	0.0980702	3.57712e-05	0.885606	0.000307045	0.0159813	FALSE
PNT	chr4	mQTL		cg18738220	24	0.989275	0.00122277	0.00911813	1.08975e-05	0.000372714	FALSE
PNT	chr4	mQTL		cg24920271	10	0.187035	4.36764e-05	0.793855	0.000166481	0.0189002	FALSE
PNT	chr11	mQTL	SCGB1C1;LOC653486	cg09729624	257	2.0097e-06	0.362161	3.58329e-07	0.0639995	0.573837	FALSE
PNT	chr11	mQTL	BET1L;BET1L;RIC8A	cg03115072	80	0.957577	0.0168927	0.0219389	0.00038382	0.00320727	FALSE
PNT	chr11	mQTL	BET1L;BET1L;RIC8A	cg14642374	152	0.889021	0.0109267	0.0936653	0.00114597	0.00524126	FALSE
PNT	chr11	mQTL		cg19998151	355	0.00414512	0.000400768	0.894214	0.0864417	0.0147981	FALSE
PNT	chr11	mQTL	NLRP6	cg22205544	325	1.95425e-05	0.482161	1.56887e-05	0.386948	0.130856	FALSE
PNT	chr11	mQTL	NLRP6	cg22280068	362	0.00301333	0.467244	0.00240833	0.373279	0.154055	FALSE
PNT	chr11	mQTL	ATHL1	cg18727742	385	0.00354835	0.00694733	0.331939	0.649898	0.00766654	FALSE
PNT	chr11	mQTL	ATHL1	cg08829299	384	0.00089844	0.0165204	0.0504467	0.927606	0.00452825	FALSE
PNT	chr11	mQTL	ATHL1	cg11480797	263	0.00017042	0.761921	1.85998e-05	0.0830015	0.154889	FALSE
PNT	chr11	mQTL	ATHL1	cg07314988	324	0.00472324	0.000161912	0.946743	0.0324383	0.015934	FALSE
PNT	chr11	mQTL	ATHL1	cg10261205	357	0.000896206	0.000252303	0.76967	0.216668	0.0125133	FALSE
PNT	chr11	mQTL	ATHL1	cg10411146	354	0.00179867	0.000131741	0.915923	0.0670703	0.015076	FALSE
PNT	chr11	mQTL	ATHL1	cg08596595	357	0.0189119	0.00587639	0.731801	0.227373	0.0160373	FALSE
PNT	chr11	mQTL	ATHL1	cg24431515	310	0.290615	0.0143887	0.644647	0.0318987	0.0184501	FALSE
PNT	chr11	mQTL	ATHL1	cg24434988	264	0.0362709	0.651411	0.00973881	0.174777	0.127802	FALSE
PNT	chr11	mQTL		cg14039301	220	0.906171	0.0152558	0.0732565	0.00122922	0.00408775	FALSE
PNT	chr11	mQTL	IFITM5	cg24503261	133	0.942558	0.00979263	0.0431959	0.000444772	0.00400847	FALSE
PNT	chr11	mQTL	IFITM5	cg05733139	317	0.825259	0.012622	0.147955	0.002251	0.011913	FALSE
PNT	chr11	mQTL	IFITM5	cg16406611	265	0.0629873	0.451142	0.0461557	0.330478	0.109237	FALSE
PNT	chr11	mQTL	IFITM5	cg00714343	334	1.1735e-05	0.702664	2.44719e-06	0.146381	0.150941	FALSE
PNT	chr11	mQTL		cg06950634	377	0.0161487	0.094371	0.127013	0.742227	0.0202396	FALSE
PNT	chr11	mQTL	IFITM1	cg22963452	187	0.799284	0.132816	0.0341889	0.00565308	0.0280571	FALSE
PNT	chr11	mQTL	IFITM1	cg27032101	173	6.2638e-06	0.630722	3.98636e-07	0.0398104	0.329461	FALSE
PNT	chr11	mQTL	IFITM1	cg04582010	354	0.00111619	0.675894	0.000332397	0.201156	0.121501	FALSE
PNT	chr11	mQTL	IFITM1	cg09026253	273	2.01881e-05	0.471417	1.86309e-05	0.434962	0.093582	FALSE
PNT	chr11	mQTL	IFITM1	cg11694510	151	0.846371	0.0083131	0.137946	0.00134889	0.00602117	FALSE
PNT	chr11	mQTL	IFITM1	cg10552523	374	1.16639e-06	0.332859	1.71026e-06	0.487885	0.179252	FALSE
PNT	chr11	mQTL	IFITM1	cg20566897	564	8.67825e-07	0.130183	5.14273e-06	0.771369	0.0984421	FALSE
PNT	chr11	mQTL	IFITM1	cg01971407	276	7.11752e-06	0.415448	2.09628e-06	0.121897	0.462646	FALSE
PNT	chr11	mQTL	IFITM1	cg23570810	330	1.81153e-06	0.416431	1.59834e-06	0.367207	0.216359	FALSE
PNT	chr11	mQTL	IFITM1	cg03038262	241	2.44485e-06	0.588516	5.25041e-07	0.126101	0.28538	FALSE
PNT	chr11	mQTL		cg12047941	371	2.20035e-06	0.630022	7.28635e-07	0.208468	0.161507	FALSE
PNT	chr11	mQTL		cg25050332	363	2.6688e-06	0.690663	6.07077e-07	0.156954	0.152379	FALSE
PNT	chr11	mQTL		cg08000731	321	4.68533e-05	0.782563	5.18192e-06	0.0864195	0.130966	FALSE
PNT	chr11	mQTL		cg15013527	191	0.00161596	0.67721	0.000320152	0.133981	0.186873	FALSE
PNT	chr11	mQTL		cg27331665	219	0.00149496	0.62627	0.000475294	0.198937	0.172822	FALSE
PNT	chr11	mQTL		cg14276515	811	2.44032e-92	4.38065e-87	5.57064e-06	0.999994	1.62872e-07	FALSE
PNT	chr11	mQTL		cg18813159	332	7.51455e-06	0.682244	1.49022e-06	0.135114	0.182632	FALSE
PNT	chr11	mQTL		cg22291084	681	3.84962e-12	9.14848e-07	4.20765e-06	0.999932	6.33664e-05	FALSE
PNT	chr11	mQTL		cg22057822	604	5.1058e-08	0.00979204	4.95378e-06	0.950009	0.0401941	FALSE
PNT	chr11	mQTL		cg09929763	604	2.77566e-05	0.00805936	0.0033983	0.986721	0.00179322	FALSE
PNT	chr11	mQTL		cg21547628	420	0.00023236	1.18308e-05	0.932335	0.0474507	0.0199704	FALSE
PNT	chr11	mQTL		cg15451729	276	0.276594	0.211386	0.261125	0.199512	0.051383	FALSE
PNT	chr11	mQTL		cg14292552	327	0.00409341	0.00036693	0.90096	0.0807475	0.0138325	FALSE
PNT	chr11	mQTL		cg04379642	480	5.76666e-06	0.574293	2.8036e-06	0.27906	0.146638	FALSE
PNT	chr11	mQTL	B4GALNT4	cg10828456	309	0.729912	0.0718825	0.133625	0.013108	0.0514723	FALSE
PNT	chr11	mQTL	B4GALNT4	cg18916019	219	0.816511	0.0157626	0.139403	0.00266549	0.0256577	FALSE
PNT	chr11	mQTL	B4GALNT4	cg16004226	163	0.753573	0.0138613	0.20106	0.00367049	0.0278348	FALSE
PNT	chr11	mQTL	B4GALNT4	cg19560370	271	0.70927	0.0135758	0.249384	0.00475034	0.02302	FALSE
PNT	chr11	mQTL	B4GALNT4	cg02752105	243	0.731828	0.0137782	0.236285	0.00443488	0.0136735	FALSE
PNT	chr11	mQTL	B4GALNT4	cg21918561	220	5.11066e-07	0.116308	3.67858e-06	0.837123	0.0465651	FALSE
PNT	chr11	mQTL	PKP3	cg09950681	613	2.18053e-19	9.81638e-16	0.000222081	0.999771	6.63978e-06	FALSE
PNT	chr11	mQTL	PKP3	cg03547062	137	0.946138	0.00571647	0.0460761	0.000276594	0.00179307	FALSE
PNT	chr11	mQTL	PKP3	cg17840408	484	2.89135e-09	9.41945e-11	0.943083	0.0306976	0.0262193	FALSE
PNT	chr11	mQTL	PKP3	cg25258098	447	2.39861e-10	7.16752e-12	0.945434	0.0282251	0.0263414	FALSE
PNT	chr11	mQTL	PKP3	cg01794156	452	4.06615e-14	4.40076e-15	0.880218	0.0952407	0.0245416	FALSE
PNT	chr11	mQTL	SIGIRR;SIGIRR;SIGIRR	cg24440302	778	5.67524e-13	2.33041e-14	0.947796	0.0389058	0.0132979	FALSE
PNT	chr11	mQTL	SIGIRR;SIGIRR;SIGIRR	cg18351999	341	0.247332	0.00779671	0.708	0.0223039	0.0145676	FALSE
PNT	chr11	mQTL	SIGIRR;SIGIRR;SIGIRR	cg08869273	232	0.053078	0.000976638	0.899155	0.0165142	0.030276	FALSE
PNT	chr11	mQTL	SIGIRR;SIGIRR;SIGIRR	cg04029159	199	0.856418	0.0173805	0.112292	0.00226726	0.0116419	FALSE
PNT	chr11	mQTL	SIGIRR;SIGIRR;SIGIRR	cg02585906	285	7.83237e-05	0.765002	6.76437e-06	0.0658999	0.169013	FALSE
PNT	chr11	mQTL	SIGIRR;SIGIRR;SIGIRR	cg01471232	559	2.73006e-14	2.54502e-15	0.714374	0.0663763	0.219249	FALSE
PNT	chr11	mQTL	SIGIRR;SIGIRR;SIGIRR	cg11328127	687	8.83545e-14	7.67043e-15	0.718531	0.0621595	0.219309	FALSE
PNT	chr11	mQTL	SIGIRR;SIGIRR;SIGIRR	cg14707834	387	1.54617e-10	1.43262e-11	0.714475	0.0659806	0.219545	FALSE
PNT	chr11	mQTL	SIGIRR;SIGIRR	cg03638795	254	0.758193	0.0122526	0.211671	0.00340617	0.0144776	FALSE
PNT	chr11	mQTL	SIGIRR;SIGIRR	cg19202014	311	2.24142e-06	0.410402	1.42623e-06	0.260813	0.328781	FALSE
PNT	chr11	mQTL	SIGIRR;SIGIRR	cg02996181	655	7.15059e-05	0.00801006	0.00874843	0.979993	0.00317733	FALSE
PNT	chr11	mQTL	SIGIRR;SIGIRR	cg13463639	553	0.345046	0.0129098	0.589593	0.0220291	0.0304217	FALSE
PNT	chr11	mQTL	ANO9	cg19528419	498	9.99985e-15	3.66891e-16	0.869948	0.0318199	0.0982323	FALSE
PNT	chr11	mQTL	ANO9	cg05122969	213	0.137713	0.00192113	0.793047	0.0110069	0.0563118	FALSE
PNT	chr11	mQTL	ANO9	cg05603910	217	0.916433	0.0126898	0.066435	0.0009164	0.00352526	FALSE
PNT	chr11	mQTL	ANO9	cg27420135	654	7.77289e-22	3.02691e-23	0.918324	0.0357153	0.0459611	FALSE
PNT	chr11	mQTL	ANO9	cg19913688	711	2.17761e-34	4.83233e-30	4.50607e-05	0.999941	1.40587e-05	FALSE
PNT	chr11	mQTL	ANO9	cg16362232	595	3.04458e-27	4.45859e-25	0.00677993	0.992877	0.000342998	FALSE
PNT	chr11	mQTL	ANO9	cg08088566	478	8.12937e-07	2.33654e-08	0.922716	0.0264698	0.0508132	FALSE
PNT	chr11	mQTL	ANO9	cg00598612	370	1.59307e-13	9.87088e-09	1.61388e-05	0.999983	7.56168e-07	FALSE
PNT	chr11	mQTL	ANO9	cg01669186	466	0.000514735	1.36702e-05	0.951864	0.025257	0.0223502	FALSE
PNT	chr11	mQTL	ANO9	cg19598514	600	3.38146e-14	1.26812e-15	0.938299	0.0351618	0.0265389	FALSE
PNT	chr11	mQTL	ANO9	cg18889092	627	3.83318e-31	2.25013e-30	0.143026	0.839564	0.0174104	FALSE
PNT	chr11	mQTL	ANO9	cg08200582	630	1.40165e-92	1.54058e-93	0.878807	0.0965667	0.024626	FALSE
PNT	chr11	mQTL	PTDSS2	cg10798225	323	0.565593	0.0104971	0.402319	0.00745267	0.0141381	FALSE
PNT	chr11	mQTL	PTDSS2	cg25464034	126	0.552423	0.00634127	0.385804	0.0043776	0.0510538	FALSE
PNT	chr11	mQTL	PTDSS2	cg22761205	131	0.941348	0.0143666	0.0394496	0.000597833	0.00423755	FALSE
PNT	chr11	mQTL	PTDSS2	cg06331833	216	4.88436e-05	0.794603	3.52825e-06	0.0572505	0.148095	FALSE
PNT	chr11	mQTL	PTDSS2	cg08043868	468	9.13292e-06	0.538448	5.49126e-06	0.323609	0.137928	FALSE
PNT	chr11	mQTL	PTDSS2	cg10964555	155	0.855279	0.024263	0.106526	0.00301107	0.01092	FALSE
PNT	chr11	mQTL	PTDSS2	cg06793967	873	2.00973e-141	8.45702e-139	0.00237009	0.997341	0.000288814	FALSE
PNT	chr11	mQTL	PTDSS2	cg08251761	221	8.52809e-05	0.572007	3.75251e-05	0.251516	0.176354	FALSE
PNT	chr11	mQTL	PTDSS2	cg04521951	247	5.50244e-05	1.95346e-06	0.93905	0.0333103	0.0275826	FALSE
PNT	chr11	mQTL	PTDSS2	cg16975316	591	4.76347e-13	6.64862e-14	0.813242	0.113435	0.0733231	FALSE
PNT	chr11	mQTL	PTDSS2	cg22993527	463	9.02879e-22	1.63001e-16	5.53905e-06	0.999994	5.92576e-07	FALSE
PNT	chr11	mQTL	PTDSS2	cg19917249	192	0.396449	0.414665	0.0544904	0.0569166	0.0774797	FALSE
PNT	chr11	mQTL	PTDSS2	cg10419178	548	2.38509e-21	1.11691e-16	2.13539e-05	0.999976	2.48241e-06	FALSE
PNT	chr11	mQTL	PTDSS2	cg10716524	112	0.33808	0.45202	0.0133664	0.0176923	0.178842	FALSE
PNT	chr11	mQTL	PTDSS2	cg01541578	299	6.96431e-06	0.20792	2.43748e-05	0.727646	0.064403	FALSE
PNT	chr11	mQTL	PTDSS2	cg06956805	499	5.83532e-33	1.94018e-33	0.735083	0.244387	0.0205293	FALSE
PNT	chr11	mQTL	PTDSS2	cg03576123	761	9.60774e-112	3.40066e-107	2.82516e-05	0.999963	8.84586e-06	FALSE
PNT	chr11	mQTL	PTDSS2	cg03352830	491	3.5119e-44	2.04888e-41	0.00171021	0.997756	0.000534234	FALSE
PNT	chr11	mQTL	PTDSS2	cg19150467	221	0.000154223	0.72106	2.19228e-05	0.102322	0.176441	FALSE
PNT	chr11	mQTL	PTDSS2	cg01430270	155	0.901977	0.00929262	0.0714679	0.000719755	0.0165423	FALSE
PNT	chr11	mQTL	PTDSS2	cg04492369	285	0.621343	0.0189784	0.328022	0.0099975	0.0216589	FALSE
PNT	chr11	mQTL		cg23552637	413	0.559346	0.0296966	0.348935	0.018482	0.0435409	FALSE
PNT	chr11	mQTL	RNH1;RNH1;RNH1;RNH1;RNH1;RNH1;RNH1;RNH1	cg15790184	606	3.68311e-36	2.15303e-33	0.00170743	0.998111	0.000181658	FALSE
PNT	chr11	mQTL	RNH1;RNH1;RNH1;RNH1;RNH1;RNH1;RNH1;RNH1	cg03934478	524	4.83301e-47	6.9476e-48	0.68685	0.0985221	0.214628	FALSE
PNT	chr11	mQTL	RNH1;RNH1;RNH1;RNH1;RNH1;RNH1;RNH1;RNH1	cg11218175	414	7.91074e-30	1.33163e-25	5.94017e-05	0.999922	1.86014e-05	FALSE
PNT	chr11	mQTL	RNH1;RNH1;RNH1;RNH1;RNH1;RNH1;RNH1;RNH1	cg11382794	771	1.87476e-64	1.59551e-59	1.17501e-05	0.999987	1.44001e-06	FALSE
PNT	chr11	mQTL	RNH1;RNH1;RNH1;RNH1;RNH1;RNH1;RNH1;RNH1	cg19223782	644	7.92786e-20	1.61301e-19	0.32617	0.663618	0.0102122	FALSE
PNT	chr11	mQTL	RNH1;RNH1;RNH1;RNH1;RNH1;RNH1;RNH1;RNH1	cg18732172	322	0.00323071	0.000117281	0.826239	0.0298536	0.140559	FALSE
PNT	chr11	mQTL	RNH1;RNH1;RNH1;RNH1;RNH1;RNH1;RNH1;RNH1	cg01704474	494	6.13353e-05	3.41707e-05	0.595853	0.331885	0.0721665	FALSE
PNT	chr11	mQTL	RNH1;RNH1;RNH1;RNH1;RNH1;RNH1;RNH1;RNH1	cg23927970	653	2.0115e-08	0.000611281	3.288e-05	0.999199	0.00015661	FALSE
PNT	chr11	mQTL	RNH1;RNH1;RNH1;RNH1;RNH1;RNH1;RNH1;RNH1	cg23687466	692	2.40187e-08	0.00127629	1.87823e-05	0.998048	0.000657274	FALSE
PNT	chr11	mQTL	RNH1;RNH1;RNH1;RNH1;RNH1;RNH1;RNH1;RNH1;RNH1;RNH1;RNH1;RNH1	cg15796682	391	2.18881e-08	0.00156211	1.37489e-05	0.981207	0.0172168	FALSE
PNT	chr11	mQTL	RNH1;RNH1;RNH1;RNH1;RNH1;RNH1;RNH1;RNH1	cg24778081	167	0.802539	0.0652824	0.102509	0.00831722	0.0213526	FALSE
PNT	chr11	mQTL	RNH1;RNH1;RNH1;RNH1;RNH1;RNH1;RNH1;RNH1	cg22288101	256	0.834117	0.02236	0.127567	0.00340709	0.0125492	FALSE
PNT	chr11	mQTL	RNH1;RNH1;RNH1;RNH1;RNH1;RNH1;RNH1;RNH1	cg22005853	453	0.835074	0.0133662	0.144468	0.00230758	0.00478443	FALSE
PNT	chr11	mQTL	RNH1;RNH1;RNH1;RNH1;RNH1;RNH1;RNH1;RNH1	cg03338584	528	1.02534e-32	3.20824e-30	0.00318558	0.996749	6.54455e-05	FALSE
PNT	chr11	mQTL	RNH1;RNH1;RNH1;RNH1;RNH1;RNH1;RNH1;RNH1	cg22868518	648	1.88982e-63	3.52631e-58	5.35918e-06	0.999995	7.55683e-08	FALSE
PNT	chr11	mQTL	RNH1;RNH1;RNH1;RNH1;RNH1;RNH1;RNH1;RNH1	cg23499823	260	1.76631e-06	0.515649	2.81404e-07	0.0817493	0.4026	FALSE
PNT	chr11	mQTL	RNH1;RNH1;RNH1;RNH1;RNH1;RNH1;RNH1;RNH1	cg03720581	141	0.909844	0.0282825	0.0497116	0.00153466	0.0106274	FALSE
PNT	chr11	mQTL	RNH1;RNH1;RNH1;RNH1;RNH1;RNH1;RNH1;RNH1	cg06417962	808	1.19749e-43	2.3588e-38	5.07667e-06	0.999995	7.3283e-08	FALSE
PNT	chr11	mQTL		cg08490663	626	1.49027e-31	3.21612e-26	4.63374e-06	0.999995	5.65138e-07	FALSE
PNT	chr11	mQTL		cg19240396	206	0.902161	0.0207669	0.0685635	0.00157133	0.00693707	FALSE
PNT	chr11	mQTL		cg15025598	370	0.00255957	0.343846	0.00433388	0.582134	0.0671271	FALSE
PNT	chr11	mQTL		cg04145025	931	1.18478e-70	5.18948e-68	0.0022772	0.997442	0.000280386	FALSE
PNT	chr11	mQTL		cg27422581	118	0.846932	0.00560666	0.142349	0.000938171	0.00417468	FALSE
PNT	chr11	mQTL		cg13654135	56	0.948147	0.0226755	0.0192443	0.000450756	0.00948274	FALSE
PNT	chr11	mQTL		cg17541483	615	2.22419e-28	1.68441e-23	1.32043e-05	0.999987	1.90875e-07	FALSE
PNT	chr11	mQTL		cg20285974	694	0.000755994	8.13251e-05	0.889603	0.0956841	0.0138754	FALSE
PNT	chr11	mQTL		cg21039438	599	0.00988365	0.336343	0.0170575	0.580415	0.0563011	FALSE
PNT	chr11	mQTL		cg13226968	252	1.47745e-08	3.83471e-10	0.893847	0.0231168	0.083036	FALSE
PNT	chr11	mQTL		cg23109714	210	0.0312554	0.000337185	0.911861	0.00979045	0.046756	FALSE
PNT	chr11	mQTL	HRAS;HRAS;HRAS	cg17572191	241	0.895337	0.0138256	0.0821968	0.00126189	0.00737891	FALSE
PNT	chr11	mQTL	HRAS;HRAS;HRAS	cg06143971	831	1.69832e-84	1.99072e-85	0.873142	0.102323	0.0245351	FALSE
PNT	chr11	mQTL	HRAS;HRAS;HRAS	cg12989344	728	3.76496e-32	6.7457e-27	5.58124e-06	0.999994	6.79578e-07	FALSE
PNT	chr11	mQTL	HRAS;HRAS;HRAS	cg08141873	857	9.58718e-55	2.29077e-49	4.18511e-06	0.999995	5.07396e-07	FALSE
PNT	chr11	mQTL	HRAS;HRAS;HRAS	cg16229772	348	0.0454312	0.000675588	0.913598	0.013559	0.0267365	FALSE
PNT	chr11	mQTL	HRAS;HRAS;LRRC56;HRAS	cg06921282	270	0.552491	0.154357	0.199269	0.0556342	0.0382491	FALSE
PNT	chr11	mQTL	HRAS;HRAS;LRRC56;HRAS	cg05798318	724	2.75189e-34	1.17633e-29	2.33933e-05	0.999976	6.61489e-07	FALSE
PNT	chr11	mQTL	HRAS;HRAS;LRRC56;HRAS	cg22174486	655	9.67722e-30	3.78572e-31	0.93697	0.0366278	0.0264018	FALSE
PNT	chr11	mQTL	LRRC56	cg05283631	811	1.83758e-118	3.27671e-113	5.60795e-06	0.999994	1.52752e-07	FALSE
PNT	chr11	mQTL	LRRC56	cg21784768	850	1.5791e-75	3.254e-71	4.85256e-05	0.99995	1.26479e-06	FALSE
PNT	chr11	mQTL	LRRC56	cg27158867	598	4.04549e-62	7.71832e-58	5.2411e-05	0.999941	6.33177e-06	FALSE
PNT	chr11	mQTL	LRRC56	cg07354728	785	7.47665e-40	1.41386e-35	5.28782e-05	0.999946	1.29912e-06	FALSE
PNT	chr11	mQTL	LRRC56	cg07554011	909	9.87261e-60	5.93141e-56	0.000166418	0.999829	4.68202e-06	FALSE
PNT	chr11	mQTL	LRRC56	cg18049513	584	3.40349e-33	6.10324e-28	5.57649e-06	0.999994	6.0848e-07	FALSE
PNT	chr11	mQTL	LRRC56	cg02837194	510	1.08254e-11	6.27059e-07	1.72634e-05	0.99998	2.28189e-06	FALSE
PNT	chr11	mQTL	LRRC56	cg11891377	915	1.05277e-66	3.82293e-67	0.716812	0.260275	0.0229133	FALSE
PNT	chr11	mQTL	C11orf35	cg00716245	409	1.2602e-27	4.26134e-29	0.939831	0.0317518	0.0284175	FALSE
PNT	chr11	mQTL	C11orf35	cg18169245	400	9.57733e-47	2.2922e-47	0.790301	0.189127	0.0205719	FALSE
PNT	chr11	mQTL	C11orf35	cg18098722	433	4.03225e-12	2.17977e-07	1.84982e-05	0.99998	8.67363e-07	FALSE
PNT	chr11	mQTL	RASSF7;C11orf35;RASSF7;RASSF7	cg24916551	182	0.757319	0.0268723	0.167009	0.00588313	0.0429162	FALSE
PNT	chr11	mQTL	RASSF7;RASSF7;C11orf35;RASSF7	cg13795120	85	0.000159962	0.734191	2.54677e-05	0.116742	0.148882	FALSE
PNT	chr11	mQTL	RASSF7;C11orf35;RASSF7;RASSF7	cg21808881	177	0.872659	0.0222656	0.0960566	0.00244427	0.00657501	FALSE
PNT	chr11	mQTL	RASSF7;RASSF7;RASSF7	cg15789106	313	0.193005	0.288334	0.137175	0.204752	0.176734	FALSE
PNT	chr11	mQTL		cg25504868	317	0.0256789	0.000374385	0.832732	0.0120116	0.129203	FALSE
PNT	chr11	mQTL	MIR210	cg05858042	175	0.00341718	0.550844	0.00159464	0.256866	0.187278	FALSE
PNT	chr11	mQTL	MIR210	cg08200293	554	2.36468e-30	7.77048e-32	0.752124	0.0244919	0.223384	FALSE
PNT	chr11	mQTL	MIR210	cg02471760	231	5.74281e-35	1.39977e-30	4.10252e-05	0.999958	9.70435e-07	FALSE
PNT	chr11	mQTL	LOC143666;PHRF1	cg04132264	611	1.93597e-25	5.15752e-27	0.946569	0.0251889	0.0282422	FALSE
PNT	chr11	mQTL	LOC143666;PHRF1	cg06063517	331	6.94203e-12	1.14013e-09	0.00605006	0.993636	0.00031399	FALSE
PNT	chr11	mQTL	LOC143666;PHRF1	cg13718628	637	1.2786e-40	1.36345e-35	9.37759e-06	0.99999	2.93954e-07	FALSE
PNT	chr11	mQTL	LOC143666;PHRF1	cg18180250	627	9.1253e-82	3.49283e-77	2.61251e-05	0.999973	9.1917e-07	FALSE
PNT	chr11	mQTL	LOC143666;PHRF1	cg02283811	186	0.268522	0.00532461	0.678302	0.0134158	0.0344352	FALSE
PNT	chr11	mQTL	LOC143666;PHRF1	cg12469954	712	1.06854e-45	9.75652e-41	1.09519e-05	0.999988	7.35536e-07	FALSE
PNT	chr11	mQTL	PHRF1;LOC143666	cg18793109	160	0.949538	0.00857	0.0392819	0.000352278	0.00225827	FALSE
PNT	chr11	mQTL	PHRF1;PHRF1;LOC143666	cg16143007	151	0.000113323	0.787595	7.83703e-06	0.0543095	0.157974	FALSE
PNT	chr11	mQTL	PHRF1	cg25535316	764	4.88949e-57	2.29384e-58	0.909271	0.0426091	0.0481202	FALSE
PNT	chr11	mQTL	PHRF1	cg02320937	269	0.00397608	0.00019894	0.712876	0.0354206	0.247529	FALSE
PNT	chr11	mQTL	PHRF1	cg07339155	478	9.12338e-13	2.22662e-14	0.708408	0.0170145	0.274577	FALSE
PNT	chr11	mQTL	PHRF1	cg02304370	364	3.18039e-15	1.83888e-16	0.646383	0.0370568	0.316561	FALSE
PNT	chr11	mQTL	PHRF1	cg20239381	1148	0	0	6.65904e-06	0.999993	2.37064e-07	FALSE
PNT	chr11	mQTL	PHRF1	cg05659420	218	0.762426	0.00963647	0.20266	0.00253873	0.0227389	FALSE
PNT	chr11	mQTL	PHRF1	cg24052417	169	0.774573	0.0110602	0.198652	0.00282368	0.012891	FALSE
PNT	chr11	mQTL	PHRF1	cg02461776	566	3.20083e-33	7.72644e-28	4.14268e-06	0.999996	1.44846e-07	FALSE
PNT	chr11	mQTL	PHRF1	cg07615816	273	8.40531e-09	0.000367473	2.2862e-05	0.999508	0.000101298	FALSE
PNT	chr11	mQTL	PHRF1	cg12288982	244	0.778053	0.0148707	0.190886	0.00363579	0.0125548	FALSE
PNT	chr11	mQTL	PHRF1	cg08368638	733	5.15282e-13	2.8763e-08	1.79144e-05	0.999981	6.29523e-07	FALSE
PNT	chr11	mQTL	PHRF1	cg04221884	171	0.110805	0.00104987	0.84146	0.00793402	0.0387511	FALSE
PNT	chr11	mQTL	PHRF1	cg11791770	347	1.61043e-12	3.76032e-14	0.94459	0.0220226	0.0333873	FALSE
PNT	chr11	mQTL	PHRF1	cg08191993	130	0.923438	0.00586096	0.0672381	0.000423713	0.00303973	FALSE
PNT	chr11	mQTL	IRF7;IRF7;IRF7	cg27271532	389	3.10694e-21	2.01526e-22	0.881517	0.0571167	0.0613658	FALSE
PNT	chr11	mQTL	IRF7;IRF7;IRF7	cg20989454	717	1.32651e-59	7.68748e-61	0.886784	0.0513296	0.0618863	FALSE
PNT	chr11	mQTL	IRF7;IRF7;IRF7	cg16486109	1203	0	0	1.69628e-05	0.999982	1.12527e-06	FALSE
PNT	chr11	mQTL	IRF7;IRF7;IRF7	cg17114584	791	1.21793e-174	1.04433e-172	0.011522	0.98797	0.000507958	FALSE
PNT	chr11	mQTL	IRF7;IRF7;IRF7	cg08926253	762	1.11093e-24	4.0883e-26	0.907956	0.0333546	0.0586891	FALSE
PNT	chr11	mQTL	IRF7;IRF7;IRF7	cg22016995	362	0.000378168	3.57125e-05	0.865858	0.0817158	0.0520127	FALSE
PNT	chr11	mQTL	IRF7;IRF7;IRF7;IRF7	cg16541031	674	1.07596e-17	2.16279e-12	4.97486e-06	0.999995	3.39909e-07	FALSE
PNT	chr11	mQTL	IRF7;IRF7;IRF7;IRF7	cg13406746	580	9.5306e-22	7.40573e-23	0.892909	0.0693455	0.0377454	FALSE
PNT	chr11	mQTL	IRF7;IRF7;MUPCDH;IRF7;MUPCDH	cg09703963	681	1.60205e-199	1.93783e-194	8.2672e-06	0.999991	3.75027e-07	FALSE
PNT	chr11	mQTL	IRF7;IRF7;MUPCDH;IRF7;MUPCDH	cg00645579	968	1.35003e-128	1.54812e-123	8.72038e-06	0.999991	2.80582e-07	FALSE
PNT	chr11	mQTL	IRF7;MUPCDH;IRF7;MUPCDH	cg01842473	1188	0	0	1.854e-05	0.99998	1.31259e-06	FALSE
PNT	chr11	mQTL	MUPCDH;MUPCDH	cg23724016	627	3.42911e-21	1.13748e-16	3.01456e-05	0.999968	1.42178e-06	FALSE
PNT	chr11	mQTL	MUPCDH;MUPCDH	cg19376842	310	6.28243e-06	0.595269	2.08519e-06	0.197368	0.207355	FALSE
PNT	chr11	mQTL	MUPCDH;MUPCDH	cg21565415	231	0.663421	0.0132953	0.301801	0.0060328	0.015449	FALSE
PNT	chr11	mQTL	MUPCDH;MUPCDH	cg23505890	329	5.93451e-06	0.419648	1.4299e-06	0.100633	0.479711	FALSE
PNT	chr11	mQTL	MUPCDH;MUPCDH	cg09218773	537	3.80364e-34	4.46114e-29	8.52604e-06	0.999987	4.28691e-06	FALSE
PNT	chr11	mQTL	MUPCDH;MUPCDH	cg11464053	457	3.88003e-18	2.61443e-13	1.48406e-05	0.999983	2.18498e-06	FALSE
PNT	chr11	mQTL	MUPCDH;MUPCDH	cg03886085	815	6.38488e-30	1.55627e-24	4.10266e-06	0.999996	3.56832e-07	FALSE
PNT	chr11	mQTL	MUPCDH;MUPCDH	cg08129366	198	0.000114857	0.694699	1.14777e-05	0.0691855	0.235989	FALSE
PNT	chr11	mQTL	MUPCDH;MUPCDH	cg14255177	564	0.0174691	0.000318118	0.915542	0.0166223	0.0500483	FALSE
PNT	chr11	mQTL	MUPCDH;MUPCDH	cg26566283	757	5.74315e-126	4.02021e-121	1.42854e-05	0.999981	4.45131e-06	FALSE
PNT	chr11	mQTL	MUPCDH;MUPCDH	cg03471977	1026	0	0	8.53926e-06	0.999989	2.67999e-06	FALSE
PNT	chr11	mQTL	MUPCDH;MUPCDH	cg06616055	741	1.64307e-72	6.78343e-68	2.42213e-05	0.999974	1.46309e-06	FALSE
PNT	chr11	mQTL	MUPCDH;MUPCDH	cg16753939	452	3.59835e-05	0.71205	5.45602e-06	0.107785	0.180124	FALSE
PNT	chr11	mQTL	MUPCDH;MUPCDH	cg15806880	177	0.953348	0.005745	0.039331	0.000235674	0.00133988	FALSE
PNT	chr11	mQTL	MUPCDH;MUPCDH;MUPCDH;MUPCDH	cg13937462	189	0.000118124	0.542125	4.98786e-05	0.228687	0.22902	FALSE
PNT	chr11	mQTL	MUPCDH;MUPCDH;MUPCDH;MUPCDH	cg14149701	336	8.61002e-07	1.27124e-08	0.908493	0.0133354	0.0781703	FALSE
PNT	chr11	mQTL	MUPCDH;MUPCDH	cg05198900	286	0.883549	0.0100184	0.100034	0.001129	0.00526916	FALSE
PNT	chr11	mQTL	MUPCDH;MUPCDH	cg03875235	859	7.39803e-106	1.32036e-100	5.60301e-06	0.999994	4.4087e-07	FALSE
PNT	chr11	mQTL	MUPCDH;MUPCDH	cg07336987	178	4.62679e-06	0.759329	6.42858e-07	0.105368	0.135298	FALSE
PNT	chr11	mQTL	MUPCDH;MUPCDH	cg22289115	442	1.25366e-08	0.000155136	8.07873e-05	0.999718	4.56552e-05	FALSE
PNT	chr11	mQTL	MUPCDH;MUPCDH	cg27261397	112	0.95688	0.00484109	0.0365879	0.000183599	0.00150787	FALSE
PNT	chr11	mQTL	MUPCDH;MUPCDH	cg08057038	346	8.03136e-11	6.52607e-12	0.866275	0.0703279	0.0633972	FALSE
PNT	chr11	mQTL	SCT	cg14681958	347	3.50414e-11	1.47344e-06	2.37814e-05	0.999971	4.04382e-06	FALSE
PNT	chr11	mQTL	SCT	cg02218884	1101	2.19289e-46	5.26065e-41	4.16845e-06	0.999996	2.896e-07	FALSE
PNT	chr11	mQTL	SCT	cg00877321	844	2.59023e-39	7.26146e-34	3.56708e-06	0.999996	1.84272e-07	FALSE
PNT	chr11	mQTL	SCT	cg10730078	545	3.52562e-33	3.55561e-28	9.91555e-06	0.99999	3.7147e-07	FALSE
PNT	chr11	mQTL	SCT	cg04731448	864	3.69216e-37	3.74586e-38	0.836734	0.084812	0.0784543	FALSE
PNT	chr11	mQTL		cg22406758	724	1.70897e-135	6.50378e-134	0.0255786	0.973435	0.000986174	FALSE
PNT	chr11	mQTL	DRD4	cg23231692	463	0.00522592	0.595586	0.00155493	0.176992	0.220641	FALSE
PNT	chr11	mQTL	DRD4	cg14433983	1232	6.88667e-196	1.68999e-190	4.07496e-06	0.999995	9.49071e-07	FALSE
PNT	chr11	mQTL	DRD4	cg06299284	1216	2.69509e-140	7.73791e-135	3.48295e-06	0.999995	1.78803e-06	FALSE
PNT	chr11	mQTL	DRD4	cg08726248	607	5.29676e-13	8.67677e-11	0.00606057	0.992797	0.0011421	FALSE
PNT	chr11	mQTL	DRD4	cg23501406	613	5.71985e-21	3.32215e-18	0.00171812	0.997899	0.000382966	FALSE
PNT	chr11	mQTL	DRD4	cg15861585	438	5.21041e-23	2.38231e-20	0.0021802	0.996832	0.000987751	FALSE
PNT	chr11	mQTL	DRD4	cg20931042	216	0.72735	0.0132128	0.214171	0.00384914	0.0414176	FALSE
PNT	chr11	mQTL	DRD4	cg06825142	308	0.554414	0.0111981	0.404614	0.0081508	0.0216231	FALSE
PNT	chr11	mQTL	DRD4	cg00556112	313	0.466147	0.242841	0.159912	0.0832588	0.0478414	FALSE
PNT	chr11	mQTL	DRD4	cg09607276	712	7.26612e-79	1.00995e-79	0.731738	0.101541	0.166722	FALSE
PNT	chr11	mQTL	DRD4	cg11335335	927	1.06309e-224	4.55597e-220	2.33335e-05	0.999975	1.17778e-06	FALSE
PNT	chr11	mQTL	DRD4	cg07212818	1505	0	0	3.39329e-06	0.999996	1.71217e-07	FALSE
PNT	chr11	mQTL	DRD4	cg03909863	780	5.49353e-187	1.5995e-181	3.43451e-06	0.999996	1.70614e-07	FALSE
PNT	chr11	mQTL	DRD4	cg01616529	1207	0	0	3.58399e-06	0.999996	1.80351e-07	FALSE
PNT	chr11	mQTL	DRD4	cg05717871	1016	5.15594e-259	1.48153e-253	3.48013e-06	0.999996	1.75116e-07	FALSE
PNT	chr11	mQTL	DRD4	cg09386376	1149	2.21888e-196	6.1049e-191	3.63457e-06	0.999996	1.83416e-07	FALSE
PNT	chr11	mQTL	DRD4	cg03855291	664	1.0979e-91	2.21869e-86	4.94838e-06	0.999995	6.10183e-08	FALSE
PNT	chr11	mQTL	DRD4	cg09133032	979	3.19807e-111	8.37154e-106	3.82016e-06	0.999996	9.09902e-08	FALSE
PNT	chr11	mQTL	DRD4	cg16029939	476	4.98596e-19	1.62827e-20	0.956705	0.0312312	0.0120637	FALSE
PNT	chr11	mQTL	DRD4	cg02762115	1015	7.68481e-94	2.23712e-88	3.43512e-06	0.999996	1.7198e-07	FALSE
PNT	chr11	mQTL	DRD4	cg20411756	900	6.74693e-39	4.39902e-40	0.797574	0.0518516	0.150574	FALSE
PNT	chr11	mQTL		cg15202213	938	6.68494e-110	4.71109e-105	1.41896e-05	0.999985	3.22087e-07	FALSE
PNT	chr11	mQTL		cg24710179	863	1.46552e-85	2.63616e-80	5.55928e-06	0.999994	1.29127e-07	FALSE
PNT	chr11	mQTL		cg15894808	391	2.74122e-23	5.78753e-25	0.968741	0.0204422	0.0108168	FALSE
PNT	chr11	mQTL		cg17297475	747	8.51448e-41	4.39237e-42	0.921542	0.0475087	0.030949	FALSE
PNT	chr11	mQTL	DEAF1	cg26376030	581	1.88098e-06	2.85265e-07	0.85689	0.12994	0.0131672	FALSE
PNT	chr11	mQTL	DEAF1	cg17005319	563	1.35234e-99	7.87841e-97	0.00171353	0.998257	2.98463e-05	FALSE
PNT	chr11	mQTL	DEAF1	cg10003766	709	8.40846e-46	8.79289e-41	9.5627e-06	0.99999	4.72701e-07	FALSE
PNT	chr11	mQTL	DEAF1	cg03951394	762	0	0	5.54932e-06	0.999994	1.05348e-07	FALSE
PNT	chr11	mQTL	DEAF1	cg14512156	594	5.12941e-44	3.5947e-45	0.913154	0.0639713	0.0228744	FALSE
PNT	chr11	mQTL	DEAF1	cg26276611	269	0.657249	0.152512	0.129945	0.030123	0.0301713	FALSE
PNT	chr11	mQTL	DEAF1	cg08062174	371	0.290557	0.0293363	0.552599	0.0557217	0.0717854	FALSE
PNT	chr11	mQTL	DEAF1	cg15661352	655	3.73179e-29	4.35768e-30	0.882759	0.103067	0.0141739	FALSE
PNT	chr11	mQTL	DEAF1	cg03608093	809	2.75144e-101	1.61893e-96	1.6995e-05	0.999982	1.09018e-06	FALSE
PNT	chr11	mQTL	DEAF1	cg08266839	679	2.08772e-74	1.00245e-74	0.648975	0.311576	0.0394485	FALSE
PNT	chr11	mQTL	DEAF1	cg09375756	1054	0	0	8.5511e-06	0.999991	4.74016e-07	FALSE
PNT	chr11	mQTL	DEAF1	cg21156386	1027	0	0	8.51115e-06	0.999991	5.01018e-07	FALSE
PNT	chr11	mQTL	DEAF1	cg03347287	867	2.75027e-132	1.72521e-127	1.59414e-05	0.999983	1.15884e-06	FALSE
PNT	chr11	mQTL	TMEM80;DEAF1;TMEM80	cg07760851	117	0.912351	0.00656657	0.0749889	0.000534167	0.00555959	FALSE
PNT	chr11	mQTL	TMEM80;DEAF1;TMEM80	cg09624752	496	5.17869e-20	8.58348e-18	0.00599585	0.99379	0.000214407	FALSE
PNT	chr11	mQTL	TMEM80;DEAF1;TMEM80	cg03173467	709	1.11912e-20	1.71771e-21	0.840834	0.129027	0.0301388	FALSE
PNT	chr11	mQTL	TMEM80;TMEM80	cg07161179	895	1.96377e-165	5.29313e-160	3.71003e-06	0.999996	4.9702e-08	FALSE
PNT	chr11	mQTL	TMEM80;TMEM80	cg21191255	820	1.58413e-60	1.1273e-60	0.580113	0.412814	0.00707327	FALSE
PNT	chr11	mQTL	TMEM80;TMEM80	cg26272260	650	2.57966e-31	7.00272e-26	3.68378e-06	0.999996	5.36739e-08	FALSE
PNT	chr11	mQTL	EPS8L2	cg01963374	621	2.2273e-25	1.30924e-25	0.602627	0.35419	0.0431824	FALSE
PNT	chr11	mQTL	EPS8L2	cg00115288	738	1.00709e-40	1.57981e-36	6.37431e-05	0.999932	4.38026e-06	FALSE
PNT	chr11	mQTL	EPS8L2	cg14135214	477	1.33132e-14	8.69423e-16	0.889281	0.0580221	0.0526968	FALSE
PNT	chr11	mQTL	EPS8L2	cg13582001	532	5.48411e-23	3.31729e-24	0.887502	0.0536254	0.0588724	FALSE
PNT	chr11	mQTL	EPS8L2	cg19246862	694	4.62942e-41	9.83124e-36	4.70887e-06	0.999995	3.0921e-07	FALSE
PNT	chr11	mQTL	EPS8L2	cg12536279	1272	1.37016e-74	1.9362e-74	0.411967	0.582155	0.00587868	FALSE
PNT	chr11	mQTL	EPS8L2	cg27649971	776	5.46876e-23	1.15795e-21	0.0450692	0.954287	0.000644032	FALSE
PNT	chr11	mQTL	EPS8L2	cg26255210	444	1.79806e-09	9.8577e-11	0.936338	0.0513216	0.01234	FALSE
PNT	chr11	mQTL	EPS8L2	cg17469934	640	2.01056e-15	2.7253e-16	0.86389	0.11708	0.0190294	FALSE
PNT	chr11	mQTL	EPS8L2	cg05746617	357	6.26013e-11	2.07098e-12	0.943029	0.0311715	0.0258	FALSE
PNT	chr11	mQTL		cg12723425	919	9.82312e-102	4.6541e-98	0.000211001	0.999703	8.64029e-05	FALSE
PNT	chr11	mQTL		cg20435594	462	2.02831e-15	3.63726e-11	5.57618e-05	0.999943	1.65889e-06	FALSE
PNT	chr11	mQTL		cg10035825	463	4.13442e-05	0.198477	0.000149177	0.716056	0.0852761	FALSE
PNT	chr11	mQTL		cg06073535	962	0	0	0.000220202	0.999775	5.13409e-06	FALSE
PNT	chr11	mQTL	TALDO1	cg03188793	1072	0	0	5.58028e-06	0.999994	1.27613e-07	FALSE
PNT	chr11	mQTL	TALDO1	cg18089519	852	1.44785e-141	4.2443e-137	3.41115e-05	0.999965	7.93082e-07	FALSE
PNT	chr11	mQTL		cg21775979	805	3.17018e-116	5.03173e-117	0.534139	0.0843975	0.381463	FALSE
PNT	chr11	mQTL		cg01741372	1332	0	0	3.35595e-06	0.999994	2.36583e-06	FALSE
PNT	chr11	mQTL	CEND1	cg20781238	851	1.72589e-130	1.82317e-125	9.4663e-06	0.999988	2.64153e-06	FALSE
PNT	chr11	mQTL	CEND1	cg07556829	922	3.17211e-82	1.44258e-77	2.19886e-05	0.999978	3.40876e-07	FALSE
PNT	chr11	mQTL	CEND1	cg08747591	897	4.01749e-143	1.8585e-139	0.000216121	0.999781	3.31553e-06	FALSE
PNT	chr11	mQTL	CEND1	cg17739936	872	9.65185e-198	6.46783e-193	1.49226e-05	0.999985	2.27752e-07	FALSE
PNT	chr11	mQTL	CEND1	cg26325806	827	6.10777e-91	1.25262e-91	0.511978	0.104616	0.383406	FALSE
PNT	chr11	mQTL	CEND1	cg10141019	916	7.03118e-241	2.85877e-236	2.45945e-05	0.999975	3.96068e-07	FALSE
PNT	chr11	mQTL	CEND1	cg14183693	1002	1.01673e-195	3.84391e-191	2.64497e-05	0.999973	4.20727e-07	FALSE
PNT	chr11	mQTL	CEND1	cg09553358	754	2.31321e-118	3.48722e-115	0.000662893	0.999327	1.05984e-05	FALSE
PNT	chr11	mQTL	CEND1	cg08244238	876	4.26294e-204	4.6913e-199	9.08682e-06	0.999991	1.47323e-07	FALSE
PNT	chr11	mQTL	CEND1;SLC25A22	cg09336922	801	3.23869e-83	1.787e-78	1.81229e-05	0.999963	1.91723e-05	FALSE
PNT	chr11	mQTL	SLC25A22	cg16709110	166	0.930396	0.0130768	0.0516284	0.000721463	0.00417744	FALSE
PNT	chr11	mQTL		cg09441501	207	0.791793	0.0186189	0.177564	0.00416752	0.00785742	FALSE
PNT	chr11	mQTL	LRDD;LRDD;LRDD	cg21620969	441	0.0316738	0.00283691	0.402223	0.0354979	0.527768	FALSE
PNT	chr11	mQTL	LRDD;LRDD;LRDD;LRDD	cg17628894	1085	0	0	3.42082e-06	0.999993	3.75723e-06	FALSE
PNT	chr11	mQTL	RPLP2	cg19559248	153	0.000220593	0.798577	9.04497e-06	0.0325754	0.168618	FALSE
PNT	chr11	mQTL	RPLP2	cg05109266	270	0.000111089	0.663347	1.45464e-05	0.0866114	0.249915	FALSE
PNT	chr11	mQTL	SNORA52;RPLP2	cg01485797	723	4.34397e-09	9.93134e-08	0.0382845	0.875188	0.0865273	FALSE
PNT	chr11	mQTL		cg19502266	611	6.05079e-40	8.41949e-41	0.6947	0.0964565	0.208844	FALSE
PNT	chr11	mQTL	PNPLA2	cg04519421	144	0.884244	0.0108345	0.0967244	0.00117813	0.00701929	FALSE
PNT	chr11	mQTL	EFCAB4A	cg22773555	65	0.967367	0.00355094	0.0249442	8.75131e-05	0.00405036	FALSE
PNT	chr11	mQTL	EFCAB4A	cg06085985	614	5.51681e-43	1.2104e-43	0.778802	0.170821	0.0503774	FALSE
PNT	chr11	mQTL	CD151;CD151;CD151;CD151	cg23754390	1220	0	0	1.09503e-05	0.999989	2.69391e-07	FALSE
PNT	chr11	mQTL	POLR2L	cg15955074	727	7.12916e-29	1.99287e-23	3.57731e-06	0.999996	4.04516e-08	FALSE
PNT	chr11	mQTL	TSPAN4;POLR2L;TSPAN4;TSPAN4	cg03116740	351	5.86644e-32	1.23973e-27	4.73178e-05	0.99995	2.62302e-06	FALSE
PNT	chr11	mQTL	TSPAN4;POLR2L;TSPAN4;TSPAN4	cg11173246	714	7.53449e-50	1.48101e-44	5.08736e-06	0.999995	2.87038e-07	FALSE
PNT	chr11	mQTL	TSPAN4;TSPAN4;TSPAN4;TSPAN4;TSPAN4;POLR2L;TSPAN4;TSPAN4	cg26071135	943	3.64272e-59	8.61075e-54	4.23042e-06	0.999996	4.89667e-08	FALSE
PNT	chr11	mQTL	TSPAN4;TSPAN4;TSPAN4;TSPAN4;TSPAN4;POLR2L;TSPAN4;TSPAN4	cg13104938	1068	8.07605e-96	2.06383e-90	3.91312e-06	0.999996	3.94515e-08	FALSE
PNT	chr11	mQTL	TSPAN4;TSPAN4;TSPAN4;TSPAN4;TSPAN4;TSPAN4;TSPAN4;TSPAN4	cg19303748	751	2.71043e-22	1.58694e-19	0.00170501	0.998277	1.81112e-05	FALSE
PNT	chr11	mQTL	TSPAN4;TSPAN4;TSPAN4;TSPAN4;TSPAN4;TSPAN4;TSPAN4	cg19386379	1001	1.49122e-39	3.15347e-34	4.72879e-06	0.999995	5.50831e-08	FALSE
PNT	chr11	mQTL	TSPAN4;TSPAN4;TSPAN4;TSPAN4;TSPAN4;TSPAN4;TSPAN4	cg07047068	584	2.22542e-08	1.03626e-09	0.931925	0.0433701	0.0247049	FALSE
PNT	chr11	mQTL	TSPAN4;TSPAN4;TSPAN4;TSPAN4;TSPAN4;TSPAN4;TSPAN4	cg09631059	279	0.840379	0.0337976	0.103606	0.00414868	0.0180679	FALSE
PNT	chr11	mQTL	TSPAN4;TSPAN4;TSPAN4;TSPAN4;TSPAN4;TSPAN4;TSPAN4	cg22749642	851	2.65457e-40	4.86208e-41	0.835374	0.152994	0.0116317	FALSE
PNT	chr11	mQTL	TSPAN4;TSPAN4;TSPAN4;TSPAN4;TSPAN4;TSPAN4;TSPAN4	cg18028767	641	1.38388e-31	2.46664e-26	5.61037e-06	0.999994	7.68124e-08	FALSE
PNT	chr11	mQTL	TSPAN4;TSPAN4;TSPAN4;TSPAN4;TSPAN4;TSPAN4;TSPAN4	cg05608543	789	5.08685e-108	1.20411e-102	4.22455e-06	0.999996	5.24593e-08	FALSE
PNT	chr11	mQTL	TSPAN4;TSPAN4;TSPAN4;TSPAN4;TSPAN4;TSPAN4;TSPAN4	cg06823354	530	4.0373e-09	2.86635e-06	0.00140649	0.998564	2.68858e-05	FALSE
PNT	chr11	mQTL	CHID1;CHID1;CHID1;CHID1;CHID1	cg27448595	140	4.1974e-06	0.754901	5.14937e-07	0.0924585	0.152636	FALSE
PNT	chr11	mQTL	CHID1;CHID1;CHID1;CHID1;CHID1	cg24901995	751	1.75858e-62	2.78254e-63	0.852326	0.134848	0.0128261	FALSE
PNT	chr11	mQTL	CHID1;CHID1;CHID1;CHID1;CHID1	cg26753908	1334	0	0	3.46181e-06	0.999996	5.06879e-08	FALSE
PNT	chr11	mQTL	CHID1;CHID1;CHID1;CHID1;CHID1	cg07046047	1263	0	0	3.38293e-06	0.999997	5.03084e-08	FALSE
PNT	chr11	mQTL	CHID1;CHID1;CHID1;CHID1;CHID1	cg13512138	1070	0	0	3.37563e-06	0.999997	3.94715e-08	FALSE
PNT	chr11	mQTL	CHID1;CHID1;CHID1;CHID1;CHID1	cg04795779	77	0.962244	0.00461764	0.0304414	0.00014353	0.00255311	FALSE
PNT	chr11	mQTL	CHID1	cg23449764	288	0.768814	0.00948321	0.212126	0.00260958	0.0069666	FALSE
PNT	chr11	mQTL		cg10932868	1148	2.75867e-272	8.06526e-267	3.42043e-06	0.999997	7.65313e-08	FALSE
PNT	chr11	mQTL	AP2A2	cg21798544	829	1.88463e-56	2.66385e-57	0.862813	0.12194	0.0152467	FALSE
PNT	chr11	mQTL	AP2A2	cg27316224	138	0.939002	0.00525957	0.0536491	0.000298711	0.00179091	FALSE
PNT	chr11	mQTL	AP2A2	cg27368423	256	0.761769	0.0766596	0.118092	0.0118524	0.0316274	FALSE
PNT	chr11	mQTL	AP2A2	cg16730825	1296	1.49227e-240	3.52742e-235	4.23049e-06	0.999996	7.40423e-08	FALSE
PNT	chr11	mQTL	AP2A2	cg20877443	992	4.04945e-47	9.48709e-42	4.26836e-06	0.999996	7.62398e-08	FALSE
PNT	chr11	mQTL	AP2A2	cg13365436	992	9.99117e-153	1.96362e-147	5.08811e-06	0.999995	1.43991e-07	FALSE
PNT	chr11	mQTL	AP2A2	cg04372535	764	3.62003e-53	5.05602e-48	7.1598e-06	0.999993	1.94913e-07	FALSE
PNT	chr11	mQTL	AP2A2	cg12614244	740	6.04756e-48	1.08369e-42	5.58047e-06	0.999994	6.59599e-08	FALSE
PNT	chr11	mQTL	AP2A2	cg07276007	576	4.09294e-19	1.12412e-20	0.962673	0.0264289	0.0108985	FALSE
PNT	chr11	mQTL	AP2A2	cg12893697	1302	0	0	3.41834e-06	0.999997	4.02879e-08	FALSE
PNT	chr11	mQTL	AP2A2	cg06064525	1366	0	0	3.37217e-06	0.999997	3.9647e-08	FALSE
PNT	chr11	mQTL	AP2A2	cg05626073	1187	0	0	3.54604e-06	0.999996	4.1783e-08	FALSE
PNT	chr11	mQTL	AP2A2	cg09162537	885	7.27619e-119	2.11372e-113	3.44236e-06	0.999997	3.90133e-08	FALSE
PNT	chr11	mQTL	AP2A2	cg11406765	565	3.91285e-15	7.55125e-10	5.1817e-06	0.999995	8.62403e-08	FALSE
PNT	chr11	mQTL	AP2A2	cg22143635	608	1.34316e-14	2.23504e-10	6.00919e-05	0.999939	1.25633e-06	FALSE
PNT	chr11	mQTL	AP2A2	cg17547742	875	1.47882e-104	4.27347e-99	3.46045e-06	0.999996	5.93997e-08	FALSE
PNT	chr11	mQTL	AP2A2	cg03325346	527	1.11425e-22	1.98278e-17	5.6196e-06	0.999994	9.92896e-08	FALSE
PNT	chr11	mQTL	AP2A2	cg25255113	783	3.62792e-50	6.46898e-45	5.60815e-06	0.999994	1.02109e-07	FALSE
PNT	chr11	mQTL	AP2A2	cg19857714	1185	3.00047e-21	5.20608e-17	5.76306e-05	0.999941	9.2469e-07	FALSE
PNT	chr11	mQTL	AP2A2	cg26840099	1031	3.08438e-26	5.53333e-21	5.57415e-06	0.999994	5.86026e-08	FALSE
PNT	chr11	mQTL	AP2A2	cg17599958	667	1.17198e-18	3.77329e-15	0.000310501	0.999685	4.16432e-06	FALSE
PNT	chr11	mQTL	AP2A2	cg06272648	35	0.988076	0.00286273	0.00845626	2.39192e-05	0.000580986	FALSE
PNT	chr11	mQTL	AP2A2	cg16999994	1421	0	0	4.12927e-06	0.999996	4.05336e-08	FALSE
PNT	chr11	mQTL	AP2A2	cg25073705	266	0.344724	0.00624009	0.594294	0.0107137	0.0440284	FALSE
PNT	chr11	mQTL	AP2A2	cg04494197	719	9.58181e-55	1.38626e-49	6.91193e-06	0.999993	7.95135e-08	FALSE
PNT	chr11	mQTL	MUC6	cg12102514	415	1.24201e-05	1.73504e-07	0.950686	0.0132446	0.0360565	FALSE
PNT	chr11	mQTL	MUC6	cg24027068	1006	6.62843e-72	1.65814e-67	3.99735e-05	0.999959	7.44896e-07	FALSE
PNT	chr11	mQTL	MUC6	cg00703040	448	6.06363e-05	3.67699e-06	0.909365	0.0551085	0.0354617	FALSE
PNT	chr11	mQTL	MUC6	cg07070138	491	2.94531e-08	0.0016012	1.83524e-05	0.99772	0.000660355	FALSE
PNT	chr11	mQTL	MUC6	cg23270726	372	0.552705	0.0181587	0.401294	0.0131695	0.0146723	FALSE
PNT	chr11	mQTL	MUC6	cg25083481	204	0.00567235	0.000184694	0.895127	0.0290758	0.0699402	FALSE
PNT	chr11	mQTL	MUC6	cg20077343	878	9.44222e-80	1.74776e-79	0.346134	0.640684	0.0131818	FALSE
PNT	chr11	mQTL	MUC6	cg07608370	774	1.54374e-51	5.3893e-50	0.0278157	0.971066	0.00111876	FALSE
PNT	chr11	mQTL	MUC6	cg16688368	687	4.73714e-61	7.99984e-57	5.92118e-05	0.999939	2.24095e-06	FALSE
PNT	chr11	mQTL		cg01963734	885	4.13793e-80	8.99996e-81	0.798197	0.173579	0.0282238	FALSE
PNT	chr11	mQTL		cg06098950	819	1.40745e-165	1.16433e-165	0.537832	0.444912	0.017256	FALSE
PNT	chr11	mQTL		cg16705827	820	2.22259e-28	6.11492e-24	3.63456e-05	0.999962	1.34825e-06	FALSE
PNT	chr11	mQTL		cg22050157	352	3.61801e-05	0.606575	1.22769e-05	0.20564	0.187737	FALSE
PNT	chr11	mQTL		cg27034885	472	5.16887e-07	7.22882e-09	0.952696	0.0132897	0.0340133	FALSE
PNT	chr11	mQTL		cg26709500	688	6.18219e-07	1.32243e-08	0.945979	0.0202016	0.0338187	FALSE
PNT	chr11	mQTL	MUC2	cg03502236	154	7.41313e-07	0.187018	1.82437e-07	0.0452572	0.767724	TRUE
PNT	chr11	mQTL	MUC2	cg18480328	671	6.58318e-24	1.26189e-18	5.2169e-06	0.999995	1.74548e-07	FALSE
PNT	chr11	mQTL	MUC2	cg10044629	321	0.00523213	0.591064	0.000553161	0.0621485	0.341002	FALSE
PNT	chr11	mQTL	MUC2	cg27483767	674	0.0130217	0.00257972	0.647121	0.127991	0.209286	FALSE
PNT	chr11	mQTL		cg10321395	842	0	0	3.35387e-06	0.99968	0.000316549	FALSE
PNT	chr11	mQTL		cg12578563	913	7.90685e-169	2.3598e-163	3.35038e-06	0.999922	7.42043e-05	FALSE
PNT	chr11	mQTL		cg08134803	80	4.64376e-06	0.832312	8.27347e-08	0.0146757	0.153008	FALSE
PNT	chr11	mQTL		cg27353381	376	1.1865e-10	8.89515e-08	0.00133205	0.998631	3.64021e-05	FALSE
PNT	chr11	mQTL		cg25554998	286	9.48748e-05	0.426615	0.000105838	0.475816	0.097368	FALSE
PNT	chr11	mQTL	MUC5B	cg23852781	480	0.799986	0.0275955	0.156821	0.00539932	0.0101984	FALSE
PNT	chr11	mQTL	MUC5B	cg05396461	464	0.697966	0.0095458	0.275883	0.0037603	0.0128452	FALSE
PNT	chr11	mQTL	TOLLIP	cg23041020	302	0.786487	0.0154709	0.179928	0.00352477	0.0145889	FALSE
PNT	chr11	mQTL	TOLLIP	cg17578755	482	6.74898e-14	2.23645e-09	3.01762e-05	0.999968	1.68242e-06	FALSE
PNT	chr11	mQTL	TOLLIP	cg24458300	322	0.265717	0.456696	0.0327334	0.0560711	0.188782	FALSE
PNT	chr11	mQTL	TOLLIP	cg23695184	446	0.693555	0.0175557	0.269919	0.00682021	0.0121498	FALSE
PNT	chr11	mQTL	TOLLIP	cg16472011	428	0.00010896	0.0634595	0.00158664	0.924061	0.0107834	FALSE
PNT	chr11	mQTL		cg20073451	562	7.83484e-19	1.72744e-20	0.939641	0.0206776	0.039681	FALSE
PNT	chr11	mQTL		cg16212279	1282	2.8339e-156	1.19304e-153	0.00236962	0.99758	5.08433e-05	FALSE
PNT	chr11	mQTL		cg18054745	637	4.864e-16	2.77093e-16	0.632684	0.360421	0.00689479	FALSE
PNT	chr11	mQTL		cg16863718	236	0.593792	0.0269209	0.287714	0.0129656	0.0786079	FALSE
PNT	chr11	mQTL		cg15311382	110	1.49622e-05	0.729114	5.32223e-07	0.0256903	0.24518	FALSE
PNT	chr11	mQTL	BRSK2	cg14021073	622	3.37444e-28	1.91815e-28	0.63313	0.359886	0.00698396	FALSE
PNT	chr11	mQTL	BRSK2	cg26367591	390	3.63876e-15	4.99391e-15	0.419593	0.575854	0.00455369	FALSE
PNT	chr11	mQTL	BRSK2	cg02030652	1300	3.94777e-207	3.07536e-202	1.28366e-05	0.999987	1.41356e-07	FALSE
PNT	chr11	mQTL	BRSK2	cg12405684	689	2.62167e-26	3.824e-21	6.8558e-06	0.999993	7.58598e-08	FALSE
PNT	chr11	mQTL	BRSK2	cg17414718	169	6.36993e-06	0.622788	6.3992e-07	0.0622501	0.314955	FALSE
PNT	chr11	mQTL	BRSK2	cg18119644	169	0.897516	0.012759	0.082016	0.00115938	0.0065494	FALSE
PNT	chr11	mQTL	HCCA2	cg21567332	118	0.950994	0.014945	0.0307598	0.000480572	0.0028211	FALSE
PNT	chr11	mQTL	HCCA2	cg06594662	362	0.547454	0.0200914	0.38845	0.0142262	0.0297791	FALSE
PNT	chr11	mQTL	HCCA2;LOC338651	cg12609600	816	2.59981e-116	1.49622e-111	1.73755e-05	0.999982	3.22311e-07	FALSE
PNT	chr11	mQTL	HCCA2;KRTAP5-1;LOC338651	cg25145687	500	6.08387e-21	2.55855e-22	0.857386	0.0359504	0.106664	FALSE
PNT	chr11	mQTL	HCCA2;KRTAP5-2;LOC338651	cg20825710	1279	0	0	1.24413e-05	0.999986	1.52088e-06	FALSE
PNT	chr11	mQTL	HCCA2	cg09467675	339	0.0163667	0.000649441	0.88751	0.0351567	0.0603176	FALSE
PNT	chr11	mQTL	SYT8	cg11368628	182	4.16595e-06	0.474398	3.36484e-07	0.0378293	0.487768	FALSE
PNT	chr11	mQTL	SYT8	cg26473272	396	0.305713	0.0034651	0.673043	0.00761843	0.0101605	FALSE
PNT	chr11	mQTL		cg16151795	363	0.885753	0.018671	0.0887528	0.00186588	0.00495689	FALSE
PNT	chr11	mQTL	TNNT3;TNNT3;TNNT3;TNNT3	cg03022891	169	0.898929	0.00908768	0.0864997	0.000869852	0.0046138	FALSE
PNT	chr11	mQTL	TNNT3;TNNT3;TNNT3;TNNT3	cg26983198	116	0.958005	0.00541899	0.0350347	0.00019683	0.00134499	FALSE
PNT	chr11	mQTL	MRPL23	cg07578618	363	0.765212	0.0604802	0.143786	0.0113453	0.0191769	FALSE
PNT	chr11	mQTL		cg24465592	166	0.898726	0.0460735	0.0451469	0.00230673	0.00774709	FALSE
PNT	chr11	mQTL		cg10574843	65	0.00294169	0.858988	4.36878e-05	0.0126316	0.125395	FALSE
PNT	chr11	mQTL		cg07731047	94	0.851999	0.0968565	0.0317904	0.00359822	0.0157562	FALSE
PNT	chr11	mQTL		cg08637446	97	0.930565	0.0114767	0.054081	0.000663771	0.00321361	FALSE
PNT	chr11	mQTL		cg27372170	147	0.931552	0.0114622	0.0531536	0.000650841	0.00318142	FALSE
PNT	chr11	mQTL		cg09334188	243	0.897922	0.0101151	0.0859506	0.000963186	0.00504938	FALSE
PNT	chr11	mQTL		cg13821914	113	0.919321	0.0437226	0.0259354	0.00122368	0.00979696	FALSE
PNT	chr11	mQTL	MIR483;INS-IGF2;IGF2;IGF2;IGF2	cg14890224	67	1.35245e-05	0.775676	2.34346e-07	0.0132294	0.211081	FALSE
PNT	chr11	mQTL	INS-IGF2;IGF2AS;IGF2;IGF2;IGF2AS;IGF2	cg08162473	270	0.498817	0.224049	0.130903	0.0587092	0.0875217	FALSE
PNT	chr11	mQTL	INS-IGF2;IGF2AS;IGF2;IGF2;IGF2AS;IGF2	cg03760951	209	2.691e-05	0.713878	4.017e-06	0.106385	0.179706	FALSE
PNT	chr11	mQTL	INS-IGF2;IGF2AS;IGF2;IGF2;IGF2AS;IGF2	cg20339650	169	0.0508698	0.760734	0.00306319	0.045669	0.139664	FALSE
PNT	chr11	mQTL	IGF2AS;INS-IGF2;IGF2;IGF2;IGF2AS	cg24781163	286	0.795144	0.0456648	0.142453	0.00817242	0.00856622	FALSE
PNT	chr11	mQTL	ASCL2	cg01522243	334	0.745715	0.0717706	0.144767	0.0139091	0.0238384	FALSE
PNT	chr11	mQTL	ASCL2	cg14308479	101	0.954448	0.00439628	0.0393493	0.000179619	0.00162723	FALSE
PNT	chr11	mQTL	ASCL2	cg00494735	313	0.911161	0.00932615	0.0763638	0.000779248	0.00237002	FALSE
PNT	chr11	mQTL	ASCL2	cg11626785	140	0.941032	0.0221654	0.0316748	0.000741694	0.00438641	FALSE
PNT	chr11	mQTL	ASCL2	cg17623629	290	0.758034	0.017313	0.212439	0.00484459	0.00736925	FALSE
PNT	chr11	mQTL	CD81	cg09202263	156	7.89173e-05	0.734973	1.06597e-05	0.0991104	0.165827	FALSE
PNT	chr11	mQTL	CD81	cg26393255	335	2.79377e-06	0.604939	5.866e-07	0.126749	0.268309	FALSE
PNT	chr11	mQTL	CD81	cg14763104	138	0.00025007	0.812697	9.6382e-06	0.0311671	0.155877	FALSE
PNT	chr11	mQTL	CD81	cg26382697	281	0.834238	0.00775572	0.153549	0.00142448	0.0030329	FALSE
PNT	chr11	mQTL	TSSC4	cg25001691	132	0.881532	0.0731611	0.0273429	0.00225356	0.0157109	FALSE
PNT	chr11	mQTL	TSSC4	cg09341209	79	0.970746	0.00904404	0.0181171	0.000166863	0.00192601	FALSE
PNT	chr11	mQTL	TSSC4	cg14480149	141	0.86978	0.00589402	0.117861	0.000793003	0.00567219	FALSE
PNT	chr11	mQTL	TSSC4	cg08004120	308	0.782622	0.0445011	0.122178	0.00690341	0.0437956	FALSE
PNT	chr11	mQTL	KCNQ1	cg19779211	243	0.000159926	0.725985	2.46261e-05	0.111628	0.162202	FALSE
PNT	chr11	mQTL	KCNQ1	cg05302416	140	0.941144	0.00686215	0.0478847	0.000345377	0.00376417	FALSE
PNT	chr11	mQTL	KCNQ1;KCNQ1	cg17291157	245	0.691558	0.147679	0.11056	0.0235831	0.0266193	FALSE
PNT	chr11	mQTL	KCNQ1;KCNQ1	cg07210454	240	0.707125	0.106321	0.143478	0.0215514	0.0215245	FALSE
PNT	chr11	mQTL	KCNQ1;KCNQ1	cg09197492	177	0.941384	0.00860272	0.0474461	0.000431445	0.0021361	FALSE
PNT	chr11	mQTL	SCUBE2;SCUBE2	cg22661866	420	1.63685e-11	2.36182e-07	6.92997e-05	0.999929	1.13434e-06	FALSE
PNT	chr11	mQTL	SIRT3;SIRT3	cg25229467	51	0.930547	0.0181949	0.0195749	0.000351415	0.0313315	FALSE
PNT	chr11	mQTL	PSMD13;SIRT3;PSMD13;SIRT3	cg18336825	201	0.0447195	0.739279	0.00562425	0.0928596	0.117517	FALSE
PNT	chr11	mQTL		cg27354893	193	0.283994	0.528937	0.0353091	0.0656768	0.086083	FALSE
PNT	chr11	mQTL	IFITM5;IFITM5	cg14620839	127	0.924142	0.00771101	0.0643861	0.000534008	0.00322714	FALSE
PNT	chr11	mQTL	IFITM5	cg09232564	229	0.000950538	0.563523	0.000539613	0.319793	0.115194	FALSE
PNT	chr11	mQTL	IFITM5	cg14402017	154	2.14804e-05	0.720892	1.1276e-06	0.0376013	0.241484	FALSE
PNT	chr11	mQTL	IFITM3	cg20008734	442	1.05452e-05	0.42081	1.20097e-05	0.479151	0.100016	FALSE
PNT	chr11	mQTL		cg22258600	643	6.20257e-09	0.000700514	8.84592e-06	0.999052	0.000239105	FALSE
PNT	chr11	mQTL		cg12912872	382	1.80053e-07	0.0282248	6.15721e-06	0.965184	0.00658472	FALSE
PNT	chr11	mQTL		cg05327844	146	0.00906393	0.72033	0.00096862	0.0767854	0.192852	FALSE
PNT	chr11	mQTL		cg04537282	212	0.34415	0.0103553	0.598998	0.0179951	0.0285013	FALSE
PNT	chr11	mQTL		cg27371125	221	0.832026	0.0315319	0.120341	0.0045491	0.0115514	FALSE
PNT	chr11	mQTL		cg09519326	561	1.71236e-29	3.55383e-24	4.81832e-06	0.999995	5.43011e-07	FALSE
PNT	chr11	mQTL	PKP3	cg15002541	307	0.887477	0.0296654	0.0748261	0.00249565	0.00553572	FALSE
PNT	chr11	mQTL	PKP3	cg20992002	378	0.000435267	0.646852	5.06633e-05	0.0750133	0.277649	FALSE
PNT	chr11	mQTL	ANO9	cg03148739	63	0.42512	0.307156	0.0165131	0.0116915	0.23952	FALSE
PNT	chr11	mQTL	ANO9	cg20132549	585	8.06895e-07	1.99268e-07	0.78685	0.194299	0.0188496	FALSE
PNT	chr11	mQTL	PTDSS2	cg24247537	393	0.761703	0.0141368	0.209649	0.00388034	0.0106305	FALSE
PNT	chr11	mQTL	PTDSS2	cg24420089	91	0.931251	0.00498013	0.0603698	0.000319766	0.00307883	FALSE
PNT	chr11	mQTL	PTDSS2	cg25227936	202	0.898029	0.00772186	0.0898621	0.000769077	0.00361825	FALSE
PNT	chr11	mQTL		cg13015350	177	0.92182	0.00578702	0.0697714	0.000435826	0.00218624	FALSE
PNT	chr11	mQTL	RNH1;RNH1;RNH1;RNH1;RNH1;RNH1;RNH1;RNH1	cg16414684	230	0.886417	0.00665302	0.10344	0.000773654	0.00271661	FALSE
PNT	chr11	mQTL	HRAS;HRAS;HRAS	cg05508592	59	0.780741	0.164295	0.0112414	0.00232418	0.0413988	FALSE
PNT	chr11	mQTL	C11orf35	cg09307689	259	0.000125743	0.470109	5.69788e-05	0.212707	0.317001	FALSE
PNT	chr11	mQTL		cg09202851	476	2.6095e-16	2.47372e-14	0.0104358	0.98928	0.00028394	FALSE
PNT	chr11	mQTL	PHRF1	cg22210220	144	0.914509	0.00928354	0.0708955	0.000715091	0.0045965	FALSE
PNT	chr11	mQTL	PHRF1	cg23973175	216	0.496759	0.00583081	0.466091	0.00544496	0.0258739	FALSE
PNT	chr11	mQTL	PHRF1	cg18401934	44	0.982414	0.00190426	0.0149816	2.83678e-05	0.000671764	FALSE
PNT	chr11	mQTL	PHRF1	cg03074210	289	0.796386	0.0204535	0.169844	0.00435314	0.00896292	FALSE
PNT	chr11	mQTL	PHRF1	cg04988729	365	0.361789	0.00617963	0.601007	0.0102449	0.0207796	FALSE
PNT	chr11	mQTL	PHRF1	cg16016431	330	4.11013e-05	0.679424	7.15438e-06	0.118063	0.202465	FALSE
PNT	chr11	mQTL	IRF7;IRF7;IRF7	cg18477816	358	0.677317	0.0252296	0.252582	0.00937301	0.0354987	FALSE
PNT	chr11	mQTL	IRF7;IRF7;IRF7	cg18131537	327	7.68942e-05	0.720609	7.40336e-06	0.06917	0.210137	FALSE
PNT	chr11	mQTL	MUPCDH;MUPCDH	cg04878902	222	0.827963	0.0264579	0.131875	0.00420463	0.00949895	FALSE
PNT	chr11	mQTL	SCT	cg18714560	418	3.16793e-06	0.169194	1.12772e-05	0.602066	0.228726	FALSE
PNT	chr11	mQTL	SCT	cg26736232	291	6.16272e-07	1.6652e-08	0.957707	0.0258613	0.0164307	FALSE
PNT	chr11	mQTL		cg04150762	610	1.07778e-05	2.85307e-06	0.780495	0.206598	0.0128938	FALSE
PNT	chr11	mQTL	DEAF1	cg21531416	327	1.0415e-05	0.55761	2.84357e-06	0.151952	0.290424	FALSE
PNT	chr11	mQTL	TMEM80;TMEM80;DEAF1;DEAF1	cg25947144	183	0.234393	0.606288	0.0172518	0.0445264	0.0975417	FALSE
PNT	chr11	mQTL	EPS8L2	cg02807984	804	3.44454e-121	2.85041e-122	0.894636	0.0740011	0.0313633	FALSE
PNT	chr11	mQTL	EPS8L2	cg04993130	720	1.00212e-78	1.64697e-79	0.610228	0.100001	0.289772	FALSE
PNT	chr11	mQTL	TALDO1	cg18594782	160	0.940809	0.0108976	0.0448323	0.000516359	0.0029445	FALSE
PNT	chr11	mQTL	TSPAN4;TSPAN4;TSPAN4;TSPAN4;POLR2L;TSPAN4;TSPAN4	cg23127064	198	0.884403	0.0533027	0.0499864	0.00300336	0.0093042	FALSE
PNT	chr11	mQTL	TSPAN4;TSPAN4;TSPAN4;TSPAN4;TSPAN4;POLR2L;TSPAN4;TSPAN4	cg06179011	1271	3.94215e-293	1.37673e-293	0.734464	0.256491	0.00904533	FALSE
PNT	chr11	mQTL	TSPAN4;TSPAN4;TSPAN4;TSPAN4;TSPAN4;TSPAN4;TSPAN4	cg04552852	913	2.3764e-49	1.8981e-50	0.916047	0.0731564	0.0107969	FALSE
PNT	chr11	mQTL	TSPAN4;TSPAN4;TSPAN4;TSPAN4;TSPAN4;TSPAN4;TSPAN4	cg16151451	638	5.51662e-76	1.85439e-76	0.741957	0.249397	0.00864632	FALSE
PNT	chr11	mQTL	TSPAN4;TSPAN4;TSPAN4;TSPAN4;TSPAN4;TSPAN4;TSPAN4	cg24869272	933	3.60229e-197	6.91253e-198	0.830553	0.159367	0.0100801	FALSE
PNT	chr11	mQTL	TSPAN4;TSPAN4;TSPAN4;TSPAN4;TSPAN4;TSPAN4;TSPAN4	cg15437031	63	0.975753	0.00325743	0.0199241	6.55143e-05	0.000999697	FALSE
PNT	chr11	mQTL	CHID1;CHID1;CHID1;CHID1;CHID1	cg08918224	360	6.88261e-06	0.538856	1.02153e-06	0.0795962	0.38154	FALSE
PNT	chr11	mQTL	AP2A2	cg24716664	310	0.499367	0.042418	0.400613	0.0340058	0.0235961	FALSE
PNT	chr11	mQTL	MUC6	cg20736321	817	2.26644e-16	8.47617e-13	0.000267316	0.999726	6.75067e-06	FALSE
PNT	chr11	mQTL	MUC6	cg15969203	458	6.05965e-09	3.07036e-07	0.0193393	0.979899	0.000761485	FALSE
PNT	chr11	mQTL	MUC6	cg05852477	195	0.42895	0.00428248	0.540047	0.00537028	0.0213499	FALSE
PNT	chr11	mQTL		cg20722987	347	1.05575e-11	3.60546e-07	2.92793e-05	0.999907	6.36235e-05	FALSE
PNT	chr11	mQTL		cg19542403	437	0.0441953	0.001659	0.722761	0.0269264	0.204458	FALSE
PNT	chr11	mQTL		cg19638968	288	0.10824	0.00361835	0.828003	0.0276469	0.0324924	FALSE
PNT	chr11	mQTL	MUC5B	cg25468341	468	0.401967	0.00845477	0.567289	0.0119217	0.0103673	FALSE
PNT	chr11	mQTL	MUC5B	cg15124950	96	0.832767	0.120872	0.0189613	0.00272745	0.024673	FALSE
PNT	chr11	mQTL	MUC5B	cg14739477	480	0.0704485	0.0320263	0.586713	0.266679	0.0441327	FALSE
PNT	chr11	mQTL	TOLLIP	cg11095027	445	2.27039e-52	8.55983e-49	0.000265163	0.99972	1.44218e-05	FALSE
PNT	chr11	mQTL	TOLLIP	cg14889653	636	2.72122e-92	2.59991e-87	1.04665e-05	0.999989	5.77908e-07	FALSE
PNT	chr11	mQTL	TOLLIP	cg26963259	142	0.909424	0.0141477	0.0725979	0.00112669	0.00270356	FALSE
PNT	chr11	mQTL	TOLLIP	cg18551169	75	0.976287	0.00275134	0.0198785	5.49927e-05	0.00102832	FALSE
PNT	chr11	mQTL	TOLLIP	cg22643214	117	0.952002	0.00823245	0.0376227	0.000323524	0.00181913	FALSE
PNT	chr11	mQTL	TOLLIP	cg10118908	644	2.07829e-36	3.45383e-34	0.00598066	0.993902	0.000117115	FALSE
PNT	chr11	mQTL	TOLLIP	cg23595571	172	0.000205866	0.0254984	0.0077718	0.962605	0.00391873	FALSE
PNT	chr11	mQTL	TOLLIP	cg09324735	140	0.863629	0.00741817	0.121276	0.00103506	0.00664251	FALSE
PNT	chr11	mQTL	TOLLIP	cg23278604	441	9.68881e-07	0.237138	6.85526e-07	0.16719	0.595671	FALSE
PNT	chr11	mQTL		cg22820726	1048	7.21453e-134	4.21227e-129	1.71271e-05	0.999983	2.44278e-07	FALSE
PNT	chr11	mQTL	BRSK2	cg01468621	279	0.0140547	0.00134093	0.887871	0.0846978	0.0120357	FALSE
PNT	chr11	mQTL	BRSK2	cg07067744	1175	1.98065e-141	3.39912e-137	5.82662e-05	0.999941	6.42185e-07	FALSE
PNT	chr11	mQTL	HCCA2	cg20737909	374	0.558279	0.150107	0.206632	0.0555287	0.0294525	FALSE
PNT	chr11	mQTL	HCCA2	cg03721657	274	0.000481357	1.50438e-05	0.918243	0.0286451	0.0526159	FALSE
PNT	chr11	mQTL	HCCA2;KRTAP5-3	cg13365972	148	3.52294e-06	2.21496e-08	0.973371	0.00609931	0.0205259	FALSE
PNT	chr11	mQTL	HCCA2;LOC402778	cg13978447	234	0.673506	0.00984661	0.301529	0.0043976	0.0107208	FALSE
PNT	chr11	mQTL	HCCA2	cg14278057	248	1.72885e-05	0.716803	1.59903e-06	0.066081	0.217097	FALSE
PNT	chr11	mQTL		cg26446803	129	0.945876	0.00843274	0.0427798	0.000378861	0.00253236	FALSE
PNT	chr11	mQTL		cg10927968	407	0.737448	0.0417781	0.17268	0.00974434	0.0383503	FALSE
PNT	chr11	mQTL		cg18493030	146	0.946198	0.00793062	0.0432162	0.000359924	0.00229549	FALSE
PNT	chr11	mQTL		cg04047579	276	0.906746	0.00929018	0.0807276	0.000824693	0.00241135	FALSE
PNT	chr11	mQTL	SYT8	cg18122696	233	0.798125	0.0124965	0.181669	0.00283958	0.00486989	FALSE
PNT	chr11	mQTL		cg03652715	474	2.88389e-06	0.326258	2.81037e-06	0.317585	0.356152	FALSE
PNT	chr11	mQTL	MRPL23	cg14289294	159	1.70451e-05	0.73078	8.09256e-07	0.0344608	0.234741	FALSE
PNT	chr11	mQTL	H19	cg11492040	131	0.95903	0.00680748	0.0326364	0.000230367	0.00129617	FALSE
PNT	chr11	mQTL	H19;MIR675	cg11753499	137	0.00789013	0.773241	0.000815015	0.079734	0.13832	FALSE
PNT	chr11	mQTL		cg00220736	120	0.00404905	0.657827	0.000183514	0.0295061	0.308434	FALSE
PNT	chr11	mQTL		cg10644226	218	0.860018	0.0104162	0.123089	0.00148581	0.00499185	FALSE
PNT	chr11	mQTL		cg01770164	106	0.955119	0.00505996	0.037319	0.000195399	0.00230635	FALSE
PNT	chr11	mQTL		cg19450056	407	0.706826	0.00932525	0.274448	0.00361505	0.00578582	FALSE
PNT	chr11	mQTL	INS-IGF2;IGF2AS;IGF2;IGF2;IGF2AS;IGF2	cg11915650	159	4.69879e-05	0.662378	4.35361e-06	0.0610954	0.276475	FALSE
PNT	chr11	mQTL	INS-IGF2;IGF2;INS-IGF2	cg04057455	131	0.907211	0.037811	0.0442114	0.00183372	0.00893252	FALSE
PNT	chr11	mQTL	TH;TH;TH	cg19878200	127	0.591002	0.00461642	0.370957	0.00286705	0.0305581	FALSE
PNT	chr11	mQTL	TH;TH;TH	cg04204669	140	0.944342	0.0125988	0.0389246	0.000515686	0.00361897	FALSE
PNT	chr11	mQTL		cg19025811	81	0.928485	0.00336723	0.0653308	0.000234345	0.0025825	FALSE
PNT	chr11	mQTL		cg15102387	204	0.588986	0.062521	0.301454	0.0319843	0.0150552	FALSE
PNT	chr11	mQTL	ASCL2	cg20912770	239	0.844073	0.0260922	0.0763717	0.00230967	0.0511534	FALSE
PNT	chr11	mQTL		cg06080571	96	0.004366	0.708756	0.000130229	0.0208749	0.265873	FALSE
PNT	chr11	mQTL		cg10266547	166	0.937288	0.00628297	0.0541004	0.000360686	0.00196797	FALSE
PNT	chr11	mQTL	CD81	cg15936385	157	1.70242e-05	0.767961	9.58904e-07	0.0430671	0.188954	FALSE
PNT	chr11	mQTL	CD81	cg24431486	216	0.892507	0.0101648	0.0924828	0.00104949	0.00379632	FALSE
PNT	chr11	mQTL	TSSC4	cg06577521	302	0.86223	0.0118246	0.117467	0.00160407	0.00687347	FALSE
PNT	chr11	mQTL		cg14408823	156	0.940886	0.0141862	0.0402434	0.000602687	0.00408211	FALSE
PNT	chr11	mQTL	KCNQ1;KCNQ1	cg09393494	133	2.36753e-05	0.795383	1.52455e-06	0.0510643	0.153527	FALSE
PNT	chr11	mQTL	KCNQ1;KCNQ1	cg12573502	195	0.928497	0.0150671	0.0517295	0.000835562	0.00387133	FALSE
PNT	chr11	mQTL	KCNQ1;KCNQ1	cg02097203	303	0.856967	0.00939034	0.128643	0.00140603	0.0035942	FALSE
PNT	chr11	mQTL	KCNQ1;KCNQ1	cg25554751	101	0.957476	0.00934931	0.030458	0.000294987	0.00242164	FALSE
PNT	chr11	mQTL	KCNQ1;KCNQ1	cg14328115	52	0.785769	0.15494	0.013369	0.00259279	0.0433292	FALSE
PNT	chr11	mQTL	KCNQ1;KCNQ1	cg26884837	158	0.808282	0.00382893	0.174058	0.000811515	0.0130194	FALSE
PNT	chr11	mQTL	KCNQ1;KCNQ1	cg20768429	83	0.663606	0.26326	0.0181295	0.00714433	0.0478597	FALSE
PNT	chr11	mQTL	RIC8A;BET1L;BET1L	cg25796445	431	1.73246e-06	0.363228	2.40141e-06	0.503347	0.133421	FALSE
PNT	chr11	mQTL	PSMD13;SIRT3;PSMD13;SIRT3	cg04225347	165	0.918648	0.0153836	0.0603881	0.00100668	0.00457362	FALSE
PNT	chr11	mQTL	PSMD13;PSMD13;SIRT3;SIRT3	cg22239605	158	4.70724e-06	0.808855	1.96447e-07	0.0335984	0.157541	FALSE
PNT	chr11	mQTL	PSMD13;PSMD13	cg11841164	66	4.43291e-05	0.803023	1.77864e-06	0.0320553	0.164876	FALSE
PNT	chr11	mQTL	PSMD13;PSMD13	cg01496715	121	4.22325e-06	0.749461	1.46754e-07	0.0258184	0.224716	FALSE
PNT	chr11	mQTL	ATHL1	cg06169760	27	0.988715	0.0012909	0.00936198	1.16028e-05	0.000620527	FALSE
PNT	chr11	mQTL	IFITM5	cg24018756	228	0.00391025	0.427615	0.00394033	0.430771	0.133763	FALSE
PNT	chr11	mQTL		cg23926148	378	3.06507e-05	0.532376	2.0755e-05	0.360389	0.107184	FALSE
PNT	chr11	mQTL	IFITM1;IFITM1	cg21625464	164	0.88233	0.00896027	0.0950471	0.000952516	0.0127099	FALSE
PNT	chr11	mQTL		cg20151221	70	0.670084	0.00557984	0.275274	0.00224541	0.0468173	FALSE
PNT	chr11	mQTL		cg21757951	384	0.000202788	0.728033	2.48661e-05	0.0890898	0.182649	FALSE
PNT	chr11	mQTL		cg13685129	261	0.905685	0.0206846	0.0677757	0.0015436	0.00431107	FALSE
PNT	chr11	mQTL		cg03955589	89	0.780137	0.148382	0.0248627	0.00468695	0.0419314	FALSE
PNT	chr11	mQTL		cg04498082	502	0.157717	0.0471518	0.585328	0.174958	0.034845	FALSE
PNT	chr11	mQTL		cg16222491	171	0.666722	0.160791	0.052647	0.0125894	0.107251	FALSE
PNT	chr11	mQTL	B4GALNT4	cg18546477	177	0.423562	0.0396184	0.43984	0.0410851	0.0558941	FALSE
PNT	chr11	mQTL	B4GALNT4	cg24194132	113	0.9439	0.00671722	0.0465965	0.000329145	0.00245733	FALSE
PNT	chr11	mQTL	B4GALNT4	cg22752869	105	0.834749	0.0867788	0.0234832	0.00238866	0.0526004	FALSE
PNT	chr11	mQTL	B4GALNT4	cg03647659	91	0.968211	0.00456606	0.0257173	0.000119897	0.00138569	FALSE
PNT	chr11	mQTL	B4GALNT4	cg03049767	226	0.00137993	0.813066	7.56479e-05	0.0444314	0.141047	FALSE
PNT	chr11	mQTL	B4GALNT4	cg04663285	367	0.53905	0.0151218	0.378227	0.0105532	0.0570482	FALSE
PNT	chr11	mQTL	B4GALNT4	cg03673989	460	0.169323	0.343351	0.138508	0.280798	0.0680205	FALSE
PNT	chr11	mQTL	B4GALNT4	cg23027425	151	0.829836	0.00837431	0.152007	0.00152572	0.00825743	FALSE
PNT	chr11	mQTL	B4GALNT4	cg10517193	189	0.761894	0.0131917	0.21099	0.00364288	0.0102809	FALSE
PNT	chr11	mQTL		cg08307434	274	2.81446e-05	1.10166e-05	0.679347	0.265862	0.054752	FALSE
PNT	chr11	mQTL		cg06267084	101	0.00195441	0.818769	0.00011301	0.0472118	0.131952	FALSE
PNT	chr11	mQTL	PKP3	cg17165241	674	3.00912e-09	9.71308e-11	0.651532	0.0207029	0.327765	FALSE
PNT	chr11	mQTL	SIGIRR;SIGIRR;SIGIRR	cg17376853	86	0.942977	0.0206849	0.0271916	0.00058791	0.00855828	FALSE
PNT	chr11	mQTL	SIGIRR;SIGIRR;SIGIRR	cg11364895	674	1.37268e-27	3.14634e-23	4.36257e-05	0.999952	4.04267e-06	FALSE
PNT	chr11	mQTL	SIGIRR;SIGIRR;SIGIRR	cg14897765	642	5.67833e-17	5.14581e-18	0.845146	0.0765105	0.0783436	FALSE
PNT	chr11	mQTL	SIGIRR;SIGIRR;SIGIRR	cg25995133	223	0.868861	0.0328241	0.0879996	0.00331747	0.00699741	FALSE
PNT	chr11	mQTL	SIGIRR;SIGIRR;SIGIRR	cg26201535	214	0.778518	0.139421	0.048436	0.00864919	0.0249758	FALSE
PNT	chr11	mQTL	ANO9	cg16841955	249	0.910774	0.0206671	0.0626151	0.00141632	0.00452731	FALSE
PNT	chr11	mQTL	ANO9	cg22098317	139	3.76542e-06	0.680168	1.61846e-07	0.0289442	0.290884	FALSE
PNT	chr11	mQTL	PTDSS2	cg11921952	306	6.89339e-06	0.579159	3.04297e-06	0.255495	0.165336	FALSE
PNT	chr11	mQTL	PTDSS2	cg06132940	223	0.125232	0.00176714	0.835453	0.0117632	0.0257847	FALSE
PNT	chr11	mQTL	PTDSS2	cg13583586	309	5.03208e-53	1.20859e-47	4.16356e-06	0.999996	2.16247e-07	FALSE
PNT	chr11	mQTL	PTDSS2	cg02694576	270	0.572031	0.16162	0.158629	0.0447554	0.0629653	FALSE
PNT	chr11	mQTL	RNH1;RNH1;RNH1;RNH1;RNH1;RNH1;RNH1;RNH1	cg26204913	419	0.317416	0.109886	0.366805	0.126905	0.0789874	FALSE
PNT	chr11	mQTL	RNH1;RNH1;RNH1;RNH1;RNH1;RNH1;RNH1;RNH1	cg20813589	422	0.00143103	0.00192335	0.418316	0.562212	0.0161178	FALSE
PNT	chr11	mQTL	RNH1;RNH1;RNH1;RNH1;RNH1;RNH1;RNH1;RNH1	cg23369017	117	0.962851	0.00831596	0.0267671	0.000229346	0.00183619	FALSE
PNT	chr11	mQTL	RNH1;RNH1;RNH1;RNH1;RNH1;RNH1;RNH1;RNH1	cg02346860	156	1.14921e-05	0.654038	6.26575e-07	0.0353489	0.310601	FALSE
PNT	chr11	mQTL	RNH1;RNH1;RNH1;RNH1	cg06598663	225	0.852399	0.0140814	0.123714	0.00203595	0.00777024	FALSE
PNT	chr11	mQTL		cg06367925	272	1.0878e-08	1.56644e-10	0.961943	0.0138278	0.0242295	FALSE
PNT	chr11	mQTL	LRRC56	cg25016127	136	0.00013274	0.612193	5.7132e-05	0.263367	0.12425	FALSE
PNT	chr11	mQTL	LRRC56	cg11130223	185	0.907187	0.00957809	0.0782224	0.000821682	0.00419086	FALSE
PNT	chr11	mQTL	C11orf35	cg16091292	245	0.0146298	0.000603255	0.92125	0.037962	0.0255548	FALSE
PNT	chr11	mQTL	RASSF7;C11orf35;RASSF7;RASSF7	cg22154182	221	0.865058	0.0168033	0.107783	0.00208537	0.00826976	FALSE
PNT	chr11	mQTL	RASSF7;RASSF7;C11orf35;RASSF7	cg11178574	495	0.561954	0.150981	0.195983	0.0526167	0.0384656	FALSE
PNT	chr11	mQTL	MIR210	cg03880841	510	1.26737e-11	2.53784e-13	0.952864	0.0190525	0.0280834	FALSE
PNT	chr11	mQTL	MIR210	cg15482500	607	2.0572e-14	3.67318e-09	5.60057e-06	0.999994	1.69088e-07	FALSE
PNT	chr11	mQTL	MIR210	cg27193691	495	2.34058e-27	4.08584e-23	5.72816e-05	0.99994	2.40968e-06	FALSE
PNT	chr11	mQTL	PHRF1;LOC143666	cg07530960	223	0.950908	0.00366334	0.0442998	0.000169704	0.000959189	FALSE
PNT	chr11	mQTL	PHRF1;LOC143666	cg02308209	152	3.71596e-05	0.649512	1.39835e-06	0.0241154	0.326334	FALSE
PNT	chr11	mQTL	PHRF1	cg09726412	449	6.3022e-19	2.70244e-14	2.33198e-05	0.999976	8.7978e-07	FALSE
PNT	chr11	mQTL	PHRF1	cg22315746	124	1.27902e-05	0.747127	6.81411e-07	0.0395906	0.213269	FALSE
PNT	chr11	mQTL	PHRF1	cg03610629	303	3.35686e-06	0.750508	3.06367e-07	0.0683147	0.181173	FALSE
PNT	chr11	mQTL	IRF7;IRF7;IRF7	cg13145591	1007	5.23813e-47	1.13798e-41	4.603e-06	0.999995	1.11054e-07	FALSE
PNT	chr11	mQTL	MUPCDH;MUPCDH	cg13894784	477	4.21706e-87	2.35758e-87	0.621635	0.347499	0.0308658	FALSE
PNT	chr11	mQTL	MUPCDH;MUPCDH	cg19800336	172	0.794739	0.00917676	0.189325	0.00218153	0.00457847	FALSE
PNT	chr11	mQTL	SCT	cg25774643	416	5.23989e-06	1.07522e-07	0.700476	0.0140882	0.285431	FALSE
PNT	chr11	mQTL	DEAF1	cg12231298	334	1.62313e-15	1.94785e-10	8.3328e-06	0.999988	3.941e-06	FALSE
PNT	chr11	mQTL	DEAF1	cg21849770	177	1.01328e-06	0.0338619	2.85954e-05	0.955595	0.010514	FALSE
PNT	chr11	mQTL	TMEM80;DEAF1;TMEM80	cg06616338	320	1.09443e-06	0.0420176	2.46663e-05	0.946985	0.0109718	FALSE
PNT	chr11	mQTL	EPS8L2	cg01074365	302	0.0680866	0.0231541	0.660313	0.224528	0.0239182	FALSE
PNT	chr11	mQTL		cg25183776	196	0.867259	0.0154271	0.10992	0.00194984	0.00544461	FALSE
PNT	chr11	mQTL	TALDO1;TALDO1	cg00533393	310	0.839062	0.0438676	0.0897565	0.00466998	0.0226444	FALSE
PNT	chr11	mQTL	TALDO1;TALDO1	cg06521987	597	1.05578e-06	0.171048	4.85637e-06	0.786743	0.0422034	FALSE
PNT	chr11	mQTL	TALDO1	cg15498283	160	0.880515	0.00547015	0.110354	0.000682588	0.00297813	FALSE
PNT	chr11	mQTL	PDDC1	cg20824867	329	3.56462e-05	0.582457	9.07434e-06	0.148005	0.269494	FALSE
PNT	chr11	mQTL	SLC25A22	cg19262958	157	0.943827	0.00812821	0.0451335	0.000386164	0.00252488	FALSE
PNT	chr11	mQTL	SLC25A22	cg27100471	264	0.884269	0.0246832	0.0821183	0.00228558	0.00664396	FALSE
PNT	chr11	mQTL	SLC25A22	cg17522727	160	2.05853e-05	0.69526	5.0685e-06	0.171052	0.133662	FALSE
PNT	chr11	mQTL		cg03385944	90	0.584393	0.304327	0.0114249	0.00585559	0.0939993	FALSE
PNT	chr11	mQTL	LRDD;LRDD;LRDD	cg03212678	141	0.931261	0.00700371	0.0584374	0.000436628	0.00286086	FALSE
PNT	chr11	mQTL	LRDD;LRDD;LRDD	cg00185839	216	0.893052	0.0163043	0.0848665	0.00154516	0.00423214	FALSE
PNT	chr11	mQTL	RPLP2	cg14016074	206	0.921127	0.0282917	0.0437768	0.0013391	0.00546566	FALSE
PNT	chr11	mQTL	RPLP2	cg17499981	123	1.57725e-06	0.457111	5.30742e-07	0.153427	0.389459	FALSE
PNT	chr11	mQTL	RPLP2	cg12199343	109	0.8509	0.0927427	0.0249878	0.00269484	0.0286751	FALSE
PNT	chr11	mQTL	RPLP2	cg08833169	120	0.95326	0.00792754	0.0364689	0.000301242	0.0020419	FALSE
PNT	chr11	mQTL	RPLP2;SNORA52	cg25872852	145	2.22234e-05	0.721411	1.11642e-06	0.0359984	0.242567	FALSE
PNT	chr11	mQTL	PNPLA2	cg02568531	431	5.06315e-05	2.42096e-05	0.640496	0.306202	0.0532278	FALSE
PNT	chr11	mQTL	PNPLA2	cg06072036	65	0.975082	0.00397192	0.0194936	7.80311e-05	0.0013743	FALSE
PNT	chr11	mQTL	EFCAB4A	cg17950435	109	4.28682e-05	0.756911	1.95889e-06	0.0343789	0.208665	FALSE
PNT	chr11	mQTL	EFCAB4A	cg07535628	497	3.73427e-19	1.16437e-14	3.20701e-05	0.999966	1.51378e-06	FALSE
PNT	chr11	mQTL	CD151;CD151;CD151;CD151	cg03885332	866	5.05731e-66	2.32061e-61	2.17925e-05	0.999976	2.16878e-06	FALSE
PNT	chr11	mQTL	CD151;CD151;CD151;CD151	cg08498830	651	5.89679e-20	1.75092e-14	3.36782e-06	0.999996	4.47486e-07	FALSE
PNT	chr11	mQTL	CD151;CD151;CD151;CD151	cg02398191	158	5.6903e-06	0.826802	2.63825e-07	0.0381988	0.134993	FALSE
PNT	chr11	mQTL	TSPAN4;TSPAN4;POLR2L;TSPAN4;TSPAN4;TSPAN4;TSPAN4	cg07691484	765	3.51883e-168	3.64573e-166	0.00955859	0.99033	0.000111129	FALSE
PNT	chr11	mQTL	TSPAN4;TSPAN4;TSPAN4;TSPAN4;TSPAN4;TSPAN4;TSPAN4	cg15164881	69	3.75623e-05	0.714828	1.32579e-06	0.0249702	0.260163	FALSE
PNT	chr11	mQTL	TSPAN4;TSPAN4;TSPAN4;TSPAN4;TSPAN4;TSPAN4;TSPAN4	cg23534766	547	1.71994e-08	7.73206e-10	0.94454	0.0424492	0.013011	FALSE
PNT	chr11	mQTL	CHID1;CHID1;CHID1;CHID1;CHID1	cg24566581	221	0.307389	0.00310049	0.673139	0.00678004	0.00959226	FALSE
PNT	chr11	mQTL	CHID1;CHID1;CHID1;CHID1;CHID1	cg15082648	446	2.13708e-06	0.0357438	5.70613e-05	0.954373	0.00982394	FALSE
PNT	chr11	mQTL	CHID1;CHID1;CHID1;CHID1;CHID1	cg15488570	276	0.811692	0.0259016	0.1471	0.00468343	0.010623	FALSE
PNT	chr11	mQTL	CHID1;CHID1;CHID1;CHID1;CHID1	cg07091346	145	0.00618271	0.76289	0.000890495	0.109759	0.120278	FALSE
PNT	chr11	mQTL	CHID1;CHID1;CHID1;CHID1;CHID1	cg05773442	233	0.778678	0.0748072	0.110842	0.0106235	0.0250493	FALSE
PNT	chr11	mQTL	CHID1	cg06263939	459	0.00360913	0.000351817	0.870223	0.0847881	0.0410277	FALSE
PNT	chr11	mQTL	AP2A2	cg16311334	113	0.249325	0.20419	0.0248393	0.0198409	0.501805	FALSE
PNT	chr11	mQTL	AP2A2	cg03278299	197	0.532853	0.00769228	0.439784	0.0063354	0.0133354	FALSE
PNT	chr11	mQTL	AP2A2	cg05279137	605	6.20293e-32	2.01281e-33	0.908275	0.0294106	0.0623148	FALSE
PNT	chr11	mQTL	AP2A2	cg02475283	295	0.615527	0.00508609	0.370659	0.00305708	0.00567017	FALSE
PNT	chr11	mQTL	AP2A2	cg17559110	626	3.87548e-65	1.63728e-62	0.00236127	0.997572	6.71039e-05	FALSE
PNT	chr11	mQTL	AP2A2	cg11631280	493	1.19587e-17	2.41142e-12	4.95917e-06	0.999995	5.5541e-08	FALSE
PNT	chr11	mQTL	AP2A2	cg11016847	647	2.06685e-39	5.17441e-40	0.792662	0.198436	0.00890232	FALSE
PNT	chr11	mQTL	AP2A2	cg17676835	250	0.000168272	0.761355	2.00512e-05	0.0905745	0.147883	FALSE
PNT	chr11	mQTL	AP2A2	cg26646197	434	1.39508e-15	5.08038e-17	0.954206	0.0347377	0.0110566	FALSE
PNT	chr11	mQTL	AP2A2	cg21625737	365	1.49875e-06	0.0979722	1.29556e-05	0.846842	0.0551713	FALSE
PNT	chr11	mQTL	MUC6	cg01279538	1046	2.31667e-152	4.14495e-147	5.58912e-06	0.999994	6.17772e-08	FALSE
PNT	chr11	mQTL	MUC6	cg07974485	633	3.86872e-40	4.03716e-41	0.896283	0.0935205	0.0101963	FALSE
PNT	chr11	mQTL	MUC6	cg08373573	161	0.695009	0.18224	0.0662449	0.0173311	0.0391747	FALSE
PNT	chr11	mQTL	MUC6	cg11247615	616	1.47546e-62	9.19294e-63	0.6036	0.376057	0.0203435	FALSE
PNT	chr11	mQTL	MUC6	cg08900798	797	1.14518e-59	2.0486e-54	5.59002e-06	0.999994	8.82853e-08	FALSE
PNT	chr11	mQTL	MUC6	cg06130072	706	2.21441e-38	4.19146e-38	0.341177	0.645769	0.0130538	FALSE
PNT	chr11	mQTL	MUC2	cg11024522	430	1.24019e-13	3.28106e-08	3.77873e-06	0.999708	0.000288548	FALSE
PNT	chr11	mQTL	MUC2;MUC2	cg13228421	85	0.729444	0.0080128	0.234578	0.00255138	0.0254133	FALSE
PNT	chr11	mQTL	MUC2	cg18318552	972	5.24574e-205	1.54403e-199	3.39738e-06	0.999988	8.31192e-06	FALSE
PNT	chr11	mQTL	MUC2	cg15819109	85	0.943269	0.00817459	0.0453778	0.000390467	0.00278792	FALSE
PNT	chr11	mQTL		cg10707733	387	1.32762e-16	1.55592e-11	8.52792e-06	0.999433	0.00055874	FALSE
PNT	chr11	mQTL		cg15146396	231	8.54273e-06	0.461105	7.49023e-07	0.0399306	0.498955	FALSE
PNT	chr11	mQTL		cg05685056	252	0.24303	0.429585	0.0364619	0.0642241	0.226699	FALSE
PNT	chr11	mQTL		cg18100662	263	5.90542e-08	0.00335267	1.75029e-05	0.993684	0.00294565	FALSE
PNT	chr11	mQTL		cg18849025	914	4.75009e-10	6.65331e-06	7.13885e-05	0.999918	3.93594e-06	FALSE
PNT	chr11	mQTL	MUC5B	cg14329644	126	0.958063	0.00623059	0.0337342	0.00021763	0.00175412	FALSE
PNT	chr11	mQTL	TOLLIP	cg03466237	134	0.875878	0.0066937	0.110767	0.000840693	0.0058206	FALSE
PNT	chr11	mQTL	TOLLIP	cg02150282	86	0.965799	0.0057607	0.026862	0.000158805	0.0014193	FALSE
PNT	chr11	mQTL	TOLLIP	cg22749736	72	0.0102044	0.814045	0.000257319	0.0203722	0.155121	FALSE
PNT	chr11	mQTL	TOLLIP	cg12308164	889	1.86344e-38	1.13831e-39	0.929689	0.0567777	0.0135334	FALSE
PNT	chr11	mQTL	TOLLIP	cg24186398	212	6.67771e-06	0.611922	8.01667e-07	0.0731471	0.314923	FALSE
PNT	chr11	mQTL	TOLLIP	cg06174078	463	5.30721e-14	3.61257e-09	1.46907e-05	0.999985	3.08477e-07	FALSE
PNT	chr11	mQTL	TOLLIP	cg07304483	421	4.10893e-15	1.10779e-16	0.924753	0.0248816	0.0503656	FALSE
PNT	chr11	mQTL	TOLLIP;LOC255512	cg01517832	913	1.0448e-149	4.22507e-145	2.47279e-05	0.999975	7.65137e-07	FALSE
PNT	chr11	mQTL	TOLLIP	cg17956563	1002	1.08615e-64	5.10263e-60	2.12857e-05	0.999978	5.68469e-07	FALSE
PNT	chr11	mQTL		cg25877512	455	0.831617	0.0289564	0.126456	0.00439454	0.00857667	FALSE
PNT	chr11	mQTL		cg03727373	106	3.44029e-05	0.612418	9.13804e-07	0.0158953	0.371652	FALSE
PNT	chr11	mQTL	BRSK2	cg14306344	249	6.71056e-13	8.21453e-08	8.16907e-06	0.999991	3.01315e-07	FALSE
PNT	chr11	mQTL	BRSK2	cg09450823	1115	7.93118e-89	4.86064e-84	1.63169e-05	0.999984	1.79513e-07	FALSE
PNT	chr11	mQTL	BRSK2	cg20415517	604	2.06483e-22	1.63285e-17	1.26454e-05	0.999987	2.82279e-07	FALSE
PNT	chr11	mQTL	BRSK2	cg19494188	473	1.11286e-21	8.4786e-22	0.563761	0.42951	0.00672905	FALSE
PNT	chr11	mQTL	BRSK2	cg03267026	1283	1.82613e-26	1.36292e-27	0.922318	0.0688275	0.00885484	FALSE
PNT	chr11	mQTL		cg07335189	165	0.916532	0.0208057	0.0556783	0.0012582	0.00572613	FALSE
PNT	chr11	mQTL		cg00442308	152	0.913624	0.0102611	0.0725802	0.000812441	0.00272194	FALSE
PNT	chr11	mQTL	HCCA2	cg22979615	103	0.000171839	0.770581	5.87036e-06	0.0261214	0.20312	FALSE
PNT	chr11	mQTL	HCCA2	cg20750853	911	2.82887e-88	1.78033e-89	0.891764	0.0560702	0.0521655	FALSE
PNT	chr11	mQTL	HCCA2	cg19742538	78	0.00504647	0.822852	0.000134971	0.0218576	0.150109	FALSE
PNT	chr11	mQTL	DUSP8;HCCA2	cg19369780	890	5.90087e-18	2.89944e-13	2.03514e-05	0.999979	9.89901e-07	FALSE
PNT	chr11	mQTL	DUSP8;HCCA2	cg02248763	414	0.000289793	7.49392e-05	0.764226	0.197588	0.0378209	FALSE
PNT	chr11	mQTL	HCCA2;LOC338651	cg16235622	110	0.501019	0.364118	0.0195342	0.0140954	0.101234	FALSE
PNT	chr11	mQTL	HCCA2;KRTAP5-4	cg18493115	737	1.58941e-28	2.31994e-23	6.85101e-06	0.999993	3.33871e-07	FALSE
PNT	chr11	mQTL	HCCA2;FAM99B	cg22386442	453	0.132108	0.00469882	0.809015	0.0287496	0.0254288	FALSE
PNT	chr11	mQTL	HCCA2	cg22755008	164	0.00497301	0.822576	0.000283086	0.0466992	0.125468	FALSE
PNT	chr11	mQTL	HCCA2;LOC402778	cg10900641	158	0.882966	0.0399383	0.0624621	0.00281346	0.01182	FALSE
PNT	chr11	mQTL	HCCA2;LOC402778;LOC402778	cg03934392	275	0.679732	0.165228	0.0957081	0.0232285	0.0361033	FALSE
PNT	chr11	mQTL	CTSD;HCCA2	cg14250138	191	0.000432138	0.691089	8.02485e-05	0.128156	0.180242	FALSE
PNT	chr11	mQTL		cg03529598	52	0.944874	0.00357225	0.0498344	0.000186875	0.00153203	FALSE
PNT	chr11	mQTL		cg13117112	58	0.669398	0.206259	0.0295995	0.00903467	0.0857084	FALSE
PNT	chr11	mQTL		cg00259742	188	0.0322641	0.774897	0.00263196	0.0630854	0.127121	FALSE
PNT	chr11	mQTL		cg04054921	84	0.972285	0.00598035	0.0202669	0.000123314	0.00134421	FALSE
PNT	chr11	mQTL	TNNT3;TNNT3;TNNT3;TNNT3;TNNT3;TNNT3;TNNT3;TNNT3	cg22317989	515	0.589989	0.0638448	0.292003	0.0315761	0.0225864	FALSE
PNT	chr11	mQTL		cg17223748	397	4.35258e-05	0.706254	1.03835e-05	0.168358	0.125334	FALSE
PNT	chr11	mQTL	MRPL23	cg07977153	252	0.900637	0.0129523	0.0811536	0.00116299	0.00409402	FALSE
PNT	chr11	mQTL	MRPL23	cg04866833	120	1.51536e-05	0.746247	7.23258e-07	0.0353989	0.218338	FALSE
PNT	chr11	mQTL	MRPL23	cg26639216	64	0.925729	0.00591714	0.0636573	0.000402596	0.00429378	FALSE
PNT	chr11	mQTL	MRPL23	cg03213794	63	0.953751	0.00249131	0.0416362	0.000106743	0.00201518	FALSE
PNT	chr11	mQTL	MRPL23	cg26326607	148	0.931719	0.00994677	0.0555938	0.000591354	0.00214866	FALSE
PNT	chr11	mQTL		cg24118877	26	0.993183	0.000935629	0.00565931	5.11422e-06	0.000217146	FALSE
PNT	chr11	mQTL		cg25562530	117	0.955714	0.00468283	0.0379937	0.000184737	0.00142502	FALSE
PNT	chr11	mQTL	H19	cg25852472	138	0.879563	0.0684872	0.0355274	0.00275268	0.0136694	FALSE
PNT	chr11	mQTL	H19	cg27300742	96	0.211025	0.407532	0.0157848	0.0301481	0.33551	FALSE
PNT	chr11	mQTL		cg13013130	249	0.922538	0.00828781	0.0665405	0.000595743	0.00203752	FALSE
PNT	chr11	mQTL		cg20768326	73	7.10616e-06	0.604131	3.13543e-07	0.0262863	0.369575	FALSE
PNT	chr11	mQTL		cg07296665	141	6.96339e-05	0.737838	2.75996e-06	0.0290113	0.233079	FALSE
PNT	chr11	mQTL		cg14553377	279	0.85559	0.032475	0.0993888	0.00376365	0.00878274	FALSE
PNT	chr11	mQTL	INS-IGF2;IGF2AS;IGF2;IGF2;IGF2AS;IGF2	cg14608156	135	0.920466	0.00835479	0.0676071	0.000610688	0.00296129	FALSE
PNT	chr11	mQTL	INS-IGF2;IGF2AS;IGF2;IGF2;IGF2AS;IGF2	cg12614029	85	0.789962	0.148401	0.0173527	0.00321878	0.0410657	FALSE
PNT	chr11	mQTL	INS-IGF2;IGF2AS;IGF2;IGF2;IGF2AS;IGF2	cg16415340	75	0.900269	0.00464184	0.0847434	0.000427024	0.00991832	FALSE
PNT	chr11	mQTL	IGF2AS;INS-IGF2;IGF2;IGF2AS	cg12877935	20	0.0417094	0.809615	0.000226184	0.00424622	0.144204	FALSE
PNT	chr11	mQTL	IGF2AS;INS-IGF2;IGF2;IGF2AS	cg11005826	222	0.91742	0.0142217	0.0629992	0.000972216	0.00438644	FALSE
PNT	chr11	mQTL	INS-IGF2;IGF2;INS-IGF2	cg14432744	76	0.97003	0.00823542	0.0186176	0.000155099	0.00296169	FALSE
PNT	chr11	mQTL		cg06750045	223	6.24508e-06	0.676581	4.58215e-07	0.0493681	0.274045	FALSE
PNT	chr11	mQTL		cg09263513	190	0.914817	0.00643076	0.0760857	0.000532715	0.00213418	FALSE
PNT	chr11	mQTL		cg04754605	159	1.1695e-05	0.746269	6.70278e-07	0.04256	0.211159	FALSE
PNT	chr11	mQTL	C11orf21;C11orf21	cg02056751	123	0.953104	0.0113476	0.0326183	0.000385808	0.0025445	FALSE
PNT	chr11	mQTL	C11orf21;TSPAN32;C11orf21	cg05608541	172	0.954638	0.00771276	0.0354402	0.000284406	0.001925	FALSE
PNT	chr11	mQTL	C11orf21;TSPAN32;C11orf21	cg01612681	215	0.357977	0.00944188	0.601632	0.0158533	0.0150962	FALSE
PNT	chr11	mQTL	C11orf21;TSPAN32;C11orf21	cg00502099	234	0.892028	0.0234979	0.0772722	0.00203034	0.00517145	FALSE
PNT	chr11	mQTL	C11orf21;TSPAN32;C11orf21	cg22210337	215	0.878961	0.0236993	0.0889778	0.00239312	0.00596868	FALSE
PNT	chr11	mQTL	C11orf21;C11orf21;TSPAN32	cg21201830	240	0.81858	0.0107531	0.16342	0.00214162	0.00510523	FALSE
PNT	chr11	mQTL		cg10738865	106	0.00473839	0.773289	0.000427205	0.0695665	0.151978	FALSE
PNT	chr11	mQTL		cg11394151	176	9.33149e-06	0.663766	1.05801e-06	0.0749966	0.261227	FALSE
PNT	chr11	mQTL	CD81	cg14022995	276	0.000162596	0.745457	1.98521e-05	0.090853	0.163508	FALSE
PNT	chr11	mQTL	CD81	cg09578291	170	5.315e-05	0.779464	3.66565e-06	0.0535911	0.166888	FALSE
PNT	chr11	mQTL	TSSC4	cg04099813	304	0.899986	0.0115691	0.0842519	0.00107993	0.00311336	FALSE
PNT	chr11	mQTL	TSSC4	cg02312751	192	0.89893	0.00606111	0.0904318	0.000605772	0.0039717	FALSE
PNT	chr11	mQTL	TRPM5	cg26204383	139	0.953992	0.00537453	0.0389281	0.000217823	0.00148772	FALSE
PNT	chr11	mQTL	TRPM5	cg12576557	151	0.942987	0.0042997	0.0511905	0.00023212	0.00129098	FALSE
PNT	chr11	mQTL		cg05955251	153	0.94475	0.00552699	0.047468	0.000275718	0.00197944	FALSE
PNT	chr11	mQTL		cg21190593	132	0.960944	0.0084574	0.0285092	0.000249073	0.00184018	FALSE
PNT	chr11	mQTL		cg15033776	78	3.84176e-05	0.798893	1.11173e-06	0.0229403	0.178127	FALSE
PNT	chr11	mQTL	KCNQ1	cg09336947	309	0.652636	0.155596	0.121363	0.0288927	0.0415132	FALSE
PNT	chr11	mQTL	KCNQ1;KCNQ1	cg26524638	138	0.949319	0.00624346	0.0419458	0.00027365	0.00221826	FALSE
PNT	chr11	mQTL	KCNQ1;KCNQ1	cg03118430	368	0.612119	0.00846448	0.35216	0.00484731	0.0224095	FALSE
PNT	chr11	mQTL	KCNQ1;KCNQ1	cg15501942	137	0.956817	0.00441484	0.0374611	0.000171714	0.00113541	FALSE
PNT	chr11	mQTL	KCNQ1;KCNQ1	cg16305144	55	4.73239e-05	0.761896	1.87427e-06	0.029967	0.208088	FALSE
PNT	chr11	mQTL	KCNQ1;KCNQ1	cg06838584	224	1.24916e-05	0.690901	1.71033e-06	0.0943824	0.214702	FALSE
PNT	chr11	mQTL	KCNQ1;KCNQ1	cg11652182	86	0.974815	0.00334854	0.0209131	7.09853e-05	0.000852054	FALSE
PNT	chr11	mQTL	LRP4	cg23062006	257	0.0587545	0.0266544	0.609331	0.276399	0.0288617	FALSE
PNT	chr11	mQTL	RIC8A;BET1L;BET1L	cg11081185	32	0.987279	0.00214771	0.00965993	2.01203e-05	0.000893687	FALSE
PNT	chr11	mQTL	PSMD13;PSMD13;SIRT3;PSMD13;PSMD13;SIRT3	cg03958208	144	0.920044	0.0276882	0.0446342	0.00133694	0.00629634	FALSE
PNT	chr11	mQTL	IFITM2;IFITM2	cg16187659	305	0.860658	0.0117409	0.12156	0.00165391	0.00438725	FALSE
PNT	chr11	mQTL		cg14293323	993	7.29002e-14	1.72068e-08	4.23668e-06	0.999995	3.65241e-07	FALSE
PNT	chr11	mQTL		cg05417140	721	2.55434e-19	7.31466e-14	3.49207e-06	0.999996	2.80106e-07	FALSE
PNT	chr11	mQTL	ANO9	cg18792041	138	0.760891	0.163415	0.0362729	0.0077586	0.031663	FALSE
PNT	chr11	mQTL	RNH1;RNH1;RNH1;RNH1;RNH1;RNH1;RNH1;RNH1;RNH1;RNH1;RNH1;RNH1	cg00473112	320	3.03727e-06	0.345983	3.281e-06	0.373466	0.280545	FALSE
PNT	chr11	mQTL	EFCAB4A	cg14230379	81	0.953172	0.0226445	0.0184881	0.000433959	0.00526123	FALSE
PNT	chr11	mQTL	AP2A2	cg05345283	646	3.83757e-12	4.05772e-07	9.45736e-06	0.99999	3.56189e-07	FALSE
PNT	chr11	mQTL	MUC2	cg03688995	676	2.52975e-146	7.59699e-141	3.21795e-06	0.966335	0.0336618	FALSE
PNT	chr11	mQTL		cg05869438	267	0.238682	0.0240042	0.650636	0.0654129	0.0212649	FALSE
PNT	chr11	mQTL	MUC5B	cg01236384	435	6.88877e-06	0.123482	4.72434e-05	0.846813	0.0296509	FALSE
PNT	chr11	mQTL	MUC5B	cg18111867	258	0.126338	0.00372105	0.833196	0.024528	0.0122168	FALSE
PNT	chr11	mQTL	TOLLIP	cg26080154	503	0.759388	0.022684	0.202229	0.00603121	0.00966773	FALSE
PNT	chr11	mQTL	BRSK2	cg18539086	681	9.94904e-41	9.87323e-36	1.00767e-05	0.99999	1.11341e-07	FALSE
PNT	chr11	mQTL	HCCA2;KRTAP5-4	cg08240778	496	3.32308e-12	3.77125e-08	8.81077e-05	0.999904	7.69535e-06	FALSE
PNT	chr11	mQTL		cg11171466	139	0.594446	0.00557127	0.373275	0.00347518	0.0232318	FALSE
PNT	chr11	mQTL	TNNI2;TNNI2;TNNI2	cg15801654	149	0.844311	0.00705128	0.142383	0.00118405	0.00506998	FALSE
PNT	chr11	mQTL	LSP1;LSP1;LSP1;LSP1	cg23670188	78	0.973745	0.00324261	0.0218715	7.1764e-05	0.00106878	FALSE
PNT	chr11	mQTL		cg14620768	79	0.975138	0.00566358	0.0179363	0.000103015	0.00115874	FALSE
PNT	chr11	mQTL	INS-IGF2;IGF2;IGF2;IGF2	cg12528452	110	0.878733	0.0598003	0.0474442	0.00321791	0.0108044	FALSE
PNT	chr11	mQTL	ASCL2	cg27252164	115	0.000144427	0.778816	9.02855e-06	0.0485136	0.172517	FALSE
PNT	chr11	mQTL	ASCL2	cg06272038	135	0.77696	0.155177	0.0312401	0.00620897	0.0304141	FALSE
PNT	chr11	mQTL	ASCL2	cg17426084	131	0.917017	0.00947261	0.0692696	0.000712012	0.00352926	FALSE
PNT	chr11	mQTL		cg05527468	55	0.969671	0.00807093	0.0190373	0.000155389	0.00306554	FALSE
PNT	chr11	mQTL		cg11653948	134	0.960863	0.00484587	0.0325746	0.000162728	0.00155418	FALSE
PNT	chr11	mQTL	TRPM5	cg04458972	80	0.967577	0.00829227	0.0222958	0.000189433	0.00164517	FALSE
PNT	chr11	mQTL	RIC8A;BET1L;BET1L	cg08409375	241	0.878686	0.0121699	0.101754	0.00140332	0.00598594	FALSE
PNT	chr11	mQTL		cg08324730	101	0.960944	0.00685277	0.0299733	0.000211729	0.00201871	FALSE
PNT	chr11	mQTL	IFITM5	cg26152754	250	0.494654	0.0155083	0.451222	0.0141221	0.0244939	FALSE
PNT	chr11	mQTL	IFITM2	cg09237521	238	3.06688e-06	0.552385	6.05606e-07	0.108739	0.338873	FALSE
PNT	chr11	mQTL		cg11062778	379	0.737227	0.0603747	0.161614	0.0132077	0.0275775	FALSE
PNT	chr11	mQTL		cg01175832	246	0.375886	0.0141585	0.527098	0.0197912	0.0630669	FALSE
PNT	chr11	mQTL		cg27066256	291	2.83358e-06	0.0131175	0.000212023	0.981518	0.0051496	FALSE
PNT	chr11	mQTL	B4GALNT4	cg20846508	157	0.46018	0.0380269	0.0413256	0.00295742	0.45751	FALSE
PNT	chr11	mQTL	B4GALNT4	cg15971656	87	0.0087234	0.717254	0.000406057	0.0331463	0.24047	FALSE
PNT	chr11	mQTL	B4GALNT4	cg23409699	186	0.101144	0.00209755	0.647749	0.0131974	0.235812	FALSE
PNT	chr11	mQTL	B4GALNT4	cg25868831	162	0.909149	0.00878059	0.0761988	0.00073079	0.00514089	FALSE
PNT	chr11	mQTL	B4GALNT4	cg17682432	293	0.788717	0.0291291	0.150661	0.0055383	0.0259546	FALSE
PNT	chr11	mQTL	B4GALNT4	cg26461944	256	0.766986	0.0861433	0.103456	0.0115877	0.0318266	FALSE
PNT	chr11	mQTL	B4GALNT4	cg07556915	226	0.789242	0.0602173	0.122769	0.00934854	0.0184234	FALSE
PNT	chr11	mQTL	B4GALNT4	cg25020933	62	0.959844	0.00912025	0.0263908	0.000246362	0.0043987	FALSE
PNT	chr11	mQTL	B4GALNT4	cg12811157	83	2.20712e-05	0.745269	3.70469e-06	0.124965	0.12974	FALSE
PNT	chr11	mQTL	B4GALNT4	cg20169197	246	0.875859	0.0113864	0.107796	0.00139782	0.0035607	FALSE
PNT	chr11	mQTL	B4GALNT4	cg05431163	146	1.30672e-05	0.704908	4.28876e-07	0.0228633	0.272216	FALSE
PNT	chr11	mQTL		cg10112265	275	0.610027	0.143598	0.169154	0.0397806	0.0374417	FALSE
PNT	chr11	mQTL	PKP3	cg07044016	247	0.877642	0.0179984	0.0952587	0.00194638	0.00715487	FALSE
PNT	chr11	mQTL	SIGIRR;SIGIRR	cg02950886	136	1.10258e-05	0.618831	1.0535e-06	0.0588062	0.32235	FALSE
PNT	chr11	mQTL	ANO9	cg19691177	225	8.81178e-05	0.273557	0.000213102	0.661498	0.064644	FALSE
PNT	chr11	mQTL		cg26499878	248	3.00426e-05	0.441138	3.10688e-05	0.456104	0.102696	FALSE
PNT	chr11	mQTL	PTDSS2	cg08508455	221	1.09191e-05	0.668296	2.48373e-06	0.151835	0.179856	FALSE
PNT	chr11	mQTL		cg11503833	158	0.00720333	0.742246	0.000654437	0.067252	0.182644	FALSE
PNT	chr11	mQTL	RNH1;RNH1;RNH1;RNH1;RNH1;RNH1;RNH1;RNH1	cg15661311	277	0.0417738	0.0199332	0.616717	0.294251	0.0273245	FALSE
PNT	chr11	mQTL	RNH1;RNH1;RNH1;RNH1;RNH1;RNH1;RNH1;RNH1	cg14468692	403	0.000191121	7.02737e-05	0.694881	0.255453	0.0494053	FALSE
PNT	chr11	mQTL		cg01835394	227	1.5306e-05	0.622084	3.66523e-06	0.148737	0.22916	FALSE
PNT	chr11	mQTL	HRAS;HRAS;HRAS	cg01436586	66	0.972339	0.00833631	0.0159973	0.000133959	0.00319307	FALSE
PNT	chr11	mQTL	LRRC56	cg11647421	237	0.819793	0.00611253	0.168922	0.0012556	0.00391691	FALSE
PNT	chr11	mQTL	LRRC56	cg06862167	341	0.00149774	0.43296	0.00161964	0.468104	0.0958182	FALSE
PNT	chr11	mQTL	C11orf35	cg06937829	121	0.954704	0.00674018	0.0367883	0.000258215	0.00150929	FALSE
PNT	chr11	mQTL	RASSF7;RASSF7;C11orf35;RASSF7	cg00216758	95	0.965042	0.00539928	0.0275894	0.000152543	0.00181643	FALSE
PNT	chr11	mQTL	PHRF1	cg26488814	120	0.936005	0.0159889	0.0413542	0.000700462	0.00595121	FALSE
PNT	chr11	mQTL	IRF7;IRF7;IRF7	cg03755158	179	0.890593	0.034052	0.0602431	0.00229059	0.0128214	FALSE
PNT	chr11	mQTL	IRF7;IRF7;IRF7	cg05309505	280	0.609553	0.153549	0.159164	0.0400562	0.037678	FALSE
PNT	chr11	mQTL	IRF7;IRF7;IRF7	cg07652350	226	0.83815	0.0740276	0.0481167	0.0042143	0.0354917	FALSE
PNT	chr11	mQTL	EPS8L2	cg11329129	416	1.56898e-17	5.065e-19	0.95787	0.0309109	0.0112191	FALSE
PNT	chr11	mQTL	EPS8L2	cg13555772	466	1.33426e-11	3.31427e-13	0.964329	0.023942	0.0117286	FALSE
PNT	chr11	mQTL	EPS8L2	cg11228197	258	0.0776657	0.00117299	0.859364	0.0129302	0.0488666	FALSE
PNT	chr11	mQTL	PDDC1	cg13353733	144	0.884827	0.00684321	0.104163	0.00080223	0.00336458	FALSE
PNT	chr11	mQTL	SLC25A22	cg10665488	179	0.0123994	0.653101	0.00150399	0.0789638	0.254032	FALSE
PNT	chr11	mQTL	SLC25A22	cg07080372	90	0.24998	0.445642	0.00620653	0.0107771	0.287394	FALSE
PNT	chr11	mQTL	LRDD;LRDD;LRDD	cg10258582	247	0.546234	0.144597	0.117257	0.0308787	0.161033	FALSE
PNT	chr11	mQTL	LRDD;LRDD;LRDD	cg20225915	803	3.45843e-120	9.81058e-115	3.52517e-06	0.999992	4.09113e-06	FALSE
PNT	chr11	mQTL	PNPLA2	cg06196145	286	1.81726e-10	3.90395e-05	4.65462e-06	0.999936	2.05227e-05	FALSE
PNT	chr11	mQTL	PNPLA2	cg11054774	667	7.88752e-170	1.89184e-164	4.16922e-06	0.999996	2.57712e-07	FALSE
PNT	chr11	mQTL	PNPLA2	cg27238887	430	1.4879e-24	1.19043e-25	0.875569	0.0699979	0.0544334	FALSE
PNT	chr11	mQTL	CD151;CD151;CD151;CD151	cg22009923	847	6.96888e-72	1.15727e-69	0.00597916	0.992911	0.00111011	FALSE
PNT	chr11	mQTL	TSPAN4;TSPAN4;TSPAN4;TSPAN4;TSPAN4;TSPAN4;POLR2L;TSPAN4;TSPAN4;TSPAN4	cg23983436	190	0.654943	0.183478	0.0952604	0.0266469	0.0396719	FALSE
PNT	chr11	mQTL	TSPAN4;TSPAN4;TSPAN4;TSPAN4;TSPAN4;TSPAN4;POLR2L;TSPAN4;TSPAN4;TSPAN4	cg14444703	132	5.22562e-06	0.582281	4.42033e-07	0.0488861	0.368827	FALSE
PNT	chr11	mQTL	TSPAN4;TSPAN4;TSPAN4;TSPAN4;TSPAN4;TSPAN4;TSPAN4	cg24134897	428	5.18029e-25	6.89246e-26	0.841626	0.111933	0.0464405	FALSE
PNT	chr11	mQTL	CHID1;CHID1;CHID1;CHID1;CHID1	cg24365811	461	0.615857	0.0143804	0.347194	0.00809261	0.0144762	FALSE
PNT	chr11	mQTL	CHID1;CHID1;CHID1;CHID1;CHID1	cg11650874	497	1.84734e-12	6.74438e-08	2.73901e-05	0.999972	4.18238e-07	FALSE
PNT	chr11	mQTL	CHID1;CHID1;CHID1;CHID1;CHID1	cg14877756	465	0.0844747	0.0416647	0.561434	0.276876	0.0355508	FALSE
PNT	chr11	mQTL	AP2A2	cg20229025	600	6.47062e-18	1.08966e-13	5.93785e-05	0.999939	1.43158e-06	FALSE
PNT	chr11	mQTL	AP2A2	cg21185674	385	0.00127903	5.90747e-05	0.587981	0.0267732	0.383907	FALSE
PNT	chr11	mQTL	MUC6	cg25358133	91	0.972491	0.00721121	0.0187511	0.000137633	0.00140951	FALSE
PNT	chr11	mQTL	MUC6	cg07729916	743	9.82935e-21	2.31306e-15	4.24949e-06	0.999996	5.56791e-08	FALSE
PNT	chr11	mQTL	MUC6	cg03528538	343	5.60168e-12	9.94765e-07	5.63111e-06	0.99999	2.96225e-06	FALSE
PNT	chr11	mQTL	MUC6	cg06938699	298	1.40941e-09	1.6188e-07	0.00862865	0.991058	0.000313473	FALSE
PNT	chr11	mQTL		cg03052251	531	2.21356e-09	1.92847e-05	0.000114762	0.999817	4.84806e-05	FALSE
PNT	chr11	mQTL	MUC2	cg15054281	645	1.76372e-36	5.18382e-31	3.40116e-06	0.999649	0.000348002	FALSE
PNT	chr11	mQTL	MUC2	cg08933313	799	9.63112e-47	2.83693e-41	3.39487e-06	0.999988	8.53429e-06	FALSE
PNT	chr11	mQTL	MUC2	cg07428101	979	4.31884e-229	1.27256e-223	3.27672e-06	0.965459	0.0345373	FALSE
PNT	chr11	mQTL	MUC2	cg13957457	460	1.47481e-59	3.50661e-54	4.20577e-06	0.999995	5.34545e-07	FALSE
PNT	chr11	mQTL	MUC2	cg10261952	876	0	0	3.41691e-06	0.999851	0.000145541	FALSE
PNT	chr11	mQTL		cg21152488	840	8.47436e-32	2.47924e-26	3.4181e-06	0.999995	1.22702e-06	FALSE
PNT	chr11	mQTL	MUC5B	cg21856695	158	0.676471	0.0205621	0.232926	0.00701705	0.0630231	FALSE
PNT	chr11	mQTL	MUC5B	cg07295904	176	0.00568698	6.69589e-05	0.930418	0.0109019	0.0529265	FALSE
PNT	chr11	mQTL	TOLLIP;LOC255512	cg01969662	300	5.65899e-05	0.734854	5.69842e-06	0.0738061	0.191278	FALSE
PNT	chr11	mQTL		cg02482699	377	0.638368	0.0150834	0.321809	0.00758657	0.0171535	FALSE
PNT	chr11	mQTL	HCCA2	cg10921517	845	9.62989e-39	6.5015e-38	0.128313	0.866286	0.005401	FALSE
PNT	chr11	mQTL	HCCA2;KRTAP5-5;KRTAP5-5	cg09431318	397	1.42299e-12	2.17827e-13	0.851508	0.130329	0.0181635	FALSE
PNT	chr11	mQTL	HCCA2	cg11902093	523	0.000510941	5.91976e-05	0.808673	0.0935958	0.0971608	FALSE
PNT	chr11	mQTL	HCCA2	cg11271329	766	4.18697e-15	1.95639e-10	2.14011e-05	0.999978	5.38622e-07	FALSE
PNT	chr11	mQTL	HCCA2	cg17139436	689	1.43771e-10	1.62766e-06	8.8322e-05	0.999908	2.48294e-06	FALSE
PNT	chr11	mQTL	SYT8	cg15138614	266	0.907008	0.011108	0.0767737	0.00093606	0.00417425	FALSE
PNT	chr11	mQTL		cg04726730	90	4.48056e-05	0.806842	1.31452e-06	0.0235018	0.16961	FALSE
PNT	chr11	mQTL	LSP1;LSP1;LSP1;LSP1	cg22136363	163	0.000171293	0.785656	7.9827e-06	0.036436	0.177729	FALSE
PNT	chr11	mQTL	LSP1;LSP1;LSP1;LSP1	cg18723409	151	8.69003e-05	0.697508	4.44136e-06	0.0353817	0.267018	FALSE
PNT	chr11	mQTL	TNNT3;TNNT3;TNNT3;TNNT3	cg17268233	156	0.9485	0.00704778	0.0413463	0.00030442	0.00280148	FALSE
PNT	chr11	mQTL	H19	cg24605090	207	1.82733e-05	0.688169	1.40252e-06	0.0525596	0.259252	FALSE
PNT	chr11	mQTL		cg04715572	295	0.834097	0.0507601	0.0954914	0.00579741	0.0138544	FALSE
PNT	chr11	mQTL		cg12752325	48	0.984232	0.00568933	0.00907005	5.14724e-05	0.000956804	FALSE
PNT	chr11	mQTL	INS-IGF2;IGF2AS;IGF2;IGF2;IGF2AS;IGF2	cg09694722	141	0.912108	0.0101304	0.0724743	0.000800456	0.00448719	FALSE
PNT	chr11	mQTL	INS-IGF2;INS-IGF2;IGF2;IGF2	cg01351425	184	0.933152	0.00958121	0.0537984	0.00054946	0.00291894	FALSE
PNT	chr11	mQTL	IGF2;INS-IGF2;INS-IGF2	cg27263998	162	0.28459	0.533553	0.0109584	0.0203943	0.150504	FALSE
PNT	chr11	mQTL	IGF2;INS-IGF2;INS-IGF2	cg01921126	191	0.858118	0.0133195	0.119889	0.00185406	0.00681935	FALSE
PNT	chr11	mQTL	TH;TH;TH	cg25011257	182	0.729735	0.182092	0.0423009	0.01052	0.0353519	FALSE
PNT	chr11	mQTL		cg22656940	164	0.841431	0.0689363	0.0626193	0.00510834	0.0219052	FALSE
PNT	chr11	mQTL	TSPAN32	cg18159937	225	0.620449	0.0368117	0.208941	0.0122751	0.121523	FALSE
[truncated: 3,526 more rows]
