# Supplementary material for: Genetic dissection of serum pro-neurotensin suggests potential causal impact on brain structure
Source: eBioMedicine. 2026 Jan 10;124:106105. doi: 10.1016/j.ebiom.2025.106105 (PMC12818281; doi:10.1016/j.ebiom.2025.106105)
Supplement: Supplementary Table 10 [file mmc11.xlsx]

## Sheet: myDat
Supplement TableS10: Input and results of pro-NT meta GWAS adjusted for BMI
SNP information					pro-NT meta GWAS					BMI GWAS					pro-NT meta GWAS adjusted for BMI
rsID	chromosome	position	effect allele	other allele	EAF	beta	SE	p-value	N	EAF	beta	SE	p-value	N	conditional Z statistic	conditional beta	conditional SE	conditional p-value
rs6822751	4	112713661	T	G	0.31032	-0.0465964	0.00690023	1.60491e-11	10096	0.302782	-0.0113867	0.00214561	8.05e-09	394642	-6.70664	-0.042247	0.00629929	1.99161e-11
rs41392245	11	1077445	T	C	0.0721231	-0.0877652	0.0127847	6.67183e-12	10096	0.0760934	-0.00189768	0.00372094	0.582	394642	-6.86018	-0.0772757	0.0112644	6.87715e-12
rs2723889	12	104000470	C	T	0.68261	0.0373337	0.00681921	4.48616e-08	10096	0.670964	-0.00370398	0.00210755	0.0584	394642	5.48981	0.034369	0.0062605	4.02373e-08
abbreviation: pro-NT = pro-neurotensin; GWAS = genome-wide association study; BMI = body-mass index; SNP = single nucleotide polymorphism; EAF = effect allele frequency; N = number; SE = standard error
