# Supplementary material for: Genetic dissection of serum pro-neurotensin suggests potential causal impact on brain structure
Source: eBioMedicine. 2026 Jan 10;124:106105. doi: 10.1016/j.ebiom.2025.106105 (PMC12818281; doi:10.1016/j.ebiom.2025.106105)
Supplement: Supplementary Table 11 [file mmc12.xlsx]

## Sheet: LDScoreRegression
Supplementary TableS11: Results of the LD Score regression of pro-neurotensin with seven brain volume phenotypes and four lipid phenotypes.
	p1	p2	rg	se	z	p	h2_obs	h2_obs_se	h2_int	h2_int_se	gcov_int	gcov_int_se
brain phenotypes	PNT	Globus pallidus	-0.4415	0.1982	-2.2278	0.0259	0.171	0.024	0.9939	0.0095	0.0144	0.0066
	PNT	Nucleus accumbens	-0.2091	0.1656	-1.2631	0.2066	0.1902	0.0237	0.9978	0.0094	0.0109	0.0056
	PNT	Putamen	-0.1809	0.1506	-1.2007	0.2299	0.2968	0.0317	0.9801	0.0115	0.0165	0.0063
	PNT	Thalamus	-0.2136	0.1825	-1.1705	0.2418	0.1674	0.0231	0.9999	0.0088	0.0108	0.0055
	PNT	Brainstem	-0.1515	0.1369	-1.1073	0.2682	0.3268	0.0364	0.9937	0.0106	0.0105	0.0062
	PNT	Amygdala	-0.1366	0.2424	-0.5636	0.5731	0.0966	0.0183	0.9905	0.0079	0.0033	0.0067
	PNT	Caudate nucleus	-0.0116	0.138	-0.0844	0.9328	0.3049	0.0294	0.9827	0.0112	0.0059	0.0067
lipid traits	PNT	HDL	-0.113	0.0856	-1.3193	0.1871	0.0959	0.0092	1.6126	0.263	0.0076	0.0097
	PNT	LDL	-0.1067	0.093	-1.148	0.251	0.0736	0.0081	1.2977	0.1614	0.0142	0.0111
	PNT	total Cholesterol	-0.1075	0.1016	-1.0575	0.2903	0.0833	0.009	13428	0.1732	0.0139	0.0122
	PNT	log_Triglycerides	0.0647	0.0987	0.6556	0.5121	0.0919	0.0075	12316	0.1167	-0.0037	0.0116
Linkage disequilibrium (LD) score regression was conducted to estimate the correlation of pro-neurotensin and brain structure phenotypes (65) using the tool LDSC v1.0.1 (62. 63). Significantly correlated traits with P<0.05 are highlighted in bold. PNT=pro-neurotensin;HDL-chol = high-density-lipoprotein cholesterol; rg = genetic correlation; SE = standard error of rg; Z = Z-score; H2_obs = observe…
