# Supplementary material for: Genetic dissection of serum pro-neurotensin suggests potential causal impact on brain structure
Source: eBioMedicine. 2026 Jan 10;124:106105. doi: 10.1016/j.ebiom.2025.106105 (PMC12818281; doi:10.1016/j.ebiom.2025.106105)
Supplement: Supplementary Table 13 [file mmc14.xlsx]

## Sheet: result
Supplementary TableS13: Results of Mendelian Randomisation analysis.
X	Y (Outcome)	Method	Estimate	Std Error	95% CI		P-value
pro-NT	amygdala	Simple median	-0.0941292	0.147347	-0.382925	0.194666	0.522936
pro-NT	amygdala	Weighted median	-0.0942385	0.137809	-0.364339	0.175862	0.494079
pro-NT	amygdala	Penalized weighted median	-0.0942385	0.137809	-0.364339	0.175862	0.494079
pro-NT	amygdala	IVW	-0.0576133	0.116011	-0.284991	0.169764	0.619457
pro-NT	amygdala	Penalized IVW	-0.0576133	0.116011	-0.284991	0.169764	0.619457
pro-NT	amygdala	Robust IVW	-0.0589454	0.0782529	-0.212318	0.0944274	0.451289
pro-NT	amygdala	Penalized robust IVW	-0.0589454	0.0782529	-0.212318	0.0944274	0.451289
pro-NT	amygdala	MR-Egger	0.204609	0.371398	-0.523317	0.932535	0.581691
pro-NT	amygdala	(intercept)	-0.0138009	0.0185688	-0.050195	0.0225932	0.457342
pro-NT	amygdala	Penalized MR-Egger	0.204609	0.371398	-0.523317	0.932535	0.581691
pro-NT	amygdala	(intercept)	-0.0138009	0.0185688	-0.050195	0.0225932	0.457342
pro-NT	amygdala	Robust MR-Egger	0.205081	0.0872992	0.0339778	0.376184	0.018815
pro-NT	amygdala	(intercept)	-0.0138083	0.00577954	-0.025136	-0.0024806	0.0168866
pro-NT	amygdala	Penalized robust MR-Egger	0.205081	0.0872992	0.0339778	0.376184	0.018815
pro-NT	amygdala	(intercept)	-0.0138083	0.00577954	-0.025136	-0.0024806	0.0168866
pro-NT	brainstem	Simple median	0.18407	0.176819	-0.162489	0.530629	0.297872
pro-NT	brainstem	Weighted median	0.144472	0.165012	-0.178945	0.46789	0.381288
pro-NT	brainstem	Penalized weighted median	0.144472	0.165012	-0.178945	0.46789	0.381288
pro-NT	brainstem	IVW	0.196199	0.128397	-0.0554548	0.447853	0.126497
pro-NT	brainstem	Penalized IVW	0.196199	0.128397	-0.0554548	0.447853	0.126497
pro-NT	brainstem	Robust IVW	0.193639	0.074618	0.0473902	0.339887	0.00945721
pro-NT	brainstem	Penalized robust IVW	0.193639	0.074618	0.0473902	0.339887	0.00945721
pro-NT	brainstem	MR-Egger	-0.0782205	0.727618	-1.50433	1.34788	0.914391
pro-NT	brainstem	(intercept)	0.0143593	0.0362005	-0.0565924	0.0853109	0.691619
pro-NT	brainstem	Penalized MR-Egger	-0.0782205	0.727618	-1.50433	1.34788	0.914391
pro-NT	brainstem	(intercept)	0.0143593	0.0362005	-0.0565924	0.0853109	0.691619
pro-NT	brainstem	Robust MR-Egger	-0.0763338	0.260092	-0.586105	0.433437	0.769149
pro-NT	brainstem	(intercept)	0.0143278	0.0169751	-0.0189429	0.0475984	0.398644
pro-NT	brainstem	Penalized robust MR-Egger	-0.0763338	0.260092	-0.586105	0.433437	0.769149
pro-NT	brainstem	(intercept)	0.0143278	0.0169751	-0.0189429	0.0475984	0.398644
pro-NT	caudate nucleaus	Simple median	0.218111	0.147447	-0.0708796	0.507102	0.139073
pro-NT	caudate nucleaus	Weighted median	0.222641	0.141774	-0.0552312	0.500514	0.116324
pro-NT	caudate nucleaus	Penalized weighted median	0.222641	0.141774	-0.0552312	0.500514	0.116324
pro-NT	caudate nucleaus	IVW	0.137257	0.115973	-0.0900469	0.36456	0.236603
pro-NT	caudate nucleaus	Penalized IVW	0.137257	0.115973	-0.0900469	0.36456	0.236603
pro-NT	caudate nucleaus	Robust IVW	0.143571	0.109581	-0.0712047	0.358346	0.190137
pro-NT	caudate nucleaus	Penalized robust IVW	0.143571	0.109581	-0.0712047	0.358346	0.190137
pro-NT	caudate nucleaus	MR-Egger	0.469508	0.392957	-0.300674	1.23969	0.232163
pro-NT	caudate nucleaus	(intercept)	-0.0174897	0.0196496	-0.0560023	0.0210228	0.373423
pro-NT	caudate nucleaus	Penalized MR-Egger	0.469508	0.392957	-0.300674	1.23969	0.232163
pro-NT	caudate nucleaus	(intercept)	-0.0174897	0.0196496	-0.0560023	0.0210228	0.373423
pro-NT	caudate nucleaus	Robust MR-Egger	0.468515	0.139863	0.194388	0.742642	0.000808679
pro-NT	caudate nucleaus	(intercept)	-0.0174743	0.00926376	-0.0356309	0.000682377	0.0592541
pro-NT	caudate nucleaus	Penalized robust MR-Egger	0.468515	0.139863	0.194388	0.742642	0.000808679
pro-NT	caudate nucleaus	(intercept)	-0.0174743	0.00926376	-0.0356309	0.000682377	0.0592541
pro-NT	globus pallidus	Simple median	0.298985	0.146075	0.0126832	0.585286	0.0406786
pro-NT	globus pallidus	Weighted median	0.308358	0.140903	0.0321923	0.584524	0.028638
pro-NT	globus pallidus	Penalized weighted median	0.308358	0.140903	0.0321923	0.584524	0.028638
pro-NT	globus pallidus	IVW	0.253107	0.116015	0.0257217	0.480492	0.0291335
pro-NT	globus pallidus	Penalized IVW	0.253107	0.116015	0.0257217	0.480492	0.0291335
pro-NT	globus pallidus	Robust IVW	0.256815	0.0778197	0.104291	0.409339	0.000966411
pro-NT	globus pallidus	Penalized robust IVW	0.256815	0.0778197	0.104291	0.409339	0.000966411
pro-NT	globus pallidus	MR-Egger	0.48045	0.371297	-0.247278	1.20818	0.195672
pro-NT	globus pallidus	(intercept)	-0.0119677	0.018567	-0.0483584	0.024423	0.519206
pro-NT	globus pallidus	Penalized MR-Egger	0.48045	0.371297	-0.247278	1.20818	0.195672
pro-NT	globus pallidus	(intercept)	-0.0119677	0.018567	-0.0483584	0.024423	0.519206
pro-NT	globus pallidus	Robust MR-Egger	0.479591	0.121059	0.24232	0.716861	7.44378e-05
pro-NT	globus pallidus	(intercept)	-0.0119543	0.00801868	-0.0276706	0.00376202	0.136012
pro-NT	globus pallidus	Penalized robust MR-Egger	0.479591	0.121059	0.24232	0.716861	7.44378e-05
pro-NT	globus pallidus	(intercept)	-0.0119543	0.00801868	-0.0276706	0.00376202	0.136012
pro-NT	nucleaus accumbens	Simple median	0.00426158	0.148681	-0.287148	0.295671	0.977134
pro-NT	nucleaus accumbens	Weighted median	0.00840192	0.142692	-0.271269	0.288073	0.953047
pro-NT	nucleaus accumbens	Penalized weighted median	0.00840192	0.142692	-0.271269	0.288073	0.953047
pro-NT	nucleaus accumbens	IVW	-0.0650873	0.119008	-0.298339	0.168164	0.584437
pro-NT	nucleaus accumbens	Penalized IVW	-0.0650873	0.119008	-0.298339	0.168164	0.584437
pro-NT	nucleaus accumbens	Robust IVW	-0.0597094	0.108393	-0.272156	0.152737	0.58173
pro-NT	nucleaus accumbens	Penalized robust IVW	-0.0597094	0.108393	-0.272156	0.152737	0.58173
pro-NT	nucleaus accumbens	MR-Egger	0.267515	0.381643	-0.480491	1.01552	0.48333
pro-NT	nucleaus accumbens	(intercept)	-0.0174821	0.0190595	-0.054838	0.0198738	0.359018
pro-NT	nucleaus accumbens	Penalized MR-Egger	0.267515	0.381643	-0.480491	1.01552	0.48333
pro-NT	nucleaus accumbens	(intercept)	-0.0174821	0.0190595	-0.054838	0.0198738	0.359018
pro-NT	nucleaus accumbens	Robust MR-Egger	0.26677	0.104489	0.0619758	0.471564	0.0106769
pro-NT	nucleaus accumbens	(intercept)	-0.0174703	0.00689589	-0.030986	-0.00395461	0.011295
pro-NT	nucleaus accumbens	Penalized robust MR-Egger	0.26677	0.104489	0.0619758	0.471564	0.0106769
pro-NT	nucleaus accumbens	(intercept)	-0.0174703	0.00689589	-0.030986	-0.00395461	0.011295
pro-NT	putamen	Simple median	0.0693937	0.145931	-0.216625	0.355412	0.634412
pro-NT	putamen	Weighted median	0.0896319	0.139569	-0.183918	0.363182	0.52074
pro-NT	putamen	Penalized weighted median	0.0896319	0.139569	-0.183918	0.363182	0.52074
pro-NT	putamen	IVW	0.0522046	0.116135	-0.175415	0.279825	0.653058
pro-NT	putamen	Penalized IVW	0.0522046	0.116135	-0.175415	0.279825	0.653058
pro-NT	putamen	Robust IVW	0.0542883	0.0677544	-0.0785079	0.187084	0.422986
pro-NT	putamen	Penalized robust IVW	0.0542883	0.0677544	-0.0785079	0.187084	0.422986
pro-NT	putamen	MR-Egger	0.232704	0.415707	-0.582067	1.04748	0.57563
pro-NT	putamen	(intercept)	-0.00951006	0.0208031	-0.0502833	0.0312632	0.647565
pro-NT	putamen	Penalized MR-Egger	0.232704	0.415707	-0.582067	1.04748	0.57563
pro-NT	putamen	(intercept)	-0.00951006	0.0208031	-0.0502833	0.0312632	0.647565
pro-NT	putamen	Robust MR-Egger	0.231658	0.147875	-0.0581709	0.521487	0.117212
pro-NT	putamen	(intercept)	-0.00949391	0.00981564	-0.0287322	0.00974439	0.333433
pro-NT	putamen	Penalized robust MR-Egger	0.231658	0.147875	-0.0581709	0.521487	0.117212
pro-NT	putamen	(intercept)	-0.00949391	0.00981564	-0.0287322	0.00974439	0.333433
pro-NT	thalamus	Simple median	0.0843395	0.146357	-0.202514	0.371193	0.564439
pro-NT	thalamus	Weighted median	0.0757401	0.140444	-0.199525	0.351005	0.589686
pro-NT	thalamus	Penalized weighted median	0.0757401	0.140444	-0.199525	0.351005	0.589686
pro-NT	thalamus	IVW	0.141449	0.115922	-0.0857535	0.368651	0.222385
pro-NT	thalamus	Penalized IVW	0.141449	0.115922	-0.0857535	0.368651	0.222385
pro-NT	thalamus	Robust IVW	0.136925	0.0821391	-0.0240648	0.297914	0.0955168
pro-NT	thalamus	Penalized robust IVW	0.136925	0.0821391	-0.0240648	0.297914	0.0955168
pro-NT	thalamus	MR-Egger	-0.124047	0.371027	-0.851246	0.603152	0.738127
pro-NT	thalamus	(intercept)	0.0139752	0.0185525	-0.0223869	0.0503374	0.451281
pro-NT	thalamus	Penalized MR-Egger	-0.124047	0.371027	-0.851246	0.603152	0.738127
pro-NT	thalamus	(intercept)	0.0139752	0.0185525	-0.0223869	0.0503374	0.451281
pro-NT	thalamus	Robust MR-Egger	-0.12311	0.131894	-0.381618	0.135397	0.350611
pro-NT	thalamus	(intercept)	0.0139606	0.00873503	-0.00315978	0.0310809	0.109992
pro-NT	thalamus	Penalized robust MR-Egger	-0.12311	0.131894	-0.381618	0.135397	0.350611
pro-NT	thalamus	(intercept)	0.0139606	0.00873503	-0.00315978	0.0310809	0.109992
MR was performed with the three independent SNPs from the COnditional and Joint analysis.CI = confidence interval; IVW = inverse variance weighted
